# Supplementary material for: De novo transcriptome analysis of the critically endangered alpine Himalayan herb Nardostachys jatamansi reveals the biosynthesis pathway genes of tissue-specific secondary metabolites
Source: Sci Rep. 2020 Oct 14;10:17186. doi: 10.1038/s41598-020-74049-1 (PMC7560736; doi:10.1038/s41598-020-74049-1)
Supplement: Supplementary file 2 — Supplementary Table S1. [file 41598_2020_74049_MOESM2_ESM.xlsx]

## Sheet: Table S1
Original Research Article
Title of the manuscript:
De novo transcriptome analysis of the critically endangered alpine Himalayan herb Nardostachys jatamansi reveals the biosynthesis pathway genes of tissue-specific secondary metabolites
Nisha Dhiman1,2, Anil Kumar3, Dinesh Kumar3, Amita Bhattacharya1,2*
1Division of Biotechnology, CSIR-Institute of Himalayan Bioresource Technology, Palampur-176061, H.P., India
2Academy of Scientific and Innovative Research, CSIR-Institute of Himalayan Bioresource Technology, Palampur-176061, H.P., India
3Natural Product Chemistry and Process Development Division, CSIR-Institute of Himalayan Bioresource Technology, Palampur-176061, H.P., India
*Corresponding Author
Email address: amitabhatta@ihbt.res.in; amitabhatta@yahoo.co.uk
ORCID ID: orcid.org/0000-0003-1936-2995
Supplementary Table 1: Statistics of sequencing assembly in N. jatamansi
Samples	Leaves	Leaves	Rhizome	Rhizome
	Assembled_Transcripts	Clustered Transcripts*	Assembled_Transcripts	Clustered Transcripts*
Raw read count	13927919	13927919	9531398	9531398
Processed read count	13873085	13873085	9277690	9277690
Transcripts Generated	35644	32491	39595	35777
Maximum Contig Length	6121	6121	7257	7257
Minimum Contig Length	201	201	201	201
Average Contig Length	762.1 ± 599.2	742.6 ± 590.4	759.3 ± 649.8	731.2 ± 634.1
Median Contig Length	708.5	2234	1152	274
Total Contigs Length	2,71,63,503	2,41,27,481	3,00,64,341	2,61,58,880
Total Number of Non-ATGC Characters	0	0	0	0
Percentage of Non-ATGC Characters	0	0	0	0
Contigs >= 100 bp	35644	32491	39595	35777
Contigs >= 200 bp	35644	32491	39595	35777
Contigs >= 500 bp	18950	16727	20130	17451
Contigs >= 1 Kbp	9718	8463	10152	8564
N50 value	1137	1110	1148	1101
* Clustered transcripts were generated using CD-HIT
