# Supplementary material for: De novo transcriptome analysis of the critically endangered alpine Himalayan herb Nardostachys jatamansi reveals the biosynthesis pathway genes of tissue-specific secondary metabolites
Source: Sci Rep. 2020 Oct 14;10:17186. doi: 10.1038/s41598-020-74049-1 (PMC7560736; doi:10.1038/s41598-020-74049-1)
Supplement: Supplementary file 3 — Supplementary Table S2. [file 41598_2020_74049_MOESM3_ESM.xlsx]

## Sheet: KEGG distribution
Original Research Article
Title of the manuscript:
De novo transcriptome analysis of the critically endangered alpine Himalayan herb Nardostachys jatamansi reveals the biosynthesis pathway genes of tissue-specific secondary metabolites
Nisha Dhiman1,2, Anil Kumar3, Dinesh Kumar3, Amita Bhattacharya1,2*
1Division of Biotechnology, CSIR-Institute of Himalayan Bioresource Technology, Palampur-176061, H.P., India
2Academy of Scientific and Innovative Research, CSIR-Institute of Himalayan Bioresource Technology, Palampur-176061, H.P., India
3Natural Product Chemistry and Process Development Division, CSIR-Institute of Himalayan Bioresource Technology, Palampur-176061, H.P., India
*Corresponding Author
Email address: amitabhatta@ihbt.res.in; amitabhatta@yahoo.co.uk
ORCID ID: orcid.org/0000-0003-1936-2995
Supplementary Table 2: Distribution of transcripts of leaves and rhizomes of N. jatamansi in different KEGG pathways
	Number of transcripts
Pathway	Leaves	Rhizomes
Ribosome (03010)	258	261
Carbon metabolism (01200)	172	172
Spliceosome (03040)	172	181
Biosynthesis of amino acids (01230)	169	171
Protein processing in endoplasmic reticulum (04141)	146	136
RNA transport (03013)	141	141
Plant-pathogen interaction (04626)	135	116
Purine metabolism (00230)	131	134
Plant hormone signal transduction (04075)	119	109
Oxidative phosphorylation (00190)	117	104
Endocytosis (04144)	108	102
Pyrimidine metabolism (00240)	97	97
mRNA surveillance pathway (03015)	87	89
Ubiquitin mediated proteolysis (04120)	86	94
RNA degradation (03018)	80	87
Glycolysis / Gluconeogenesis (00010)	76	80
MAPK signaling pathway - plant (04016)	76	73
Amino sugar and nucleotide sugar metabolism (00520)	74	72
Ribosome biogenesis in eukaryotes (03008)	73	73
Pyruvate metabolism (00620)	61	67
Peroxisome (04146)	62	61
Phagosome (04145)	61	55
Cysteine and methionine metabolism (00270)	60	65
Glycerophospholipid metabolism (00564)	60	58
Photosynthesis (00195)	55	42
Glutathione metabolism (00480)	54	53
Starch and sucrose metabolism (00500)	54	61
Nucleotide excision repair (03420)	52	48
Glycine, serine and threonine metabolism (00260)	50	48
RNA polymerase (03020)	46	45
N-Glycan biosynthesis (00510)	45	40
Glyoxylate and dicarboxylate metabolism (00630)	45	42
Carbon fixation in photosynthetic organisms (00710)	45	40
Aminoacyl-tRNA biosynthesis (00970)	45	46
Proteasome (03050)	45	42
Protein export (03060)	45	42
Terpenoid backbone biosynthesis (00900)	43	43
Phenylpropanoid biosynthesis (00940)	43	57
Glycerolipid metabolism (00561)	42	41
Arginine and proline metabolism (00330)	41	37
Fatty acid metabolism (01212)	39	41
Phenylalanine, tyrosine and tryptophan biosynthesis (00400)	38	38
Porphyrin and chlorophyll metabolism (00860)	38	35
Pentose phosphate pathway (00030)	37	36
Fructose and mannose metabolism (00051)	37	39
Inositol phosphate metabolism (00562)	37	32
2-Oxocarboxylic acid metabolism (01210)	37	38
Homologous recombination (03440)	37	37
Phosphatidylinositol signaling system (04070)	37	34
Citrate cycle (TCA cycle) (00020)	36	44
Basal transcription factors (03022)	36	36
Valine, leucine and isoleucine degradation (00280)	35	36
Autophagy - other eukaryotes (04136)	35	37
Ascorbate and aldarate metabolism (00053)	33	29
Alanine, aspartate and glutamate metabolism (00250)	33	34
Mismatch repair (03430)	30	30
DNA replication (03030)	29	31
Ubiquinone and other terpenoid-quinone biosynthesis (00130)	28	27
Galactose metabolism (00052)	27	30
Arginine biosynthesis (00220)	27	26
beta-Alanine metabolism (00410)	27	29
SNARE interactions in vesicular transport (04130)	27	32
Sulfur metabolism (00920)	26	24
Base excision repair (03410)	26	25
Propanoate metabolism (00640)	25	27
Circadian rhythm - plant (04712)	25	23
Fatty acid degradation (00071)	24	25
Lysine degradation (00310)	24	23
Tyrosine metabolism (00350)	23	30
Pantothenate and CoA biosynthesis (00770)	23	25
Fatty acid biosynthesis (00061)	22	25
Phenylalanine metabolism (00360)	21	23
alpha-Linolenic acid metabolism (00592)	21	23
Carotenoid biosynthesis (00906)	21	16
Pentose and glucuronate interconversions (00040)	20	19
Sphingolipid metabolism (00600)	20	24
Folate biosynthesis (00790)	20	20
Cyanoamino acid metabolism (00460)	19	20
Thiamine metabolism (00730)	19	18
Nicotinate and nicotinamide metabolism (00760)	19	16
Steroid biosynthesis (00100)	18	18
Glycosylphosphatidylinositol(GPI)-anchor biosynthesis (00563)	18	29
One carbon pool by folate (00670)	17	13
Nitrogen metabolism (00910)	16	17
Valine, leucine and isoleucine biosynthesis (00290)	15	15
Biosynthesis of unsaturated fatty acids (01040)	15	15
Histidine metabolism (00340)	14	14
Selenocompound metabolism (00450)	14	13
Ether lipid metabolism (00565)	14	12
Butanoate metabolism (00650)	14	14
Flavonoid biosynthesis (00941)	14	12
Photosynthesis - antenna proteins (00196)	13	9
Tryptophan metabolism (00380)	13	10
Arachidonic acid metabolism (00590)	13	12
Sulfur relay system (04122)	13	13
Riboflavin metabolism (00740)	12	11
Isoquinoline alkaloid biosynthesis (00950)	12	14
Fatty acid elongation (00062)	11	9
Vitamin B6 metabolism (00750)	11	10
Stilbenoid, diarylheptanoid and gingerol biosynthesis (00945)	11	13
Tropane, piperidine and pyridine alkaloid biosynthesis (00960)	11	11
Cutin, suberine and wax biosynthesis (00073)	10	8
Lysine biosynthesis (00300)	10	13
Other glycan degradation (00511)	10	13
ABC transporters (02010)	10	12
Non-homologous end-joining (03450)	10	7
Biotin metabolism (00780)	9	12
Brassinosteroid biosynthesis (00905)	8	7
Monobactam biosynthesis (00261)	7	6
Other types of O-glycan biosynthesis (00514)	7	10
Glycosaminoglycan degradation (00531)	7	8
C5-Branched dibasic acid metabolism (00660)	7	7
Monoterpenoid biosynthesis (00902)	7	6
Sesquiterpenoid and triterpenoid biosynthesis (00909)	7	7
AGE-RAGE signaling pathway in diabetic complications (04933)	7	7
Taurine and hypotaurine metabolism (00430)	6	6
Linoleic acid metabolism (00591)	6	6
Synthesis and degradation of ketone bodies (00072)	5	5
Phosphonate and phosphinate metabolism (00440)	5	4
Glycosphingolipid biosynthesis - globo and isoglobo series (00603)	5	5
Limonene and pinene degradation (00903)	5	5
Diterpenoid biosynthesis (00904)	5	5
Zeatin biosynthesis (00908)	5	10
Lipoic acid metabolism (00785)	4	4
Phenazine biosynthesis (00405)	3	2
Glycosphingolipid biosynthesis - ganglio series (00604)	3	3
Indole alkaloid biosynthesis (00901)	3	5
Flavone and flavonol biosynthesis (00944)	3	2
Glucosinolate biosynthesis (00966)	3	4
Caffeine metabolism (00232)	2	2
D-Glutamine and D-glutamate metabolism (00471)	2	2
Aflatoxin biosynthesis (00254)	1	1
Polyketide sugar unit biosynthesis (00523)	1	1
Neomycin, kanamycin and gentamicin biosynthesis (00524)	1	2
Glycosphingolipid biosynthesis - lacto and neolacto series (00601)	1	1
Betalain biosynthesis (00965)	1	1
Biosynthesis of ansamycins (01051)	1	2
Vancomycin resistance (01502)	0	2
Isoflavonoid biosynthesis (00943)	0	1
Biosynthesis of siderophore group nonribosomal peptides (01053)	0	1
Total no of transcripts	4985	4971
