# Supplementary material for: De novo transcriptome analysis of the critically endangered alpine Himalayan herb Nardostachys jatamansi reveals the biosynthesis pathway genes of tissue-specific secondary metabolites
Source: Sci Rep. 2020 Oct 14;10:17186. doi: 10.1038/s41598-020-74049-1 (PMC7560736; doi:10.1038/s41598-020-74049-1)
Supplement: Supplementary file 4 — Supplementary Table S3. [file 41598_2020_74049_MOESM4_ESM.xlsx]

## Sheet: Table S3
Original Research Article
Title of the manuscript:
De novo transcriptome analysis of the critically endangered alpine Himalayan herb Nardostachys jatamansi reveals the biosynthesis pathway genes of tissue-specific secondary metabolites
Nisha Dhiman1,2, Anil Kumar3, Dinesh Kumar3, Amita Bhattacharya1,2*
1Division of Biotechnology, CSIR-Institute of Himalayan Bioresource Technology, Palampur-176061, H.P., India
2Academy of Scientific and Innovative Research, CSIR-Institute of Himalayan Bioresource Technology, Palampur-176061, H.P., India
3Natural Product Chemistry and Process Development Division, CSIR-Institute of Himalayan Bioresource Technology, Palampur-176061, H.P., India
*Corresponding Author
Email address: amitabhatta@ihbt.res.in; amitabhatta@yahoo.co.uk
ORCID ID: orcid.org/0000-0003-1936-2995
Supplementary Table 3: Distribution of transcripts of leaves and rhizomes of N. jatamansi in different primary and secondary metabolic pathways
Biosynthetic pathway	Leaves	Rhizomes
Aminoacids biosynthesis related
Biosynthesis of amino acids (01230)	169	171
Arginine biosynthesis (00220)	27	26
Phenylalanine, tyrosine and tryptophan biosynthesis (00400)	38	38
Valine, leucine and isoleucine biosynthesis (00290)	15	15
Lysine biosynthesis (00300)	10	13
Aminoacyl-tRNA biosynthesis (00970)	45	46
Vitamins biosynthesis related
Pantothenate and CoA biosynthesis (00770)	23	25
Folate biosynthesis (00790)	20	20
Glycans biosynthesis related
N-Glycan biosynthesis (00510)	45	40
Other types of O-glycan biosynthesis (00514)	7	10
Fatty acid biosynthesis related
Fatty acid biosynthesis (00061)	22	25
Biosynthesis of unsaturated fatty acids (01040)	15	15
Cutin, suberine and wax biosynthesis (00073)	10	8
Glycosylphosphatidylinositol(GPI)-anchor biosynthesis (00563)	18	29
Glycosphingolipid biosynthesis - globo and isoglobo series (00603)	5	5
Glycosphingolipid biosynthesis - ganglio series (00604)	3	3
Glycosphingolipid biosynthesis - lacto and neolacto series (00601)	1	1
Brassinosteroid biosynthesis (00905)	8	7
Steroid biosynthesis (00100)	18	18
Linoleic acid metabolism (00591)	6
Carotenoid biosynthesis (00906)	21	16
Phenylpropanoid biosynthesis (00940)	43	57
Terpenoids biosynthesis related
Terpenoid backbone biosynthesis (00900)	43	43
Monoterpenoid biosynthesis (00902)	7	6
Sesquiterpenoid and triterpenoid biosynthesis (00909)	7	7
Diterpenoid biosynthesis (00904)	5	5
Ubiquinone and other terpenoid-quinone biosynthesis (00130)	28	27
Alkaloid biosynthesis related
Indole alkaloid biosynthesis (00901)	3	5
Isoquinoline alkaloid biosynthesis (00950)	12	14
Tropane, piperidine and pyridine alkaloid biosynthesis (00960)	11	11
Flavanoids biosynthesis related
Flavone and flavonol biosynthesis (00944)	3	2
Flavonoid biosynthesis (00941)	14	12
Isoflavonoid biosynthesis (00943)	0	1
Aflatoxin biosynthesis (00254)	1	1
Polyketide sugar unit biosynthesis (00523)	1	1
Betalain biosynthesis (00965)	1	1
Biosynthesis of siderophore group nonribosomal peptides (01053)	0	1
Stilbenoid, diarylheptanoid and gingerol biosynthesis (00945)	11	13
Zeatin biosynthesis (00908)	5	10
Monobactam biosynthesis (00261)	7	6
Glucosinolate biosynthesis (00966)	3	4
Neomycin, kanamycin and gentamicin biosynthesis (00524)	1	2
Biosynthesis of ansamycins (01051)	1	2
Phenazine biosynthesis (00405)	3	2
