# Supplementary material for: De novo transcriptome analysis of the critically endangered alpine Himalayan herb Nardostachys jatamansi reveals the biosynthesis pathway genes of tissue-specific secondary metabolites
Source: Sci Rep. 2020 Oct 14;10:17186. doi: 10.1038/s41598-020-74049-1 (PMC7560736; doi:10.1038/s41598-020-74049-1)
Supplement: Supplementary file 5 — Supplementary Table S4. [file 41598_2020_74049_MOESM5_ESM.xlsx]

## Sheet: Upregulated in Leaves
Original Research Article
Title of the manuscript:
De novo transcriptome analysis of the critically endangered alpine Himalayan herb Nardostachys jatamansi reveals the biosynthesis pathway genes of tissue-specific secondary metabolites
Nisha Dhiman1,2, Anil Kumar3, Dinesh Kumar3, Amita Bhattacharya1,2*
1Division of Biotechnology, CSIR-Institute of Himalayan Bioresource Technology, Palampur-176061, H.P., India
2Academy of Scientific and Innovative Research, CSIR-Institute of Himalayan Bioresource Technology, Palampur-176061, H.P., India
3Natural Product Chemistry and Process Development Division, CSIR-Institute of Himalayan Bioresource Technology, Palampur-176061, H.P., India
*Corresponding Author
Email address: amitabhatta@ihbt.res.in; amitabhatta@yahoo.co.uk
ORCID ID: orcid.org/0000-0003-1936-2995
Supplementary Table 4: List of differentially expressed genes above log2 fold change + 2 except unannotated DEGs
Unigene_ID	log2FoldChange	logCPM	P Value	Protein ID(Subject ID)	Protein_Length	% Identity	Alignment length (aa)	Query_coverage	Subject_coverage	Mismatches	Gaps	Q. start	Q. end	S. start	S. end	E-value	Protein Names	Gene Name	Organism Name	Pathway	Gene Ontology (GO)	Gene Ontology IDs	GO_MF	GO_BP	GO_CC
N1_c16624_g1_i1	2.79482	4.80934	8.00862e-05	tr|A0A067KZ71|A0A067KZ71_JATCU	187	82.9	187	69.43	100	32	0	89	649	1	187	1.2e-94	1,2-dihydroxy-3-keto-5-methylthiopentene dioxygenase (EC 1.13.11.54) (Acireductone dioxygenase (Fe(2+)-requiring)) (ARD) (Fe-ARD)	JCGZ_02226	Jatropha curcas (Barbados nut)	PATHWAY: Amino-acid biosynthesis; L-methionine biosynthesis via salvage pathway; L-methionine from S-methyl-5-thio-alpha-D-ribose 1-phosphate: step 5/6. {ECO:0000256|HAMAP-Rule:MF_03154, ECO:0000256|SAAS:SAAS00003708}.	cytoplasm [GO:0005737]; nucleus [GO:0005634]; acireductone dioxygenase [iron(II)-requiring] activity [GO:0010309]; iron ion binding [GO:0005506]; L-methionine salvage from methylthioadenosine [GO:0019509]	GO:0005506; GO:0005634; GO:0005737; GO:0010309; GO:0019509	GO:0005506~iron ion binding;GO:0010309~acireductone dioxygenase [iron(II)-requiring] activity	GO:0019509~L-methionine biosynthetic process from methylthioadenosine	GO:0005634~nucleus;GO:0005737~cytoplasm
N1_c7002_g1_i1	8.80862	0.474197	2.22885e-07	tr|A0A1D1ZE23|A0A1D1ZE23_9ARAE	222	66.9	136	88.7	61.26	45	0	52	459	47	182	2.1e-43	14-3-3 protein epsilon (Fragment)	14-3-3epsilon g.154034	Anthurium amnicola	NA	integral component of membrane [GO:0016021]; protein domain specific binding [GO:0019904]	GO:0016021; GO:0019904	GO:0019904~protein domain specific binding	NA	GO:0016021~integral component of membrane
N1_c9012_g1_i1	8.80862	0.474197	2.22885e-07	tr|A0A0N6YJG8|A0A0N6YJG8_NOTNI	130	81.2	128	95.05	98.46	24	0	385	2	1	128	2.5e-53	1-D-deoxyxylulose 5-phosphate synthase (Fragment)	NA	Nothapodytes nimmoniana (Nothapodytes foetida)	NA	1-deoxy-D-xylulose-5-phosphate synthase activity [GO:0008661]; terpenoid biosynthetic process [GO:0016114]	GO:0008661; GO:0016114	GO:0008661~1-deoxy-D-xylulose-5-phosphate synthase activity	GO:0016114~terpenoid biosynthetic process	NA
N1_c15325_g2_i2	2.30878	2.72843	0.00140601	tr|A0A0D5CDV8|A0A0D5CDV8_9APIA	474	93.8	227	83.66	47.89	13	1	813	133	249	474	5.4e-119	1-deoxy-D-xylulose 5-phosphate reductoisomerase	NA	Angelica sinensis	NA	1-deoxy-D-xylulose-5-phosphate reductoisomerase activity [GO:0030604]; isomerase activity [GO:0016853]; metal ion binding [GO:0046872]; NADPH binding [GO:0070402]; isoprenoid biosynthetic process [GO:0008299]	GO:0008299; GO:0016853; GO:0030604; GO:0046872; GO:0070402	GO:0016853~isomerase activity;GO:0030604~1-deoxy-D-xylulose-5-phosphate reductoisomerase activity;GO:0046872~metal ion binding;GO:0070402~NADPH binding	GO:0008299~isoprenoid biosynthetic process	NA
N1_c21882_g1_i1	6.54788	-1.46163	0.00416566	tr|A9ZN06|A9ZN06_HEVBR	720	97	66	98.51	9.17	2	0	3	200	500	565	1.5e-30	1-deoxy-D-xylulose 5-phosphate synthase (EC 2.2.1.7)	HbDXS1	Hevea brasiliensis (Para rubber tree) (Siphonia brasiliensis)	NA	1-deoxy-D-xylulose-5-phosphate synthase activity [GO:0008661]; terpenoid biosynthetic process [GO:0016114]	GO:0008661; GO:0016114	GO:0008661~1-deoxy-D-xylulose-5-phosphate synthase activity	GO:0016114~terpenoid biosynthetic process	NA
N1_c19610_g1_i2	2.5619	6.67651	0.000224373	tr|A0A1J6J3Y3|A0A1J6J3Y3_NICAT	343	82.6	340	70.83	99.13	59	0	152	1171	4	343	2.7e-166	2-alkenal reductase (Nadp(+)-dependent)	DBR_1 A4A49_07158	Nicotiana attenuata (Coyote tobacco)	NA	oxidoreductase activity [GO:0016491]	GO:0016491	GO:0016491~oxidoreductase activity	NA	NA
N1_c16207_g1_i1	2.59554	4.47322	0.000227019	sp|K4BW79|ENOX_SOLLC	388	73.9	341	76.4	87.89	86	1	200	1213	48	388	1e-135	2-methylene-furan-3-one reductase (EC 1.3.1.105) (Enone oxidoreductase) (SlEO)	EO QR Solyc05g005480	Solanum lycopersicum (Tomato) (Lycopersicon esculentum)	NA	apoplast [GO:0048046]; chloroplast envelope [GO:0009941]; chloroplast stroma [GO:0009570]; stromule [GO:0010319]; thylakoid [GO:0009579]; 2-alkenal reductase (NADP+) activity [GO:0035798]; enone reductase activity [GO:0035671]; furaneol oxidoreductase activity [GO:0102978]; zinc ion binding [GO:0008270]; response to cold [GO:0009409]	GO:0008270; GO:0009409; GO:0009570; GO:0009579; GO:0009941; GO:0010319; GO:0035671; GO:0035798; GO:0048046; GO:0102978	GO:0008270~zinc ion binding;GO:0035671~enone reductase activity;GO:0035798~2-alkenal reductase (NADP+) activity	GO:0009409~response to cold	GO:0009570~chloroplast stroma;GO:0009579~thylakoid;GO:0009941~chloroplast envelope;GO:0010319~stromule;GO:0048046~apoplast
N1_c11405_g1_i1	2.25203	3.60499	0.00131418	tr|W9SB90|W9SB90_9ROSA	181	60.2	161	72.96	88.95	54	4	595	131	25	181	1.3e-41	30S ribosomal protein 3	L484_008649	Morus notabilis	NA	ribosome [GO:0005840]; structural constituent of ribosome [GO:0003735]; translation [GO:0006412]	GO:0003735; GO:0005840; GO:0006412	GO:0003735~structural constituent of ribosome	GO:0006412~translation	GO:0005840~ribosome
N1_c18633_g2_i2	2.67824	2.65069	0.000261447	tr|W9RV42|W9RV42_9ROSA	424	63.3	79	39.63	18.63	29	0	239	3	30	108	9e-23	30S ribosomal protein S1	L484_005976	Morus notabilis	NA	ribosome [GO:0005840]; nucleic acid binding [GO:0003676]	GO:0003676; GO:0005840	GO:0003676~nucleic acid binding	NA	GO:0005840~ribosome
N1_c8717_g3_i1	2.05911	3.93893	0.00302366	tr|A0A142J9I1|A0A142J9I1_KOLAM	236	95.3	236	33.65	100	11	0	2066	1359	1	236	3.3e-128	30S ribosomal protein S2, chloroplastic	rps2	Kolkwitzia amabilis (Beautybush) (Linnaea amabilis)	NA	chloroplast [GO:0009507]; small ribosomal subunit [GO:0015935]; structural constituent of ribosome [GO:0003735]; translation [GO:0006412]	GO:0003735; GO:0006412; GO:0009507; GO:0015935	GO:0003735~structural constituent of ribosome	GO:0006412~translation	GO:0009507~chloroplast;GO:0015935~small ribosomal subunit
N1_c13352_g1_i1	2.1833	5.47923	0.00148811	tr|A0A1J6HTZ5|A0A1J6HTZ5_NICAT	186	65.2	178	53.13	95.7	61	1	175	708	2	178	1.2e-56	30s ribosomal protein s20, chloroplastic	RPS20_0 A4A49_29620	Nicotiana attenuata (Coyote tobacco)	NA	ribosome [GO:0005840]; RNA binding [GO:0003723]; structural constituent of ribosome [GO:0003735]; translation [GO:0006412]	GO:0003723; GO:0003735; GO:0005840; GO:0006412	GO:0003723~RNA binding;GO:0003735~structural constituent of ribosome	GO:0006412~translation	GO:0005840~ribosome
N1_c13352_g1_i3	2.24159	4.82903	0.00119711	tr|A0A1J6HTZ5|A0A1J6HTZ5_NICAT	186	65.2	178	51.84	95.7	61	1	188	721	2	178	1.3e-56	30s ribosomal protein s20, chloroplastic	RPS20_0 A4A49_29620	Nicotiana attenuata (Coyote tobacco)	NA	ribosome [GO:0005840]; RNA binding [GO:0003723]; structural constituent of ribosome [GO:0003735]; translation [GO:0006412]	GO:0003723; GO:0003735; GO:0005840; GO:0006412	GO:0003723~RNA binding;GO:0003735~structural constituent of ribosome	GO:0006412~translation	GO:0005840~ribosome
N1_c18957_g3_i1	3.73939	2.29981	3.59549e-06	tr|A0A142J9I5|A0A142J9I5_KOLAM	201	99.5	201	61.85	100	1	0	937	335	1	201	1.8e-108	30S ribosomal protein S4, chloroplastic	rps4	Kolkwitzia amabilis (Beautybush) (Linnaea amabilis)	NA	chloroplast [GO:0009507]; small ribosomal subunit [GO:0015935]; rRNA binding [GO:0019843]; structural constituent of ribosome [GO:0003735]; translation [GO:0006412]	GO:0003735; GO:0006412; GO:0009507; GO:0015935; GO:0019843	GO:0003735~structural constituent of ribosome;GO:0019843~rRNA binding	GO:0006412~translation	GO:0009507~chloroplast;GO:0015935~small ribosomal subunit
N1_c4476_g1_i1	4.89874	0.728961	2.43143e-06	tr|A0A0K9P4J4|A0A0K9P4J4_ZOSMR	276	74.7	83	85.27	30.07	21	0	42	290	39	121	1.3e-30	30S ribosomal protein S5	ZOSMA_38G00310	Zostera marina (Eelgrass)	NA	small ribosomal subunit [GO:0015935]; RNA binding [GO:0003723]; structural constituent of ribosome [GO:0003735]; translation [GO:0006412]	GO:0003723; GO:0003735; GO:0006412; GO:0015935	GO:0003723~RNA binding;GO:0003735~structural constituent of ribosome	GO:0006412~translation	GO:0015935~small ribosomal subunit
N2_c20150_g2_i4	2.2287	4.39626	0.00132365	tr|A0A0K9RY17|A0A0K9RY17_SPIOL	208	68.6	185	45.31	88.94	54	3	1094	552	24	208	8.5e-60	30S ribosomal protein S9, chloroplastic (Chloroplastic small ribosomal subunit protein uS9c)	PRPS9 SOVF_016530	Spinacia oleracea (Spinach)	NA	chloroplast [GO:0009507]; ribosome [GO:0005840]; rRNA binding [GO:0019843]; structural constituent of ribosome [GO:0003735]; translation [GO:0006412]	GO:0003735; GO:0005840; GO:0006412; GO:0009507; GO:0019843	GO:0003735~structural constituent of ribosome;GO:0019843~rRNA binding	GO:0006412~translation	GO:0005840~ribosome;GO:0009507~chloroplast
N2_c20150_g2_i5	2.40744	4.26999	0.000591962	tr|A0A0K9RY17|A0A0K9RY17_SPIOL	208	68.6	185	48.34	88.94	54	3	1017	475	24	208	8e-60	30S ribosomal protein S9, chloroplastic (Chloroplastic small ribosomal subunit protein uS9c)	PRPS9 SOVF_016530	Spinacia oleracea (Spinach)	NA	chloroplast [GO:0009507]; ribosome [GO:0005840]; rRNA binding [GO:0019843]; structural constituent of ribosome [GO:0003735]; translation [GO:0006412]	GO:0003735; GO:0005840; GO:0006412; GO:0009507; GO:0019843	GO:0003735~structural constituent of ribosome;GO:0019843~rRNA binding	GO:0006412~translation	GO:0005840~ribosome;GO:0009507~chloroplast
N1_c12080_g1_i1	6.58417	2.32051	1.10601e-10	tr|A0A068U3P4|A0A068U3P4_COFCA	496	91.4	301	88.97	60.69	26	0	2	904	196	496	3.8e-162	3-ketoacyl-CoA synthase (EC 2.3.1.-)	GSCOC_T00040274001	Coffea canephora (Robusta coffee)	PATHWAY: Lipid metabolism; fatty acid biosynthesis. {ECO:0000256|PIRNR:PIRNR036417}.	integral component of membrane [GO:0016021]; transferase activity, transferring acyl groups other than amino-acyl groups [GO:0016747]; fatty acid biosynthetic process [GO:0006633]	GO:0006633; GO:0016021; GO:0016747	GO:0016747~transferase activity, transferring acyl groups other than amino-acyl groups	GO:0006633~fatty acid biosynthetic process	GO:0016021~integral component of membrane
N1_c14059_g1_i1	4.60753	4.04095	5.44599e-09	tr|K4CVT1|K4CVT1_SOLLC	513	86.1	490	88.13	95.52	68	0	1558	89	18	507	3.5e-250	3-ketoacyl-CoA synthase (EC 2.3.1.-)	NA	Solanum lycopersicum (Tomato) (Lycopersicon esculentum)	PATHWAY: Lipid metabolism; fatty acid biosynthesis. {ECO:0000256|PIRNR:PIRNR036417}.	integral component of membrane [GO:0016021]; transferase activity, transferring acyl groups other than amino-acyl groups [GO:0016747]; fatty acid biosynthetic process [GO:0006633]	GO:0006633; GO:0016021; GO:0016747	GO:0016747~transferase activity, transferring acyl groups other than amino-acyl groups	GO:0006633~fatty acid biosynthetic process	GO:0016021~integral component of membrane
N1_c1434_g1_i2	2.54624	1.35576	0.0013729	tr|A0A118K1F6|A0A118K1F6_CYNCS	496	82.1	67	29.52	13.51	12	0	53	253	1	67	2.7e-23	3-ketoacyl-CoA synthase (EC 2.3.1.-)	Ccrd_018906	Cynara cardunculus var. scolymus (Globe artichoke) (Cynara scolymus)	PATHWAY: Lipid metabolism; fatty acid biosynthesis. {ECO:0000256|PIRNR:PIRNR036417}.	integral component of membrane [GO:0016021]; transferase activity, transferring acyl groups other than amino-acyl groups [GO:0016747]; fatty acid biosynthetic process [GO:0006633]	GO:0006633; GO:0016021; GO:0016747	GO:0016747~transferase activity, transferring acyl groups other than amino-acyl groups	GO:0006633~fatty acid biosynthetic process	GO:0016021~integral component of membrane
N1_c17203_g1_i1	3.90015	3.37474	4.21261e-07	tr|B9SVF6|B9SVF6_RICCO	527	87.4	174	71.31	33.02	22	0	91	612	354	527	1.9e-86	3-ketoacyl-CoA synthase (EC 2.3.1.-)	RCOM_0131250	Ricinus communis (Castor bean)	PATHWAY: Lipid metabolism; fatty acid biosynthesis. {ECO:0000256|PIRNR:PIRNR036417}.	integral component of membrane [GO:0016021]; transferase activity, transferring acyl groups other than amino-acyl groups [GO:0016747]; fatty acid biosynthetic process [GO:0006633]	GO:0006633; GO:0016021; GO:0016747	GO:0016747~transferase activity, transferring acyl groups other than amino-acyl groups	GO:0006633~fatty acid biosynthetic process	GO:0016021~integral component of membrane
N1_c17203_g1_i2	5.02193	3.86072	8.47666e-10	tr|F6I2X3|F6I2X3_VITVI	530	84.7	465	90.88	87.74	71	0	139	1533	1	465	7.6e-231	3-ketoacyl-CoA synthase (EC 2.3.1.-)	VIT_15s0048g02720	Vitis vinifera (Grape)	PATHWAY: Lipid metabolism; fatty acid biosynthesis. {ECO:0000256|PIRNR:PIRNR036417}.	integral component of membrane [GO:0016021]; transferase activity, transferring acyl groups other than amino-acyl groups [GO:0016747]; fatty acid biosynthetic process [GO:0006633]	GO:0006633; GO:0016021; GO:0016747	GO:0016747~transferase activity, transferring acyl groups other than amino-acyl groups	GO:0006633~fatty acid biosynthetic process	GO:0016021~integral component of membrane
N1_c20598_g1_i1	6.54788	-1.46163	0.00416566	tr|M5W505|M5W505_PRUPE	466	74.7	75	99.56	16.09	19	0	2	226	199	273	2.9e-30	3-ketoacyl-CoA synthase (EC 2.3.1.-)	PRUPE_ppa021836mg	Prunus persica (Peach) (Amygdalus persica)	PATHWAY: Lipid metabolism; fatty acid biosynthesis. {ECO:0000256|PIRNR:PIRNR036417}.	membrane [GO:0016020]; transferase activity, transferring acyl groups other than amino-acyl groups [GO:0016747]; fatty acid biosynthetic process [GO:0006633]	GO:0006633; GO:0016020; GO:0016747	GO:0016747~transferase activity, transferring acyl groups other than amino-acyl groups	GO:0006633~fatty acid biosynthetic process	GO:0016020~membrane
N1_c3591_g1_i1	8.20026	-0.0821902	5.18875e-06	tr|A0A166I2P3|A0A166I2P3_DAUCA	463	86.6	112	76.54	24.19	14	1	2	337	353	463	1.2e-53	3-ketoacyl-CoA synthase (EC 2.3.1.-)	DCAR_003337	Daucus carota subsp. sativus	PATHWAY: Lipid metabolism; fatty acid biosynthesis. {ECO:0000256|PIRNR:PIRNR036417}.	integral component of membrane [GO:0016021]; transferase activity, transferring acyl groups other than amino-acyl groups [GO:0016747]; fatty acid biosynthetic process [GO:0006633]	GO:0006633; GO:0016021; GO:0016747	GO:0016747~transferase activity, transferring acyl groups other than amino-acyl groups	GO:0006633~fatty acid biosynthetic process	GO:0016021~integral component of membrane
N1_c9307_g3_i1	2.94615	2.51494	8.76061e-05	tr|A0A022RXD1|A0A022RXD1_ERYGU	495	88.8	320	93.93	64.65	36	0	3	962	176	495	2.5e-166	3-ketoacyl-CoA synthase (EC 2.3.1.-)	MIMGU_mgv1a005164mg	Erythranthe guttata (Yellow monkey flower) (Mimulus guttatus)	PATHWAY: Lipid metabolism; fatty acid biosynthesis. {ECO:0000256|PIRNR:PIRNR036417}.	integral component of membrane [GO:0016021]; transferase activity, transferring acyl groups other than amino-acyl groups [GO:0016747]; fatty acid biosynthetic process [GO:0006633]	GO:0006633; GO:0016021; GO:0016747	GO:0016747~transferase activity, transferring acyl groups other than amino-acyl groups	GO:0006633~fatty acid biosynthetic process	GO:0016021~integral component of membrane
N1_c4502_g1_i1	7.47909	-0.713393	0.000164799	tr|B3TM43|B3TM43_ELAGV	159	79.5	88	96.7	55.35	18	0	9	272	34	121	1.1e-36	40S ribosomal protein S11	NA	Elaeis guineensis var. tenera (Oil palm)	NA	ribosome [GO:0005840]; structural constituent of ribosome [GO:0003735]; translation [GO:0006412]	GO:0003735; GO:0005840; GO:0006412	GO:0003735~structural constituent of ribosome	GO:0006412~translation	GO:0005840~ribosome
N1_c7750_g1_i1	2.76318	-0.219656	0.00477114	tr|A0A1D1XST1|A0A1D1XST1_9ARAE	158	71.4	91	88.64	57.59	25	1	275	6	5	95	1.1e-29	40S ribosomal protein S11-B	RPS11B_1 g.3783	Anthurium amnicola	NA	ribosome [GO:0005840]; structural constituent of ribosome [GO:0003735]; translation [GO:0006412]	GO:0003735; GO:0005840; GO:0006412	GO:0003735~structural constituent of ribosome	GO:0006412~translation	GO:0005840~ribosome
N1_c22574_g1_i1	7.34861	-0.82338	0.000290613	tr|A0A1D1Y3L8|A0A1D1Y3L8_9ARAE	171	64.9	57	83.82	33.33	18	1	171	1	18	72	7.2e-12	40S ribosomal protein S11-B (Fragment)	RPS11B_0 g.6518	Anthurium amnicola	NA	ribosome [GO:0005840]; structural constituent of ribosome [GO:0003735]; translation [GO:0006412]	GO:0003735; GO:0005840; GO:0006412	GO:0003735~structural constituent of ribosome	GO:0006412~translation	GO:0005840~ribosome
N1_c13099_g2_i1	8.97266	0.627071	8.63636e-08	tr|F2E6G0|F2E6G0_HORVV	149	99.2	127	58.26	85.23	1	0	62	442	23	149	1.1e-66	40S ribosomal protein S12	NA	Hordeum vulgare subsp. vulgare (Domesticated barley)	NA	ribosome [GO:0005840]; structural constituent of ribosome [GO:0003735]; translation [GO:0006412]	GO:0003735; GO:0005840; GO:0006412	GO:0003735~structural constituent of ribosome	GO:0006412~translation	GO:0005840~ribosome
N1_c13099_g2_i2	5.7318	0.62806	8.42045e-07	tr|F2E6G0|F2E6G0_HORVV	149	99.2	127	63.71	85.23	1	0	62	442	23	149	1e-66	40S ribosomal protein S12	NA	Hordeum vulgare subsp. vulgare (Domesticated barley)	NA	ribosome [GO:0005840]; structural constituent of ribosome [GO:0003735]; translation [GO:0006412]	GO:0003735; GO:0005840; GO:0006412	GO:0003735~structural constituent of ribosome	GO:0006412~translation	GO:0005840~ribosome
N1_c21757_g1_i1	7.27866	-0.881728	0.000390825	tr|A0A1D1XC66|A0A1D1XC66_9ARAE	155	78.6	42	54.78	27.1	9	0	127	2	41	82	6.8e-11	40S ribosomal protein S12	RPS12_8 g.23611	Anthurium amnicola	NA	ribosome [GO:0005840]; structural constituent of ribosome [GO:0003735]; translation [GO:0006412]	GO:0003735; GO:0005840; GO:0006412	GO:0003735~structural constituent of ribosome	GO:0006412~translation	GO:0005840~ribosome
N1_c23008_g1_i1	7.12769	-1.00611	0.000726851	tr|A0A1D1XC66|A0A1D1XC66_9ARAE	155	79.4	34	45.54	21.94	7	0	102	1	34	67	2.2e-06	40S ribosomal protein S12	RPS12_8 g.23611	Anthurium amnicola	NA	ribosome [GO:0005840]; structural constituent of ribosome [GO:0003735]; translation [GO:0006412]	GO:0003735; GO:0005840; GO:0006412	GO:0003735~structural constituent of ribosome	GO:0006412~translation	GO:0005840~ribosome
N1_c8986_g1_i1	8.20026	-0.0821902	5.18875e-06	tr|A0A0D6R4L9|A0A0D6R4L9_ARACU	150	74.5	102	88.95	68	25	1	35	340	1	101	1.9e-33	40S ribosomal protein S12	NA	Araucaria cunninghamii (Hoop pine) (Moreton Bay pine)	NA	ribosome [GO:0005840]; structural constituent of ribosome [GO:0003735]; translation [GO:0006412]	GO:0003735; GO:0005840; GO:0006412	GO:0003735~structural constituent of ribosome	GO:0006412~translation	GO:0005840~ribosome
N1_c22782_g1_i1	7.12769	-1.00611	0.000726851	tr|A0A199VIF9|A0A199VIF9_ANACO	151	85.1	74	98.67	49.01	11	0	222	1	35	108	4.2e-29	40S ribosomal protein S13	ACMD2_03073	Ananas comosus (Pineapple) (Ananas ananas)	NA	ribosome [GO:0005840]; structural constituent of ribosome [GO:0003735]; translation [GO:0006412]	GO:0003735; GO:0005840; GO:0006412	GO:0003735~structural constituent of ribosome	GO:0006412~translation	GO:0005840~ribosome
N1_c3383_g1_i1	5.05892	0.875605	1.09757e-06	sp|P46295|RS14_CHLRE	153	85.9	99	93.69	64.71	12	1	295	5	1	99	2.4e-38	40S ribosomal protein S14	RPS14 CRY1	Chlamydomonas reinhardtii (Chlamydomonas smithii)	NA	ribosome [GO:0005840]; structural constituent of ribosome [GO:0003735]; translation [GO:0006412]	GO:0003735; GO:0005840; GO:0006412	GO:0003735~structural constituent of ribosome	GO:0006412~translation	GO:0005840~ribosome
N1_c11619_g1_i1	3.99767	2.06673	1.12384e-06	tr|A0A1D1Y1W9|A0A1D1Y1W9_9ARAE	148	75.9	145	75.26	97.97	35	0	519	85	4	148	8.4e-58	40S ribosomal protein S15	RPS15_10 g.138287	Anthurium amnicola	NA	small ribosomal subunit [GO:0015935]; RNA binding [GO:0003723]; structural constituent of ribosome [GO:0003735]; translation [GO:0006412]	GO:0003723; GO:0003735; GO:0006412; GO:0015935	GO:0003723~RNA binding;GO:0003735~structural constituent of ribosome	GO:0006412~translation	GO:0015935~small ribosomal subunit
N1_c11452_g1_i1	9.40897	1.0384	7.07851e-09	tr|A0A1D1YIV7|A0A1D1YIV7_9ARAE	143	67.9	137	85.09	95.8	44	0	73	483	1	137	1.5e-47	40S ribosomal protein S16	RPS16_0 g.1521	Anthurium amnicola	NA	ribosome [GO:0005840]; structural constituent of ribosome [GO:0003735]; translation [GO:0006412]	GO:0003735; GO:0005840; GO:0006412	GO:0003735~structural constituent of ribosome	GO:0006412~translation	GO:0005840~ribosome
N1_c11452_g2_i1	3.3402	-0.608183	0.00356754	tr|A0A1D1YIV7|A0A1D1YIV7_9ARAE	143	77.4	93	99.64	65.03	21	0	2	280	39	131	7.5e-36	40S ribosomal protein S16	RPS16_0 g.1521	Anthurium amnicola	NA	ribosome [GO:0005840]; structural constituent of ribosome [GO:0003735]; translation [GO:0006412]	GO:0003735; GO:0005840; GO:0006412	GO:0003735~structural constituent of ribosome	GO:0006412~translation	GO:0005840~ribosome
N1_c735_g1_i1	3.13978	-0.764087	0.00753089	tr|A0A1D1XV15|A0A1D1XV15_9ARAE	153	69.9	83	98.81	54.25	25	0	2	250	65	147	2.8e-26	40S ribosomal protein S16 (Fragment)	RpS16_0 g.26342	Anthurium amnicola	NA	ribosome [GO:0005840]; structural constituent of ribosome [GO:0003735]; translation [GO:0006412]	GO:0003735; GO:0005840; GO:0006412	GO:0003735~structural constituent of ribosome	GO:0006412~translation	GO:0005840~ribosome
N1_c14741_g1_i1	9.71731	1.33259	1.13224e-09	tr|A0A1D1Y859|A0A1D1Y859_9ARAE	160	70.7	123	82.74	76.88	30	1	411	43	3	119	6.9e-44	40S ribosomal protein S17-B (Fragment)	rps17b_0 g.15276	Anthurium amnicola	NA	ribosome [GO:0005840]; structural constituent of ribosome [GO:0003735]; translation [GO:0006412]	GO:0003735; GO:0005840; GO:0006412	GO:0003735~structural constituent of ribosome	GO:0006412~translation	GO:0005840~ribosome
N1_c5305_g1_i1	2.26806	0.285953	0.00768073	tr|A0A1D1Y859|A0A1D1Y859_9ARAE	160	73.7	57	75.33	35.62	15	0	172	2	1	57	2.8e-17	40S ribosomal protein S17-B (Fragment)	rps17b_0 g.15276	Anthurium amnicola	NA	ribosome [GO:0005840]; structural constituent of ribosome [GO:0003735]; translation [GO:0006412]	GO:0003735; GO:0005840; GO:0006412	GO:0003735~structural constituent of ribosome	GO:0006412~translation	GO:0005840~ribosome
N1_c1364_g1_i1	4.94947	1.69202	8.92093e-08	tr|A0A1D1ZDE1|A0A1D1ZDE1_9ARAE	155	81.8	121	91.21	78.06	22	0	364	2	1	121	9.9e-50	40S ribosomal protein S18	RPS18_8 g.25058	Anthurium amnicola	NA	ribosome [GO:0005840]; RNA binding [GO:0003723]; structural constituent of ribosome [GO:0003735]; translation [GO:0006412]	GO:0003723; GO:0003735; GO:0005840; GO:0006412	GO:0003723~RNA binding;GO:0003735~structural constituent of ribosome	GO:0006412~translation	GO:0005840~ribosome
N1_c11581_g1_i1	7.81183	-0.42668	3.56805e-05	tr|B3TLL5|B3TLL5_ELAGV	143	60.4	53	72.94	37.06	21	0	161	3	6	58	9.9e-12	40S ribosomal protein S19	NA	Elaeis guineensis var. tenera (Oil palm)	NA	ribosome [GO:0005840]; structural constituent of ribosome [GO:0003735]; translation [GO:0006412]	GO:0003735; GO:0005840; GO:0006412	GO:0003735~structural constituent of ribosome	GO:0006412~translation	GO:0005840~ribosome
N1_c11581_g1_i2	8.53627	0.222893	1.03208e-06	tr|B3TLL5|B3TLL5_ELAGV	143	60.4	53	64.11	37.06	21	0	161	3	6	58	1.1e-11	40S ribosomal protein S19	NA	Elaeis guineensis var. tenera (Oil palm)	NA	ribosome [GO:0005840]; structural constituent of ribosome [GO:0003735]; translation [GO:0006412]	GO:0003735; GO:0005840; GO:0006412	GO:0003735~structural constituent of ribosome	GO:0006412~translation	GO:0005840~ribosome
N1_c9326_g1_i1	7.99746	-0.263244	1.44592e-05	tr|A0A1D1XYC4|A0A1D1XYC4_9ARAE	269	68.1	94	99.3	34.94	30	0	2	283	147	240	1.3e-32	40S ribosomal protein S2	rps2_0 rps2_10 g.32885 g.32886	Anthurium amnicola	NA	small ribosomal subunit [GO:0015935]; RNA binding [GO:0003723]; structural constituent of ribosome [GO:0003735]; translation [GO:0006412]	GO:0003723; GO:0003735; GO:0006412; GO:0015935	GO:0003723~RNA binding;GO:0003735~structural constituent of ribosome	GO:0006412~translation	GO:0015935~small ribosomal subunit
N1_c13385_g1_i1	4.08729	0.522671	3.24175e-05	tr|A0A1D1Z5Z1|A0A1D1Z5Z1_9ARAE	119	75	84	80.77	70.59	20	1	2	250	36	119	1.7e-28	40S ribosomal protein S20	rps20_3 g.14966	Anthurium amnicola	NA	small ribosomal subunit [GO:0015935]; RNA binding [GO:0003723]; structural constituent of ribosome [GO:0003735]; translation [GO:0006412]	GO:0003723; GO:0003735; GO:0006412; GO:0015935	GO:0003723~RNA binding;GO:0003735~structural constituent of ribosome	GO:0006412~translation	GO:0015935~small ribosomal subunit
N1_c6534_g1_i1	4.06205	0.877375	1.34873e-05	tr|A0A1D1Z5Z1|A0A1D1Z5Z1_9ARAE	119	78.5	93	73.04	78.15	18	2	274	2	1	93	6.2e-33	40S ribosomal protein S20	rps20_3 g.14966	Anthurium amnicola	NA	small ribosomal subunit [GO:0015935]; RNA binding [GO:0003723]; structural constituent of ribosome [GO:0003735]; translation [GO:0006412]	GO:0003723; GO:0003735; GO:0006412; GO:0015935	GO:0003723~RNA binding;GO:0003735~structural constituent of ribosome	GO:0006412~translation	GO:0015935~small ribosomal subunit
N1_c2766_g1_i1	6.95906	-1.1424	0.00140897	tr|C5WPH1|C5WPH1_SORBI	81	66.7	72	96.43	88.89	23	1	220	5	1	71	7e-21	40S ribosomal protein S21	SORBI_001G130300	Sorghum bicolor (Sorghum) (Sorghum vulgare)	NA	cytosolic small ribosomal subunit [GO:0022627]; structural constituent of ribosome [GO:0003735]; endonucleolytic cleavage in ITS1 to separate SSU-rRNA from 5.8S rRNA and LSU-rRNA from tricistronic rRNA transcript (SSU-rRNA, 5.8S rRNA, LSU-rRNA) [GO:0000447]; endonucleolytic cleavage to generate mature 3'-end of SSU-rRNA from (SSU-rRNA, 5.8S rRNA, LSU-rRNA) [GO:0000461]; translation [GO:0006412]	GO:0000447; GO:0000461; GO:0003735; GO:0006412; GO:0022627	GO:0003735~structural constituent of ribosome	GO:0000447~endonucleolytic cleavage in ITS1 to separate SSU-rRNA from 5.8S rRNA and LSU-rRNA from tricistronic rRNA transcript (SSU-rRNA, 5.8S rRNA, LSU-rRNA);GO:0000461~endonucleolytic cleavage to generate mature 3'-end of SSU-rRNA from (SSU-rRNA, 5.8S rRNA, LSU-rRNA);GO:0006412~translation	GO:0022627~cytosolic small ribosomal subunit
N1_c8314_g1_i1	8.85742	0.519565	1.6842e-07	tr|A0A0K9PWC2|A0A0K9PWC2_ZOSMR	82	67.7	62	73.52	75.61	20	0	68	253	1	62	1.3e-18	40S ribosomal protein S21	ZOSMA_14G00470	Zostera marina (Eelgrass)	NA	ribosome [GO:0005840]; structural constituent of ribosome [GO:0003735]; translation [GO:0006412]	GO:0003735; GO:0005840; GO:0006412	GO:0003735~structural constituent of ribosome	GO:0006412~translation	GO:0005840~ribosome
N1_c20926_g1_i1	7.59873	-0.611284	9.63608e-05	tr|A0A1D1YEH7|A0A1D1YEH7_9ARAE	102	60	60	61.64	58.82	24	0	2	181	40	99	4.9e-14	40S ribosomal protein S21 (Fragment)	RPS21_2 g.25192	Anthurium amnicola	NA	ribosome [GO:0005840]; structural constituent of ribosome [GO:0003735]; translation [GO:0006412]	GO:0003735; GO:0005840; GO:0006412	GO:0003735~structural constituent of ribosome	GO:0006412~translation	GO:0005840~ribosome
N1_c22610_g1_i1	7.12769	-1.00611	0.000726851	tr|A0A1D1XI97|A0A1D1XI97_9ARAE	116	68.1	47	67.14	40.52	15	0	66	206	34	80	5e-13	40S ribosomal protein S21-2 (Fragment)	RPS21C g.123662	Anthurium amnicola	NA	ribosome [GO:0005840]; structural constituent of ribosome [GO:0003735]; translation [GO:0006412]	GO:0003735; GO:0005840; GO:0006412	GO:0003735~structural constituent of ribosome	GO:0006412~translation	GO:0005840~ribosome
N1_c11956_g1_i1	4.85153	1.60034	1.62666e-07	tr|A9PC05|A9PC05_POPTR	134	63.1	103	66.59	76.87	37	1	410	105	1	103	1.2e-30	40S ribosomal protein S24	POPTR_0010s09820g	Populus trichocarpa (Western balsam poplar) (Populus balsamifera subsp. trichocarpa)	NA	cytosolic small ribosomal subunit [GO:0022627]; structural constituent of ribosome [GO:0003735]; maturation of SSU-rRNA from tricistronic rRNA transcript (SSU-rRNA, 5.8S rRNA, LSU-rRNA) [GO:0000462]; translation [GO:0006412]	GO:0000462; GO:0003735; GO:0006412; GO:0022627	GO:0003735~structural constituent of ribosome	GO:0000462~maturation of SSU-rRNA from tricistronic rRNA transcript (SSU-rRNA, 5.8S rRNA, LSU-rRNA);GO:0006412~translation	GO:0022627~cytosolic small ribosomal subunit
N1_c11956_g1_i2	3.81436	-0.222403	0.000497338	tr|K3YWK9|K3YWK9_SETIT	137	74.4	39	43.01	28.47	10	0	271	155	71	109	8.9e-10	40S ribosomal protein S24	LOC101777605 SETIT_018655mg	Setaria italica (Foxtail millet) (Panicum italicum)	NA	ribosome [GO:0005840]; structural constituent of ribosome [GO:0003735]; translation [GO:0006412]	GO:0003735; GO:0005840; GO:0006412	GO:0003735~structural constituent of ribosome	GO:0006412~translation	GO:0005840~ribosome
N1_c19959_g1_i1	7.54015	-0.661425	0.000125561	tr|A9NKN3|A9NKN3_PICSI	136	60.4	106	92.17	77.94	41	1	320	6	1	106	1.1e-28	40S ribosomal protein S24	NA	Picea sitchensis (Sitka spruce) (Pinus sitchensis)	NA	ribosome [GO:0005840]; structural constituent of ribosome [GO:0003735]; translation [GO:0006412]	GO:0003735; GO:0005840; GO:0006412	GO:0003735~structural constituent of ribosome	GO:0006412~translation	GO:0005840~ribosome
N1_c7873_g1_i1	7.76143	-0.47064	4.53239e-05	tr|A0A1D1XJD1|A0A1D1XJD1_9ARAE	116	63.2	57	58.36	49.14	21	0	118	288	39	95	2.9e-14	40S ribosomal protein S25 (Fragment)	RPS25_1 g.50216	Anthurium amnicola	NA	ribosome [GO:0005840]	GO:0005840	NA	NA	GO:0005840~ribosome
N1_c11685_g1_i1	8.92766	0.585032	1.12212e-07	tr|A0A1D1YAD4|A0A1D1YAD4_9ARAE	121	65.2	92	55.31	76.03	32	0	1	276	28	119	1.7e-27	40S ribosomal protein S26	rps-26_2 g.136845	Anthurium amnicola	NA	ribosome [GO:0005840]; structural constituent of ribosome [GO:0003735]; translation [GO:0006412]	GO:0003735; GO:0005840; GO:0006412	GO:0003735~structural constituent of ribosome	GO:0006412~translation	GO:0005840~ribosome
N1_c11685_g2_i1	4.57975	1.34802	7.73518e-07	tr|A0A1D1XS74|A0A1D1XS74_9ARAE	123	81.4	86	73.09	69.92	16	0	259	2	5	90	2.5e-36	40S ribosomal protein S26 (Fragment)	rps-26_0 g.138220	Anthurium amnicola	NA	ribosome [GO:0005840]; structural constituent of ribosome [GO:0003735]; translation [GO:0006412]	GO:0003735; GO:0005840; GO:0006412	GO:0003735~structural constituent of ribosome	GO:0006412~translation	GO:0005840~ribosome
N1_c10491_g1_i1	3.98364	-0.0795752	0.000230561	tr|A0A199UEC2|A0A199UEC2_ANACO	86	80.3	66	72	76.74	13	0	274	77	19	84	4.4e-25	40S ribosomal protein S27	ACMD2_14399	Ananas comosus (Pineapple) (Ananas ananas)	NA	ribosome [GO:0005840]; metal ion binding [GO:0046872]; structural constituent of ribosome [GO:0003735]; translation [GO:0006412]	GO:0003735; GO:0005840; GO:0006412; GO:0046872	GO:0003735~structural constituent of ribosome;GO:0046872~metal ion binding	GO:0006412~translation	GO:0005840~ribosome
N1_c10491_g1_i2	9.30725	0.941943	1.31916e-08	tr|K4AT06|K4AT06_SOLLC	86	78.2	78	53.67	90.7	17	0	346	113	7	84	9.5e-30	40S ribosomal protein S27	NA	Solanum lycopersicum (Tomato) (Lycopersicon esculentum)	NA	cytosolic small ribosomal subunit [GO:0022627]; metal ion binding [GO:0046872]; structural constituent of ribosome [GO:0003735]; ribosomal small subunit assembly [GO:0000028]; translation [GO:0006412]	GO:0000028; GO:0003735; GO:0006412; GO:0022627; GO:0046872	GO:0003735~structural constituent of ribosome;GO:0046872~metal ion binding	GO:0000028~ribosomal small subunit assembly;GO:0006412~translation	GO:0022627~cytosolic small ribosomal subunit
N1_c15726_g1_i1	2.88039	1.32842	0.000436013	tr|E1Z807|E1Z807_CHLVA	85	55.4	74	51.03	87.06	32	1	26	247	11	83	2.9e-10	40S ribosomal protein S30	CHLNCDRAFT_142204	Chlorella variabilis (Green alga)	NA	ribosome [GO:0005840]; structural constituent of ribosome [GO:0003735]; translation [GO:0006412]	GO:0003735; GO:0005840; GO:0006412	GO:0003735~structural constituent of ribosome	GO:0006412~translation	GO:0005840~ribosome
N1_c21832_g1_i1	7.65503	-0.562846	7.44607e-05	tr|A8JF66|A8JF66_CHLRE	62	54.1	61	68.8	98.39	28	0	5	187	1	61	2.1e-08	40S ribosomal protein S30	RPS30 CHLREDRAFT_132716	Chlamydomonas reinhardtii (Chlamydomonas smithii)	NA	ribosome [GO:0005840]; structural constituent of ribosome [GO:0003735]; translation [GO:0006412]	GO:0003735; GO:0005840; GO:0006412	GO:0003735~structural constituent of ribosome	GO:0006412~translation	GO:0005840~ribosome
N1_c16386_g1_i1	10.5183	2.107	7.43276e-12	tr|D8SVC4|D8SVC4_SELML	263	69.2	221	98.66	84.03	68	0	672	10	18	238	1e-83	40S ribosomal protein S3a	SELMODRAFT_160008 SELMODRAFT_184408 SELMODRAFT_271906 SELMODRAFT_271907	Selaginella moellendorffii (Spikemoss)	NA	cytosolic small ribosomal subunit [GO:0022627]; structural constituent of ribosome [GO:0003735]; translation [GO:0006412]	GO:0003735; GO:0006412; GO:0022627	GO:0003735~structural constituent of ribosome	GO:0006412~translation	GO:0022627~cytosolic small ribosomal subunit
N1_c22658_g1_i1	7.20515	-0.942565	0.000530405	tr|A0A1D1YMK9|A0A1D1YMK9_9ARAE	266	78.2	55	70.51	20.68	12	0	67	231	22	76	9.1e-19	40S ribosomal protein S3a	RPS1_3 g.15498	Anthurium amnicola	NA	cytosolic small ribosomal subunit [GO:0022627]; structural constituent of ribosome [GO:0003735]; translation [GO:0006412]	GO:0003735; GO:0006412; GO:0022627	GO:0003735~structural constituent of ribosome	GO:0006412~translation	GO:0022627~cytosolic small ribosomal subunit
N1_c7410_g1_i1	7.90763	-0.342624	2.24824e-05	tr|A0A1D1YMK9|A0A1D1YMK9_9ARAE	266	83.6	55	69.92	20.68	9	0	172	8	22	76	3.7e-20	40S ribosomal protein S3a	RPS1_3 g.15498	Anthurium amnicola	NA	cytosolic small ribosomal subunit [GO:0022627]; structural constituent of ribosome [GO:0003735]; translation [GO:0006412]	GO:0003735; GO:0006412; GO:0022627	GO:0003735~structural constituent of ribosome	GO:0006412~translation	GO:0022627~cytosolic small ribosomal subunit
N1_c7410_g2_i1	7.81183	-0.42668	3.56805e-05	tr|D8SVC4|D8SVC4_SELML	263	75.9	112	98.53	42.59	27	0	2	337	57	168	1.4e-41	40S ribosomal protein S3a	SELMODRAFT_160008 SELMODRAFT_184408 SELMODRAFT_271906 SELMODRAFT_271907	Selaginella moellendorffii (Spikemoss)	NA	cytosolic small ribosomal subunit [GO:0022627]; structural constituent of ribosome [GO:0003735]; translation [GO:0006412]	GO:0003735; GO:0006412; GO:0022627	GO:0003735~structural constituent of ribosome	GO:0006412~translation	GO:0022627~cytosolic small ribosomal subunit
N1_c9034_g1_i1	7.54015	-0.661425	0.000125561	tr|I0Z605|I0Z605_COCSC	259	72.6	84	100	32.43	22	1	249	1	120	203	4.8e-26	40S ribosomal protein S3a	COCSUDRAFT_27621	Coccomyxa subellipsoidea (strain C-169) (Green microalga)	NA	cytosolic small ribosomal subunit [GO:0022627]; structural constituent of ribosome [GO:0003735]; translation [GO:0006412]	GO:0003735; GO:0006412; GO:0022627	GO:0003735~structural constituent of ribosome	GO:0006412~translation	GO:0022627~cytosolic small ribosomal subunit
N1_c9189_g1_i1	8.83322	0.497061	1.93558e-07	tr|A0A1D1YMK9|A0A1D1YMK9_9ARAE	266	76.8	112	77.06	42.11	19	1	318	4	29	140	3.2e-41	40S ribosomal protein S3a	RPS1_3 g.15498	Anthurium amnicola	NA	cytosolic small ribosomal subunit [GO:0022627]; structural constituent of ribosome [GO:0003735]; translation [GO:0006412]	GO:0003735; GO:0006412; GO:0022627	GO:0003735~structural constituent of ribosome	GO:0006412~translation	GO:0022627~cytosolic small ribosomal subunit
N1_c22213_g1_i1	7.12769	-1.00611	0.000726851	tr|B6SQE8|B6SQE8_MAIZE	261	93	71	99.53	27.2	5	0	2	214	120	190	8.5e-32	40S ribosomal protein S4	NA	Zea mays (Maize)	NA	ribosome [GO:0005840]; rRNA binding [GO:0019843]; structural constituent of ribosome [GO:0003735]; translation [GO:0006412]	GO:0003735; GO:0005840; GO:0006412; GO:0019843	GO:0003735~structural constituent of ribosome;GO:0019843~rRNA binding	GO:0006412~translation	GO:0005840~ribosome
N1_c7466_g1_i1	7.70921	-0.515998	5.79138e-05	tr|F2DDA3|F2DDA3_HORVV	269	71.7	106	100	39.41	30	0	1	318	56	161	2.4e-38	40S ribosomal protein S4	NA	Hordeum vulgare subsp. vulgare (Domesticated barley)	NA	ribosome [GO:0005840]; rRNA binding [GO:0019843]; structural constituent of ribosome [GO:0003735]; translation [GO:0006412]	GO:0003735; GO:0005840; GO:0006412; GO:0019843	GO:0003735~structural constituent of ribosome;GO:0019843~rRNA binding	GO:0006412~translation	GO:0005840~ribosome
N1_c9694_g1_i1	6.79795	2.52795	2.77453e-11	tr|B6SQE8|B6SQE8_MAIZE	261	100	261	91.47	100	0	0	825	43	1	261	9e-149	40S ribosomal protein S4	NA	Zea mays (Maize)	NA	ribosome [GO:0005840]; rRNA binding [GO:0019843]; structural constituent of ribosome [GO:0003735]; translation [GO:0006412]	GO:0003735; GO:0005840; GO:0006412; GO:0019843	GO:0003735~structural constituent of ribosome;GO:0019843~rRNA binding	GO:0006412~translation	GO:0005840~ribosome
N1_c10133_g1_i1	7.90763	-0.342624	2.24824e-05	tr|A0A1D1Z150|A0A1D1Z150_9ARAE	203	72.2	72	67.08	35.47	20	0	219	4	7	78	2.2e-23	40S ribosomal protein S5 (Fragment)	rps-5_0 g.10280	Anthurium amnicola	NA	small ribosomal subunit [GO:0015935]; RNA binding [GO:0003723]; structural constituent of ribosome [GO:0003735]; translation [GO:0006412]	GO:0003723; GO:0003735; GO:0006412; GO:0015935	GO:0003723~RNA binding;GO:0003735~structural constituent of ribosome	GO:0006412~translation	GO:0015935~small ribosomal subunit
N1_c12610_g1_i1	9.75644	1.3701	8.83477e-10	tr|A0A1D1Z150|A0A1D1Z150_9ARAE	203	77	122	72.62	60.1	28	0	137	502	7	128	4.3e-50	40S ribosomal protein S5 (Fragment)	rps-5_0 g.10280	Anthurium amnicola	NA	small ribosomal subunit [GO:0015935]; RNA binding [GO:0003723]; structural constituent of ribosome [GO:0003735]; translation [GO:0006412]	GO:0003723; GO:0003735; GO:0006412; GO:0015935	GO:0003723~RNA binding;GO:0003735~structural constituent of ribosome	GO:0006412~translation	GO:0015935~small ribosomal subunit
N1_c7904_g1_i1	3.72164	-0.299564	0.000747106	tr|A0A1D1Z150|A0A1D1Z150_9ARAE	203	93.6	78	84.78	38.42	5	0	274	41	126	203	1.7e-32	40S ribosomal protein S5 (Fragment)	rps-5_0 g.10280	Anthurium amnicola	NA	small ribosomal subunit [GO:0015935]; RNA binding [GO:0003723]; structural constituent of ribosome [GO:0003735]; translation [GO:0006412]	GO:0003723; GO:0003735; GO:0006412; GO:0015935	GO:0003723~RNA binding;GO:0003735~structural constituent of ribosome	GO:0006412~translation	GO:0015935~small ribosomal subunit
N1_c10304_g1_i1	6.66217	-1.37487	0.00286389	tr|A0A1D1ZKF7|A0A1D1ZKF7_9ARAE	239	60.6	71	99.53	29.71	28	0	1	213	22	92	5.4e-18	40S ribosomal protein S6	rps6b_1 g.129184	Anthurium amnicola	NA	ribosome [GO:0005840]; structural constituent of ribosome [GO:0003735]; translation [GO:0006412]	GO:0003735; GO:0005840; GO:0006412	GO:0003735~structural constituent of ribosome	GO:0006412~translation	GO:0005840~ribosome
N1_c10304_g3_i1	6.95906	-1.1424	0.00140897	tr|A0A1J7FUJ3|A0A1J7FUJ3_LUPAN	206	80.4	51	56.67	24.76	10	0	270	118	71	121	3.2e-15	40S ribosomal protein S6	TanjilG_26586	Lupinus angustifolius (Narrow-leaved blue lupine)	NA	ribosome [GO:0005840]; structural constituent of ribosome [GO:0003735]; translation [GO:0006412]	GO:0003735; GO:0005840; GO:0006412	GO:0003735~structural constituent of ribosome	GO:0006412~translation	GO:0005840~ribosome
N1_c6634_g1_i1	7.54015	-0.661425	0.000125561	tr|A0A1D1YB48|A0A1D1YB48_9ARAE	253	73.8	80	97.17	31.62	21	0	245	6	47	126	3.6e-26	40S ribosomal protein S6	RpS6 g.61029	Anthurium amnicola	NA	ribosome [GO:0005840]; structural constituent of ribosome [GO:0003735]; translation [GO:0006412]	GO:0003735; GO:0005840; GO:0006412	GO:0003735~structural constituent of ribosome	GO:0006412~translation	GO:0005840~ribosome
N1_c8447_g1_i1	4.23914	0.140417	6.80293e-05	tr|A0A0D6QVF0|A0A0D6QVF0_ARACU	239	68.3	104	97.2	43.51	33	0	3	314	116	219	3e-33	40S ribosomal protein S6	NA	Araucaria cunninghamii (Hoop pine) (Moreton Bay pine)	NA	ribosome [GO:0005840]; structural constituent of ribosome [GO:0003735]; translation [GO:0006412]	GO:0003735; GO:0005840; GO:0006412	GO:0003735~structural constituent of ribosome	GO:0006412~translation	GO:0005840~ribosome
N1_c8666_g1_i1	8.08203	-0.188046	9.4751e-06	tr|A0A0D6QVF0|A0A0D6QVF0_ARACU	239	84.9	86	83.5	35.98	13	0	261	4	1	86	1.5e-37	40S ribosomal protein S6	NA	Araucaria cunninghamii (Hoop pine) (Moreton Bay pine)	NA	ribosome [GO:0005840]; structural constituent of ribosome [GO:0003735]; translation [GO:0006412]	GO:0003735; GO:0005840; GO:0006412	GO:0003735~structural constituent of ribosome	GO:0006412~translation	GO:0005840~ribosome
N1_c4405_g1_i1	8.88121	0.541722	1.46828e-07	tr|A0A1D1ZLE8|A0A1D1ZLE8_9ARAE	190	62.7	83	70.54	43.68	31	0	249	1	15	97	4.5e-22	40S ribosomal protein S7	rps7_2 g.24784	Anthurium amnicola	NA	ribosome [GO:0005840]; structural constituent of ribosome [GO:0003735]; translation [GO:0006412]	GO:0003735; GO:0005840; GO:0006412	GO:0003735~structural constituent of ribosome	GO:0006412~translation	GO:0005840~ribosome
N1_c10880_g1_i1	9.75644	1.3701	8.83477e-10	tr|F2DIJ7|F2DIJ7_HORVV	202	86.4	125	80.82	61.88	17	0	87	461	1	125	3.9e-58	40S ribosomal protein S8	NA	Hordeum vulgare subsp. vulgare (Domesticated barley)	NA	ribosome [GO:0005840]; structural constituent of ribosome [GO:0003735]; translation [GO:0006412]	GO:0003735; GO:0005840; GO:0006412	GO:0003735~structural constituent of ribosome	GO:0006412~translation	GO:0005840~ribosome
N1_c22779_g1_i1	6.66217	-1.37487	0.00286389	tr|V7APP2|V7APP2_PHAVU	218	80	50	56.39	22.94	9	1	9	158	157	205	6.9e-15	40S ribosomal protein S8	PHAVU_010G024600g	Phaseolus vulgaris (Kidney bean) (French bean)	NA	ribosome [GO:0005840]; structural constituent of ribosome [GO:0003735]; translation [GO:0006412]	GO:0003735; GO:0005840; GO:0006412	GO:0003735~structural constituent of ribosome	GO:0006412~translation	GO:0005840~ribosome
N1_c3231_g1_i1	7.04584	-1.07263	0.00100641	tr|F2DIJ7|F2DIJ7_HORVV	202	75.4	57	70.08	28.22	14	0	244	74	146	202	3e-17	40S ribosomal protein S8	NA	Hordeum vulgare subsp. vulgare (Domesticated barley)	NA	ribosome [GO:0005840]; structural constituent of ribosome [GO:0003735]; translation [GO:0006412]	GO:0003735; GO:0005840; GO:0006412	GO:0003735~structural constituent of ribosome	GO:0006412~translation	GO:0005840~ribosome
N1_c3231_g1_i2	6.54788	-1.46163	0.00416566	tr|F2DIJ7|F2DIJ7_HORVV	202	75.4	57	68.95	28.22	14	0	248	78	146	202	3.1e-17	40S ribosomal protein S8	NA	Hordeum vulgare subsp. vulgare (Domesticated barley)	NA	ribosome [GO:0005840]; structural constituent of ribosome [GO:0003735]; translation [GO:0006412]	GO:0003735; GO:0005840; GO:0006412	GO:0003735~structural constituent of ribosome	GO:0006412~translation	GO:0005840~ribosome
N1_c4676_g1_i1	7.27866	-0.881728	0.000390825	tr|F2DIJ7|F2DIJ7_HORVV	202	62.9	89	100	44.06	33	0	267	1	107	195	9.7e-25	40S ribosomal protein S8	NA	Hordeum vulgare subsp. vulgare (Domesticated barley)	NA	ribosome [GO:0005840]; structural constituent of ribosome [GO:0003735]; translation [GO:0006412]	GO:0003735; GO:0005840; GO:0006412	GO:0003735~structural constituent of ribosome	GO:0006412~translation	GO:0005840~ribosome
N1_c8386_g1_i1	6.86672	-1.21576	0.00140897	tr|A9TGU7|A9TGU7_PHYPA	216	61.8	68	99.03	31.48	26	0	2	205	71	138	6.7e-18	40S ribosomal protein S8	PHYPADRAFT_194964	Physcomitrella patens subsp. patens (Moss)	NA	cytosolic small ribosomal subunit [GO:0022627]; structural constituent of ribosome [GO:0003735]; maturation of SSU-rRNA from tricistronic rRNA transcript (SSU-rRNA, 5.8S rRNA, LSU-rRNA) [GO:0000462]; translation [GO:0006412]	GO:0000462; GO:0003735; GO:0006412; GO:0022627	GO:0003735~structural constituent of ribosome	GO:0000462~maturation of SSU-rRNA from tricistronic rRNA transcript (SSU-rRNA, 5.8S rRNA, LSU-rRNA);GO:0006412~translation	GO:0022627~cytosolic small ribosomal subunit
N1_c753_g1_i1	7.95325	-0.302382	1.79859e-05	tr|F2D7E4|F2D7E4_HORVV	281	58.5	53	76.08	18.86	22	0	50	208	1	53	2.8e-11	40S ribosomal protein SA	NA	Hordeum vulgare subsp. vulgare (Domesticated barley)	NA	cytosolic small ribosomal subunit [GO:0022627]; structural constituent of ribosome [GO:0003735]; ribosomal small subunit assembly [GO:0000028]; translation [GO:0006412]	GO:0000028; GO:0003735; GO:0006412; GO:0022627	GO:0003735~structural constituent of ribosome	GO:0000028~ribosomal small subunit assembly;GO:0006412~translation	GO:0022627~cytosolic small ribosomal subunit
N1_c974_g1_i1	6.95906	-1.1424	0.00140897	tr|F2D7E4|F2D7E4_HORVV	281	56.1	57	70.66	20.28	25	0	241	71	162	218	9e-14	40S ribosomal protein SA	NA	Hordeum vulgare subsp. vulgare (Domesticated barley)	NA	cytosolic small ribosomal subunit [GO:0022627]; structural constituent of ribosome [GO:0003735]; ribosomal small subunit assembly [GO:0000028]; translation [GO:0006412]	GO:0000028; GO:0003735; GO:0006412; GO:0022627	GO:0003735~structural constituent of ribosome	GO:0000028~ribosomal small subunit assembly;GO:0006412~translation	GO:0022627~cytosolic small ribosomal subunit
N1_c5851_g2_i1	5.11468	0.926945	7.94989e-07	tr|Q8S549|Q8S549_9ASTE	400	39.8	93	40.49	23.25	37	4	161	388	33	123	1.2e-07	44 kDa dehydrin-like protein	Rod44	Cornus sericea	NA	response to stress [GO:0006950]; response to water [GO:0009415]	GO:0006950; GO:0009415	NA	GO:0006950~response to stress;GO:0009415~response to water	NA
N1_c16520_g1_i1	2.12661	5.47911	0.00191791	tr|A0A0B0P7K8|A0A0B0P7K8_GOSAR	225	79.7	217	75.96	96.44	43	1	807	157	1	216	8.8e-96	50S ribosomal L6, chloroplastic-like protein	F383_27929	Gossypium arboreum (Tree cotton) (Gossypium nanking)	NA	ribosome [GO:0005840]; rRNA binding [GO:0019843]; structural constituent of ribosome [GO:0003735]; translation [GO:0006412]	GO:0003735; GO:0005840; GO:0006412; GO:0019843	GO:0003735~structural constituent of ribosome;GO:0019843~rRNA binding	GO:0006412~translation	GO:0005840~ribosome
N1_c15498_g1_i1	2.38456	3.7781	0.000741117	sp|P36688|RK12_NICSY	186	71.5	172	64.91	92.47	48	1	684	172	14	185	7.5e-57	50S ribosomal protein L12, chloroplastic (CL12)	NA	Nicotiana sylvestris (Wood tobacco) (South American tobacco)	NA	chloroplast [GO:0009507]; ribosome [GO:0005840]; structural constituent of ribosome [GO:0003735]; translation [GO:0006412]	GO:0003735; GO:0005840; GO:0006412; GO:0009507	GO:0003735~structural constituent of ribosome	GO:0006412~translation	GO:0005840~ribosome;GO:0009507~chloroplast
N1_c11796_g2_i1	5.36189	6.51211	1.52066e-11	tr|D3WBS8|D3WBS8_LONJA	128	79.7	128	10.59	100	26	0	3427	3044	1	128	2.9e-47	50S ribosomal protein L20, chloroplastic	rpl20 Lonja_cp044	Lonicera japonica (Japanese honeysuckle) (Lonicera aureoreticulata)	NA	chloroplast [GO:0009507]; ribosome [GO:0005840]; rRNA binding [GO:0019843]; structural constituent of ribosome [GO:0003735]; ribosomal large subunit assembly [GO:0000027]; translation [GO:0006412]	GO:0000027; GO:0003735; GO:0005840; GO:0006412; GO:0009507; GO:0019843	GO:0003735~structural constituent of ribosome;GO:0019843~rRNA binding	GO:0000027~ribosomal large subunit assembly;GO:0006412~translation	GO:0005840~ribosome;GO:0009507~chloroplast
N2_c14147_g1_i1	2.30451	6.80724	0.000795255	tr|A0A022RXF8|A0A022RXF8_ERYGU	133	70.4	125	50.74	93.98	36	1	57	428	1	125	5.2e-44	50S ribosomal protein L31	MIMGU_mgv1a016132mg	Erythranthe guttata (Yellow monkey flower) (Mimulus guttatus)	NA	ribosome [GO:0005840]; structural constituent of ribosome [GO:0003735]; translation [GO:0006412]	GO:0003735; GO:0005840; GO:0006412	GO:0003735~structural constituent of ribosome	GO:0006412~translation	GO:0005840~ribosome
N1_c11462_g1_i1	2.38269	2.51899	0.00118433	tr|A0A061FRL7|A0A061FRL7_THECC	385	70.4	318	87.2	82.6	88	2	54	998	70	384	3.4e-124	5'-nucleotidase / magnesium ion binding protein isoform 1	TCM_044373	Theobroma cacao (Cacao) (Cocoa)	NA	cytoplasm [GO:0005737]; integral component of membrane [GO:0016021]; 5'-nucleotidase activity [GO:0008253]; magnesium ion binding [GO:0000287]	GO:0000287; GO:0005737; GO:0008253; GO:0016021	GO:0000287~magnesium ion binding;GO:0008253~5'-nucleotidase activity	NA	GO:0005737~cytoplasm;GO:0016021~integral component of membrane
N1_c14430_g1_i1	9.81938	1.43052	5.92055e-10	tr|A0A1D1XHG0|A0A1D1XHG0_9ARAE	312	63.3	245	93.63	78.53	90	0	50	784	4	248	1.2e-83	60S acidic ribosomal protein P0	rpp0_0 g.6122	Anthurium amnicola	NA	ribosome [GO:0005840]; ribosome biogenesis [GO:0042254]	GO:0005840; GO:0042254	NA	GO:0042254~ribosome biogenesis	GO:0005840~ribosome
N1_c14430_g1_i2	7.47909	-0.713393	0.000164799	tr|A0A1D1XHG0|A0A1D1XHG0_9ARAE	312	65.5	84	83.44	26.92	29	0	50	301	4	87	3.4e-26	60S acidic ribosomal protein P0	rpp0_0 g.6122	Anthurium amnicola	NA	ribosome [GO:0005840]; ribosome biogenesis [GO:0042254]	GO:0005840; GO:0042254	NA	GO:0042254~ribosome biogenesis	GO:0005840~ribosome
N1_c7340_g1_i1	8.47504	0.166864	1.4456e-06	tr|A0A1D1XHG0|A0A1D1XHG0_9ARAE	312	59.6	52	74.64	16.67	21	0	52	207	4	55	2e-09	60S acidic ribosomal protein P0	rpp0_0 g.6122	Anthurium amnicola	NA	ribosome [GO:0005840]; ribosome biogenesis [GO:0042254]	GO:0005840; GO:0042254	NA	GO:0042254~ribosome biogenesis	GO:0005840~ribosome
N1_c5986_g1_i1	8.99464	0.647637	7.59584e-08	tr|A0A1D1ZEI4|A0A1D1ZEI4_9ARAE	112	65.7	70	70.71	62.5	23	1	211	2	6	74	6.9e-16	60S acidic ribosomal protein P1	ALTA12_3 g.26447	Anthurium amnicola	NA	ribosome [GO:0005840]; structural constituent of ribosome [GO:0003735]; translational elongation [GO:0006414]	GO:0003735; GO:0005840; GO:0006414	GO:0003735~structural constituent of ribosome	GO:0006414~translational elongation	GO:0005840~ribosome
N1_c6387_g1_i1	2.76318	-0.219656	0.00477114	tr|A0A1D1ZEI4|A0A1D1ZEI4_9ARAE	112	78.6	56	81.16	50	11	1	170	3	6	60	3.4e-14	60S acidic ribosomal protein P1	ALTA12_3 g.26447	Anthurium amnicola	NA	ribosome [GO:0005840]; structural constituent of ribosome [GO:0003735]; translational elongation [GO:0006414]	GO:0003735; GO:0005840; GO:0006414	GO:0003735~structural constituent of ribosome	GO:0006414~translational elongation	GO:0005840~ribosome
N1_c16585_g1_i1	6.64855	2.38289	7.21679e-11	tr|A0A1D1YCV8|A0A1D1YCV8_9ARAE	217	76.7	210	79.45	96.77	49	0	30	659	1	210	2.5e-92	60S ribosomal protein L10	RpL10_3 g.16730	Anthurium amnicola	NA	ribosome [GO:0005840]; structural constituent of ribosome [GO:0003735]; translation [GO:0006412]	GO:0003735; GO:0005840; GO:0006412	GO:0003735~structural constituent of ribosome	GO:0006412~translation	GO:0005840~ribosome
N1_c16585_g1_i2	8.75811	0.427343	2.97358e-07	tr|A0A1D1YCV8|A0A1D1YCV8_9ARAE	217	71.2	139	75.41	64.06	40	0	3	419	72	210	4.3e-51	60S ribosomal protein L10	RpL10_3 g.16730	Anthurium amnicola	NA	ribosome [GO:0005840]; structural constituent of ribosome [GO:0003735]; translation [GO:0006412]	GO:0003735; GO:0005840; GO:0006412	GO:0003735~structural constituent of ribosome	GO:0006412~translation	GO:0005840~ribosome
N1_c216_g1_i1	3.40126	-0.559789	0.00281198	tr|A0A1D1YCV8|A0A1D1YCV8_9ARAE	217	78.9	76	98.7	35.02	16	0	230	3	97	172	1.2e-28	60S ribosomal protein L10	RpL10_3 g.16730	Anthurium amnicola	NA	ribosome [GO:0005840]; structural constituent of ribosome [GO:0003735]; translation [GO:0006412]	GO:0003735; GO:0005840; GO:0006412	GO:0003735~structural constituent of ribosome	GO:0006412~translation	GO:0005840~ribosome
N1_c1568_g1_i1	7.95325	-0.302382	1.79859e-05	tr|A0A1D1ZHV3|A0A1D1ZHV3_9ARAE	220	84.4	96	92.01	43.64	15	0	290	3	1	96	1.7e-44	60S ribosomal protein L10-A	rpl10a_1 g.20491	Anthurium amnicola	NA	ribosome [GO:0005840]; structural constituent of ribosome [GO:0003735]; translation [GO:0006412]	GO:0003735; GO:0005840; GO:0006412	GO:0003735~structural constituent of ribosome	GO:0006412~translation	GO:0005840~ribosome
N1_c12186_g1_i1	4.10045	0.911777	1.0923e-05	tr|A0A1D1Z4N2|A0A1D1Z4N2_9ARAE	220	78.2	133	82.61	60.45	29	0	481	83	85	217	2.9e-56	60S ribosomal protein L11 (Fragment)	rpl-11_0 g.96450	Anthurium amnicola	NA	ribosome [GO:0005840]; structural constituent of ribosome [GO:0003735]; translation [GO:0006412]	GO:0003735; GO:0005840; GO:0006412	GO:0003735~structural constituent of ribosome	GO:0006412~translation	GO:0005840~ribosome
N1_c12186_g1_i2	2.19789	0.232232	0.0100416	tr|A0A1D1Z4N2|A0A1D1Z4N2_9ARAE	220	88.2	93	98.24	42.27	11	0	282	4	85	177	7e-42	60S ribosomal protein L11 (Fragment)	rpl-11_0 g.96450	Anthurium amnicola	NA	ribosome [GO:0005840]; structural constituent of ribosome [GO:0003735]; translation [GO:0006412]	GO:0003735; GO:0005840; GO:0006412	GO:0003735~structural constituent of ribosome	GO:0006412~translation	GO:0005840~ribosome
N1_c21844_g1_i1	7.12769	-1.00611	0.000726851	tr|A0A1D1Y1S0|A0A1D1Y1S0_9ARAE	165	72	82	99.19	49.7	23	0	3	248	83	164	4.7e-26	60S ribosomal protein L12	rpl-12_4 g.23521	Anthurium amnicola	NA	ribosome [GO:0005840]; structural constituent of ribosome [GO:0003735]; translation [GO:0006412]	GO:0003735; GO:0005840; GO:0006412	GO:0003735~structural constituent of ribosome	GO:0006412~translation	GO:0005840~ribosome
N1_c21011_g1_i1	7.65503	-0.562846	7.44607e-05	tr|A0A059LQY3|A0A059LQY3_9CHLO	212	65.6	64	79.67	30.19	22	0	1	192	82	145	3.1e-14	60S ribosomal protein L13	H632_c112p0	Helicosporidium sp. ATCC 50920	NA	ribosome [GO:0005840]; structural constituent of ribosome [GO:0003735]; translation [GO:0006412]	GO:0003735; GO:0005840; GO:0006412	GO:0003735~structural constituent of ribosome	GO:0006412~translation	GO:0005840~ribosome
N1_c23023_g1_i1	7.54015	-0.661425	0.000125561	tr|F2DVA9|F2DVA9_HORVV	221	45.1	71	84.19	32.13	39	0	216	4	1	71	1.3e-10	60S ribosomal protein L13	NA	Hordeum vulgare subsp. vulgare (Domesticated barley)	NA	ribosome [GO:0005840]; structural constituent of ribosome [GO:0003735]; translation [GO:0006412]	GO:0003735; GO:0005840; GO:0006412	GO:0003735~structural constituent of ribosome	GO:0006412~translation	GO:0005840~ribosome
N1_c6580_g1_i1	6.76807	-1.2931	0.00199604	tr|A0A1D1XXB9|A0A1D1XXB9_9ARAE	239	58.3	84	99.21	35.15	35	0	254	3	76	159	1.5e-19	60S ribosomal protein L13 (Fragment)	rpl13_6 g.22204	Anthurium amnicola	NA	ribosome [GO:0005840]; structural constituent of ribosome [GO:0003735]; translation [GO:0006412]	GO:0003735; GO:0005840; GO:0006412	GO:0003735~structural constituent of ribosome	GO:0006412~translation	GO:0005840~ribosome
N1_c13654_g1_i1	9.86782	1.47708	4.34651e-10	tr|B6SNL4|B6SNL4_MAIZE	202	73.8	202	90.04	100	53	0	636	31	1	202	4.2e-85	60S ribosomal protein L13a-2	NA	Zea mays (Maize)	NA	large ribosomal subunit [GO:0015934]; structural constituent of ribosome [GO:0003735]; translation [GO:0006412]	GO:0003735; GO:0006412; GO:0015934	GO:0003735~structural constituent of ribosome	GO:0006412~translation	GO:0015934~large ribosomal subunit
N1_c10380_g1_i1	8.75811	0.427343	2.97358e-07	tr|A0A1D1YVC4|A0A1D1YVC4_9ARAE	156	47.6	145	82.54	92.95	69	2	36	470	19	156	1.2e-26	60S ribosomal protein L14 (Fragment)	RPL14_3 g.8061	Anthurium amnicola	NA	ribosome [GO:0005840]; structural constituent of ribosome [GO:0003735]; translation [GO:0006412]	GO:0003735; GO:0005840; GO:0006412	GO:0003735~structural constituent of ribosome	GO:0006412~translation	GO:0005840~ribosome
N1_c22401_g1_i1	6.28793	-1.65277	0.00922396	tr|A0A1D1YVC4|A0A1D1YVC4_9ARAE	156	53.1	64	94.58	41.03	26	1	8	199	32	91	2.3e-10	60S ribosomal protein L14 (Fragment)	RPL14_3 g.8061	Anthurium amnicola	NA	ribosome [GO:0005840]; structural constituent of ribosome [GO:0003735]; translation [GO:0006412]	GO:0003735; GO:0005840; GO:0006412	GO:0003735~structural constituent of ribosome	GO:0006412~translation	GO:0005840~ribosome
N1_c20824_g1_i1	8.12253	-0.151882	7.72046e-06	tr|A0A1D1XZJ9|A0A1D1XZJ9_9ARAE	187	60.9	69	84.49	36.9	27	0	208	2	3	71	7.5e-16	60S ribosomal protein L17 (Fragment)	RPL17_9 g.128799	Anthurium amnicola	NA	large ribosomal subunit [GO:0015934]; structural constituent of ribosome [GO:0003735]; translation [GO:0006412]	GO:0003735; GO:0006412; GO:0015934	GO:0003735~structural constituent of ribosome	GO:0006412~translation	GO:0015934~large ribosomal subunit
N1_c20885_g1_i1	7.27866	-0.881728	0.000390825	tr|A0A1D1XZJ9|A0A1D1XZJ9_9ARAE	187	62.2	82	97.23	43.85	31	0	3	248	78	159	2e-24	60S ribosomal protein L17 (Fragment)	RPL17_9 g.128799	Anthurium amnicola	NA	large ribosomal subunit [GO:0015934]; structural constituent of ribosome [GO:0003735]; translation [GO:0006412]	GO:0003735; GO:0006412; GO:0015934	GO:0003735~structural constituent of ribosome	GO:0006412~translation	GO:0015934~large ribosomal subunit
N1_c11936_g1_i1	9.94887	1.55512	2.58701e-10	tr|I3T0V0|I3T0V0_MEDTR	173	79.7	172	88.51	99.42	35	0	41	556	1	172	3.1e-76	60S ribosomal protein L18a	NA	Medicago truncatula (Barrel medic) (Medicago tribuloides)	NA	ribosome [GO:0005840]; structural constituent of ribosome [GO:0003735]; translation [GO:0006412]	GO:0003735; GO:0005840; GO:0006412	GO:0003735~structural constituent of ribosome	GO:0006412~translation	GO:0005840~ribosome
N1_c1854_g1_i1	8.97266	0.627071	8.63636e-08	tr|A0A1D1XSV7|A0A1D1XSV7_9ARAE	160	67.2	64	79.34	40	21	0	193	2	1	64	2.7e-18	60S ribosomal protein L21-A	rpl21a_1 g.18808	Anthurium amnicola	NA	ribosome [GO:0005840]; structural constituent of ribosome [GO:0003735]; translation [GO:0006412]	GO:0003735; GO:0005840; GO:0006412	GO:0003735~structural constituent of ribosome	GO:0006412~translation	GO:0005840~ribosome
N1_c11432_g1_i1	8.90462	0.563541	1.28242e-07	tr|A0A1D1XWW0|A0A1D1XWW0_9ARAE	168	67.4	144	94.12	85.71	47	0	28	459	9	152	2.3e-50	60S ribosomal protein L21-A (Fragment)	rpl21a_0 g.17334	Anthurium amnicola	NA	ribosome [GO:0005840]; structural constituent of ribosome [GO:0003735]; translation [GO:0006412]	GO:0003735; GO:0005840; GO:0006412	GO:0003735~structural constituent of ribosome	GO:0006412~translation	GO:0005840~ribosome
N1_c1854_g2_i1	9.09979	0.746258	4.09326e-08	tr|A0A1D1XWW0|A0A1D1XWW0_9ARAE	168	64.6	158	88.93	94.05	56	0	518	45	9	166	2.3e-54	60S ribosomal protein L21-A (Fragment)	rpl21a_0 g.17334	Anthurium amnicola	NA	ribosome [GO:0005840]; structural constituent of ribosome [GO:0003735]; translation [GO:0006412]	GO:0003735; GO:0005840; GO:0006412	GO:0003735~structural constituent of ribosome	GO:0006412~translation	GO:0005840~ribosome
N1_c7092_g1_i1	4.78878	0.629049	4.47145e-06	tr|A0A1D1YKK6|A0A1D1YKK6_9ARAE	127	48.7	78	60.62	61.42	39	1	155	385	18	95	1.6e-12	60S ribosomal protein L22 (Fragment)	rpl22_11 g.11808	Anthurium amnicola	NA	ribosome [GO:0005840]; structural constituent of ribosome [GO:0003735]; translation [GO:0006412]	GO:0003735; GO:0005840; GO:0006412	GO:0003735~structural constituent of ribosome	GO:0006412~translation	GO:0005840~ribosome
N1_c1041_g1_i1	9.07937	0.727069	4.61803e-08	tr|A0A1D1ZDL1|A0A1D1ZDL1_9ARAE	179	61.2	129	63.44	72.07	49	1	133	519	52	179	6.6e-37	60S ribosomal protein L23a	Rpl23a_4 g.12056	Anthurium amnicola	NA	ribosome [GO:0005840]; structural constituent of ribosome [GO:0003735]; translation [GO:0006412]	GO:0003735; GO:0005840; GO:0006412	GO:0003735~structural constituent of ribosome	GO:0006412~translation	GO:0005840~ribosome
N1_c7052_g1_i1	2.3673	0.36292	0.00591026	tr|A0A1D1YP06|A0A1D1YP06_9ARAE	158	72.3	94	90.97	59.49	26	0	283	2	1	94	8.6e-33	60S ribosomal protein L24	RPL24_10 g.136570	Anthurium amnicola	NA	ribosome [GO:0005840]	GO:0005840	NA	NA	GO:0005840~ribosome
N1_c9771_g1_i1	8.65145	0.328767	5.43348e-07	tr|A0A1D1YP06|A0A1D1YP06_9ARAE	158	66.2	77	86.19	48.73	26	0	236	6	1	77	1.3e-21	60S ribosomal protein L24	RPL24_10 g.136570	Anthurium amnicola	NA	ribosome [GO:0005840]	GO:0005840	NA	NA	GO:0005840~ribosome
N1_c1599_g2_i1	7.12769	-1.00611	0.000726851	tr|A0A1J3HQ27|A0A1J3HQ27_NOCCA	147	53.8	78	87.64	53.06	31	2	3	236	75	147	4e-15	60S ribosomal protein L27a	GA_TR4882_c0_g1_i1_g.16116 LC_TR1680_c0_g1_i1_g.5889 LE_TR16618_c0_g1_i1_g.53173 MP_TR13855_c0_g1_i1_g.40384	Noccaea caerulescens (Alpine penny-cress) (Thlaspi caerulescens)	NA	large ribosomal subunit [GO:0015934]; structural constituent of ribosome [GO:0003735]; translation [GO:0006412]	GO:0003735; GO:0006412; GO:0015934	GO:0003735~structural constituent of ribosome	GO:0006412~translation	GO:0015934~large ribosomal subunit
N1_c10370_g1_i1	10.0985	1.69952	1.05443e-10	tr|A0A1D1XJ64|A0A1D1XJ64_9ARAE	157	62.2	135	66.61	85.99	51	0	544	140	23	157	5e-45	60S ribosomal protein L27-A (Fragment)	RPL27A_3 g.152475	Anthurium amnicola	NA	ribosome [GO:0005840]; structural constituent of ribosome [GO:0003735]; translation [GO:0006412]	GO:0003735; GO:0005840; GO:0006412	GO:0003735~structural constituent of ribosome	GO:0006412~translation	GO:0005840~ribosome
N1_c20367_g1_i1	6.76807	-1.2931	0.00199604	tr|A0A1D1XJ64|A0A1D1XJ64_9ARAE	157	56.3	71	98.16	45.22	31	0	216	4	50	120	2.3e-16	60S ribosomal protein L27-A (Fragment)	RPL27A_3 g.152475	Anthurium amnicola	NA	ribosome [GO:0005840]; structural constituent of ribosome [GO:0003735]; translation [GO:0006412]	GO:0003735; GO:0005840; GO:0006412	GO:0003735~structural constituent of ribosome	GO:0006412~translation	GO:0005840~ribosome
N1_c21094_g1_i1	3.19556	1.04495	0.000145838	tr|A0A1D1XJ64|A0A1D1XJ64_9ARAE	157	49.6	137	93.62	87.26	69	0	28	438	14	150	1.4e-36	60S ribosomal protein L27-A (Fragment)	RPL27A_3 g.152475	Anthurium amnicola	NA	ribosome [GO:0005840]; structural constituent of ribosome [GO:0003735]; translation [GO:0006412]	GO:0003735; GO:0005840; GO:0006412	GO:0003735~structural constituent of ribosome	GO:0006412~translation	GO:0005840~ribosome
N1_c13840_g2_i1	5.09633	0.910035	8.84207e-07	tr|A0A1D1XZJ2|A0A1D1XZJ2_9ARAE	255	71.8	78	54.42	30.59	22	0	430	197	176	253	1.4e-25	60S ribosomal protein L2-B	RPL2B_0 g.28829	Anthurium amnicola	NA	ribosome [GO:0005840]; structural constituent of ribosome [GO:0003735]; translation [GO:0006412]	GO:0003735; GO:0005840; GO:0006412	GO:0003735~structural constituent of ribosome	GO:0006412~translation	GO:0005840~ribosome
N1_c3105_g1_i1	8.6235	0.303024	6.35441e-07	tr|A0A1D1XZJ2|A0A1D1XZJ2_9ARAE	255	77.9	68	80.31	26.67	15	0	51	254	1	68	8.5e-23	60S ribosomal protein L2-B	RPL2B_0 g.28829	Anthurium amnicola	NA	ribosome [GO:0005840]; structural constituent of ribosome [GO:0003735]; translation [GO:0006412]	GO:0003735; GO:0005840; GO:0006412	GO:0003735~structural constituent of ribosome	GO:0006412~translation	GO:0005840~ribosome
N1_c13312_g1_i1	9.42525	1.05387	6.40436e-09	tr|A0A1D1XCM9|A0A1D1XCM9_9ARAE	390	69.1	68	60.36	17.44	21	0	334	131	319	386	4.5e-19	60S ribosomal protein L3	rpl3_2 g.37821	Anthurium amnicola	NA	ribosome [GO:0005840]; structural constituent of ribosome [GO:0003735]; translation [GO:0006412]	GO:0003735; GO:0005840; GO:0006412	GO:0003735~structural constituent of ribosome	GO:0006412~translation	GO:0005840~ribosome
N1_c340_g1_i1	3.7148	0.198694	0.000180606	tr|A0A1D1XCM9|A0A1D1XCM9_9ARAE	390	90.1	71	86.59	18.21	7	0	34	246	1	71	8.3e-31	60S ribosomal protein L3	rpl3_2 g.37821	Anthurium amnicola	NA	ribosome [GO:0005840]; structural constituent of ribosome [GO:0003735]; translation [GO:0006412]	GO:0003735; GO:0005840; GO:0006412	GO:0003735~structural constituent of ribosome	GO:0006412~translation	GO:0005840~ribosome
N1_c2758_g1_i1	6.95906	-1.1424	0.00140897	tr|A0A1D1YTM4|A0A1D1YTM4_9ARAE	418	57.3	75	98.68	17.94	32	0	2	226	310	384	5.1e-19	60S ribosomal protein L3 (Fragment)	RpL3_1 g.90093	Anthurium amnicola	NA	ribosome [GO:0005840]; structural constituent of ribosome [GO:0003735]; translation [GO:0006412]	GO:0003735; GO:0005840; GO:0006412	GO:0003735~structural constituent of ribosome	GO:0006412~translation	GO:0005840~ribosome
N1_c11699_g1_i1	10.3494	1.94271	2.16245e-11	tr|A0A1D1Y4S6|A0A1D1Y4S6_9ARAE	157	68.9	132	71.74	84.08	41	0	519	124	23	154	1.6e-45	60S ribosomal protein L32 (Fragment)	rpl-32_2 g.18027	Anthurium amnicola	NA	ribosome [GO:0005840]; structural constituent of ribosome [GO:0003735]; translation [GO:0006412]	GO:0003735; GO:0005840; GO:0006412	GO:0003735~structural constituent of ribosome	GO:0006412~translation	GO:0005840~ribosome
N1_c22194_g1_i1	7.90763	-0.342624	2.24824e-05	tr|A0A1D1Y795|A0A1D1Y795_9ARAE	140	46.8	62	67.64	44.29	33	0	275	90	75	136	4.5e-09	60S ribosomal protein L32 (Fragment)	rpl-32_4 g.161930	Anthurium amnicola	NA	ribosome [GO:0005840]; structural constituent of ribosome [GO:0003735]; translation [GO:0006412]	GO:0003735; GO:0005840; GO:0006412	GO:0003735~structural constituent of ribosome	GO:0006412~translation	GO:0005840~ribosome
N1_c1643_g1_i1	7.59873	-0.611284	9.63608e-05	tr|A0A1D1ZE62|A0A1D1ZE62_9ARAE	115	59.8	92	68.32	80	37	0	365	90	14	105	1.6e-23	60S ribosomal protein L34-B	RPL34B_1 g.139043	Anthurium amnicola	NA	ribosome [GO:0005840]; structural constituent of ribosome [GO:0003735]; translation [GO:0006412]	GO:0003735; GO:0005840; GO:0006412	GO:0003735~structural constituent of ribosome	GO:0006412~translation	GO:0005840~ribosome
N1_c2067_g1_i1	7.65503	-0.562846	7.44607e-05	tr|A0A1D1ZE62|A0A1D1ZE62_9ARAE	115	79.6	54	68.94	46.96	11	0	4	165	45	98	3.5e-18	60S ribosomal protein L34-B	RPL34B_1 g.139043	Anthurium amnicola	NA	ribosome [GO:0005840]; structural constituent of ribosome [GO:0003735]; translation [GO:0006412]	GO:0003735; GO:0005840; GO:0006412	GO:0003735~structural constituent of ribosome	GO:0006412~translation	GO:0005840~ribosome
N1_c23105_g1_i1	8.34418	0.0477553	2.45054e-06	tr|A0A1D1ZE62|A0A1D1ZE62_9ARAE	115	69.2	65	72.22	56.52	20	0	195	1	3	67	9.5e-20	60S ribosomal protein L34-B	RPL34B_1 g.139043	Anthurium amnicola	NA	ribosome [GO:0005840]; structural constituent of ribosome [GO:0003735]; translation [GO:0006412]	GO:0003735; GO:0005840; GO:0006412	GO:0003735~structural constituent of ribosome	GO:0006412~translation	GO:0005840~ribosome
N1_c10986_g1_i1	9.47301	1.09928	4.77124e-09	sp|Q8L805|RL35_WHEAT	124	59.2	125	75.45	100	50	1	66	440	1	124	8.9e-32	60S ribosomal protein L35	RPL35	Triticum aestivum (Wheat)	NA	ribosome [GO:0005840]; structural constituent of ribosome [GO:0003735]; translation [GO:0006412]	GO:0003735; GO:0005840; GO:0006412	GO:0003735~structural constituent of ribosome	GO:0006412~translation	GO:0005840~ribosome
N1_c7783_g1_i1	4.20529	0.110989	8.02885e-05	sp|Q8L805|RL35_WHEAT	124	68.5	124	92.54	100	38	1	374	3	1	123	2.1e-39	60S ribosomal protein L35	RPL35	Triticum aestivum (Wheat)	NA	ribosome [GO:0005840]; structural constituent of ribosome [GO:0003735]; translation [GO:0006412]	GO:0003735; GO:0005840; GO:0006412	GO:0003735~structural constituent of ribosome	GO:0006412~translation	GO:0005840~ribosome
N1_c6875_g1_i1	9.50399	1.12878	3.93956e-09	tr|A0A1D1XY21|A0A1D1XY21_9ARAE	116	64.2	95	74.8	81.9	34	0	285	1	15	109	7.8e-28	60S ribosomal protein L35a-2 (Fragment)	RPL35AB_2 g.141545	Anthurium amnicola	NA	ribosome [GO:0005840]; structural constituent of ribosome [GO:0003735]; translation [GO:0006412]	GO:0003735; GO:0005840; GO:0006412	GO:0003735~structural constituent of ribosome	GO:0006412~translation	GO:0005840~ribosome
N1_c9339_g1_i1	7.86053	-0.384033	2.82471e-05	tr|A0A0D2QW67|A0A0D2QW67_GOSRA	111	60.8	51	61.69	45.95	20	0	24	176	15	65	2e-08	60S ribosomal protein L36	B456_004G118000	Gossypium raimondii (New World cotton)	NA	ribosome [GO:0005840]; structural constituent of ribosome [GO:0003735]; translation [GO:0006412]	GO:0003735; GO:0005840; GO:0006412	GO:0003735~structural constituent of ribosome	GO:0006412~translation	GO:0005840~ribosome
N1_c13018_g1_i1	3.66076	0.523706	9.9074e-05	tr|A0A1D1XQK5|A0A1D1XQK5_9ARAE	129	61.8	102	74.09	79.07	39	0	40	345	27	128	5.1e-25	60S ribosomal protein L36 (Fragment)	rpl36_1 g.164447	Anthurium amnicola	NA	ribosome [GO:0005840]; structural constituent of ribosome [GO:0003735]; translation [GO:0006412]	GO:0003735; GO:0005840; GO:0006412	GO:0003735~structural constituent of ribosome	GO:0006412~translation	GO:0005840~ribosome
N1_c13018_g2_i1	9.94887	1.55512	2.58701e-10	tr|A0A1D1XQK5|A0A1D1XQK5_9ARAE	129	59.2	98	59.88	75.97	40	0	39	332	31	128	1.2e-25	60S ribosomal protein L36 (Fragment)	rpl36_1 g.164447	Anthurium amnicola	NA	ribosome [GO:0005840]; structural constituent of ribosome [GO:0003735]; translation [GO:0006412]	GO:0003735; GO:0005840; GO:0006412	GO:0003735~structural constituent of ribosome	GO:0006412~translation	GO:0005840~ribosome
N1_c12834_g1_i1	5.82121	1.58855	1.30488e-08	tr|I0YWH4|I0YWH4_COCSC	92	72.8	92	64.19	100	25	0	382	107	1	92	1.4e-33	60S ribosomal protein L37a	COCSUDRAFT_33375	Coccomyxa subellipsoidea (strain C-169) (Green microalga)	NA	ribosome [GO:0005840]; structural constituent of ribosome [GO:0003735]; translation [GO:0006412]	GO:0003735; GO:0005840; GO:0006412	GO:0003735~structural constituent of ribosome	GO:0006412~translation	GO:0005840~ribosome
N1_c5089_g1_i1	3.10291	0.0527458	0.00117645	tr|A0A1D1Z5M0|A0A1D1Z5M0_9ARAE	100	70.7	92	79.54	92	27	0	315	40	9	100	3e-34	60S ribosomal protein L37a (Fragment)	rpl37A g.14435	Anthurium amnicola	NA	ribosome [GO:0005840]; structural constituent of ribosome [GO:0003735]; translation [GO:0006412]	GO:0003735; GO:0005840; GO:0006412	GO:0003735~structural constituent of ribosome	GO:0006412~translation	GO:0005840~ribosome
N1_c3030_g1_i1	6.76807	-1.2931	0.00199604	tr|A0A1J3JVM7|A0A1J3JVM7_NOCCA	356	59.1	66	98.51	18.54	27	0	3	200	104	169	1.7e-13	60S ribosomal protein L4-1 (Fragment)	MP_TR22518_c0_g1_i1_g.65681	Noccaea caerulescens (Alpine penny-cress) (Thlaspi caerulescens)	NA	ribosome [GO:0005840]; structural constituent of ribosome [GO:0003735]; translation [GO:0006412]	GO:0003735; GO:0005840; GO:0006412	GO:0003735~structural constituent of ribosome	GO:0006412~translation	GO:0005840~ribosome
N1_c15564_g1_i1	4.34134	0.749072	8.36369e-06	tr|A0A1D1ZE54|A0A1D1ZE54_9ARAE	117	85.8	106	75.18	90.6	15	0	408	91	12	117	8.9e-49	60S ribosomal protein L44 (Fragment)	RPL44_10 g.1577	Anthurium amnicola	NA	ribosome [GO:0005840]; structural constituent of ribosome [GO:0003735]; translation [GO:0006412]	GO:0003735; GO:0005840; GO:0006412	GO:0003735~structural constituent of ribosome	GO:0006412~translation	GO:0005840~ribosome
N1_c15564_g1_i2	4.8801	2.18179	2.82629e-08	tr|A0A1D1ZE54|A0A1D1ZE54_9ARAE	117	84.9	106	56.38	90.6	16	0	507	190	12	117	2e-48	60S ribosomal protein L44 (Fragment)	RPL44_10 g.1577	Anthurium amnicola	NA	ribosome [GO:0005840]; structural constituent of ribosome [GO:0003735]; translation [GO:0006412]	GO:0003735; GO:0005840; GO:0006412	GO:0003735~structural constituent of ribosome	GO:0006412~translation	GO:0005840~ribosome
N1_c1057_g1_i1	7.27866	-0.881728	0.000390825	tr|A0A1D1YC51|A0A1D1YC51_9ARAE	238	58.3	103	100	43.28	40	2	305	3	23	124	1.5e-21	60S ribosomal protein L6	Rpl6_2 g.28055	Anthurium amnicola	NA	ribosome [GO:0005840]; structural constituent of ribosome [GO:0003735]; translation [GO:0006412]	GO:0003735; GO:0005840; GO:0006412	GO:0003735~structural constituent of ribosome	GO:0006412~translation	GO:0005840~ribosome
N1_c20822_g1_i1	3.27644	-0.658279	0.00455058	tr|A0A1D1Z802|A0A1D1Z802_9ARAE	268	54.5	66	83.19	24.63	30	0	38	235	55	120	1.9e-11	60S ribosomal protein L7 (Fragment)	RPL7_1 g.13552	Anthurium amnicola	NA	ribosome [GO:0005840]	GO:0005840	NA	NA	GO:0005840~ribosome
N1_c2498_g1_i1	7.27866	-0.881728	0.000390825	tr|A0A1D1Z802|A0A1D1Z802_9ARAE	268	50.7	73	82.33	27.24	36	0	234	16	23	95	2.3e-10	60S ribosomal protein L7 (Fragment)	RPL7_1 g.13552	Anthurium amnicola	NA	ribosome [GO:0005840]	GO:0005840	NA	NA	GO:0005840~ribosome
N1_c9847_g1_i1	4.14863	1.89632	8.36314e-07	tr|A0A1D1Z802|A0A1D1Z802_9ARAE	268	61	249	94.2	92.91	97	0	765	19	20	268	1.4e-82	60S ribosomal protein L7 (Fragment)	RPL7_1 g.13552	Anthurium amnicola	NA	ribosome [GO:0005840]	GO:0005840	NA	NA	GO:0005840~ribosome
N1_c10860_g1_i1	10.078	1.67975	1.20435e-10	tr|A0A1D1ZKX5|A0A1D1ZKX5_9ARAE	266	70.7	164	79.61	61.65	47	1	494	3	25	187	4.3e-60	60S ribosomal protein L8	rpl8_1 g.7959	Anthurium amnicola	NA	ribosome [GO:0005840]; ribosome biogenesis [GO:0042254]	GO:0005840; GO:0042254	NA	GO:0042254~ribosome biogenesis	GO:0005840~ribosome
N1_c13840_g1_i1	5.96019	0.839427	2.53726e-07	tr|A0A1D1XMG0|A0A1D1XMG0_9ARAE	255	73.8	103	99.36	40.39	27	0	2	310	81	183	1.6e-39	60S ribosomal protein L8	RpL8_6 g.28828	Anthurium amnicola	NA	ribosome [GO:0005840]; structural constituent of ribosome [GO:0003735]; translation [GO:0006412]	GO:0003735; GO:0005840; GO:0006412	GO:0003735~structural constituent of ribosome	GO:0006412~translation	GO:0005840~ribosome
N1_c718_g1_i1	8.12253	-0.151882	7.72046e-06	tr|A0A1D1XMG0|A0A1D1XMG0_9ARAE	255	69.2	130	96.77	50.98	40	0	6	395	32	161	2.1e-47	60S ribosomal protein L8	RpL8_6 g.28828	Anthurium amnicola	NA	ribosome [GO:0005840]; structural constituent of ribosome [GO:0003735]; translation [GO:0006412]	GO:0003735; GO:0005840; GO:0006412	GO:0003735~structural constituent of ribosome	GO:0006412~translation	GO:0005840~ribosome
N1_c13292_g1_i2	5.90793	1.67096	7.55306e-09	tr|B6UFY5|B6UFY5_MAIZE	193	78.2	193	91.18	100	42	0	43	621	1	193	1.2e-81	60S ribosomal protein L9	NA	Zea mays (Maize)	NA	ribosome [GO:0005840]; rRNA binding [GO:0019843]; structural constituent of ribosome [GO:0003735]; translation [GO:0006412]	GO:0003735; GO:0005840; GO:0006412; GO:0019843	GO:0003735~structural constituent of ribosome;GO:0019843~rRNA binding	GO:0006412~translation	GO:0005840~ribosome
N1_c13133_g1_i1	3.50719	3.21004	3.45484e-06	tr|A0A061EAT3|A0A061EAT3_THECC	485	49.4	87	46.36	17.94	8	1	400	248	194	280	1.1e-09	6-phosphogluconate dehydrogenase, decarboxylating (EC 1.1.1.44)	TCM_011383	Theobroma cacao (Cacao) (Cocoa)	PATHWAY: Carbohydrate degradation; pentose phosphate pathway; D-ribulose 5-phosphate from D-glucose 6-phosphate (oxidative stage): step 3/3. {ECO:0000256|PIRNR:PIRNR000109, ECO:0000256|RuleBase:RU000485}.	phosphogluconate dehydrogenase (decarboxylating) activity [GO:0004616]; D-gluconate metabolic process [GO:0019521]; pentose-phosphate shunt [GO:0006098]	GO:0004616; GO:0006098; GO:0019521	GO:0004616~phosphogluconate dehydrogenase (decarboxylating) activity	GO:0006098~pentose-phosphate shunt;GO:0019521~D-gluconate metabolic process	NA
N1_c22759_g1_i1	7.76143	-0.47064	4.53239e-05	tr|A0A0D6QZI9|A0A0D6QZI9_ARACU	490	78.8	80	74.07	16.33	17	0	323	84	411	490	1.3e-31	6-phosphogluconate dehydrogenase, decarboxylating (EC 1.1.1.44)	NA	Araucaria cunninghamii (Hoop pine) (Moreton Bay pine)	PATHWAY: Carbohydrate degradation; pentose phosphate pathway; D-ribulose 5-phosphate from D-glucose 6-phosphate (oxidative stage): step 3/3. {ECO:0000256|PIRNR:PIRNR000109, ECO:0000256|RuleBase:RU000485}.	phosphogluconate dehydrogenase (decarboxylating) activity [GO:0004616]; D-gluconate metabolic process [GO:0019521]; pentose-phosphate shunt [GO:0006098]	GO:0004616; GO:0006098; GO:0019521	GO:0004616~phosphogluconate dehydrogenase (decarboxylating) activity	GO:0006098~pentose-phosphate shunt;GO:0019521~D-gluconate metabolic process	NA
N1_c9335_g1_i1	6.42375	-1.554	0.00614931	tr|A0A0D6QX24|A0A0D6QX24_ARACU	490	75.6	78	99.57	15.92	19	0	1	234	204	281	1.7e-28	6-phosphogluconate dehydrogenase, decarboxylating (EC 1.1.1.44)	NA	Araucaria cunninghamii (Hoop pine) (Moreton Bay pine)	PATHWAY: Carbohydrate degradation; pentose phosphate pathway; D-ribulose 5-phosphate from D-glucose 6-phosphate (oxidative stage): step 3/3. {ECO:0000256|PIRNR:PIRNR000109, ECO:0000256|RuleBase:RU000485}.	phosphogluconate dehydrogenase (decarboxylating) activity [GO:0004616]; D-gluconate metabolic process [GO:0019521]; pentose-phosphate shunt [GO:0006098]	GO:0004616; GO:0006098; GO:0019521	GO:0004616~phosphogluconate dehydrogenase (decarboxylating) activity	GO:0006098~pentose-phosphate shunt;GO:0019521~D-gluconate metabolic process	NA
N1_c19160_g3_i1	2.8781	5.86418	4.47945e-05	tr|U5NH84|U5NH84_LONJA	519	69.5	512	94.06	98.65	154	2	42	1574	1	511	9.2e-211	7-deoxyloganic acid 7-hydroxylase-like protein	NA	Lonicera japonica (Japanese honeysuckle) (Lonicera aureoreticulata)	NA	integral component of membrane [GO:0016021]; heme binding [GO:0020037]; iron ion binding [GO:0005506]; monooxygenase activity [GO:0004497]; oxidoreductase activity, acting on paired donors, with incorporation or reduction of molecular oxygen [GO:0016705]	GO:0004497; GO:0005506; GO:0016021; GO:0016705; GO:0020037	GO:0004497~monooxygenase activity;GO:0005506~iron ion binding;GO:0016705~oxidoreductase activity, acting on paired donors, with incorporation or reduction of molecular oxygen;GO:0020037~heme binding	NA	GO:0016021~integral component of membrane
N1_c19742_g4_i1	3.76318	3.02078	1.20258e-06	tr|A0A1L5JJ04|A0A1L5JJ04_CAMSI	463	87.2	454	89.96	98.06	54	2	1452	103	8	461	1.8e-232	7-hydroxymethyl chlorophyll a reductase (EC 1.17.7.2)	HCAR	Camellia sinensis (Tea)	NA	oxidoreductase activity [GO:0016491]	GO:0016491	GO:0016491~oxidoreductase activity	NA	NA
N1_c19090_g1_i1	2.34749	4.81662	0.000717438	tr|A0A118JT19|A0A118JT19_CYNCS	482	61.8	466	80.58	96.68	166	3	289	1668	22	481	1e-159	AAA+ ATPase domain-containing protein	Ccrd_009012	Cynara cardunculus var. scolymus (Globe artichoke) (Cynara scolymus)	NA	ATP binding [GO:0005524]	GO:0005524	GO:0005524~ATP binding	NA	NA
N1_c21269_g1_i1	7.76143	-0.47064	4.53239e-05	tr|A0A124QRZ4|A0A124QRZ4_CYNCS	1428	69.7	99	80.93	6.93	30	0	69	365	1308	1406	3.8e-40	AAA+ ATPase domain-containing protein	Ccrd_026576	Cynara cardunculus var. scolymus (Globe artichoke) (Cynara scolymus)	NA	integral component of membrane [GO:0016021]; ATP binding [GO:0005524]; ATPase activity [GO:0016887]; transport [GO:0006810]	GO:0005524; GO:0006810; GO:0016021; GO:0016887	GO:0005524~ATP binding;GO:0016887~ATPase activity	GO:0006810~transport	GO:0016021~integral component of membrane
N2_c14557_g4_i2	2.95517	2.2971	0.000103864	tr|A0A118JT19|A0A118JT19_CYNCS	482	67.2	256	94.58	53.11	78	1	810	43	232	481	9e-90	AAA+ ATPase domain-containing protein	Ccrd_009012	Cynara cardunculus var. scolymus (Globe artichoke) (Cynara scolymus)	NA	ATP binding [GO:0005524]	GO:0005524	GO:0005524~ATP binding	NA	NA
N1_c17605_g1_i1	2.36995	5.06738	0.0006412	tr|A0A1J6KD70|A0A1J6KD70_NICAT	492	66.3	484	75.98	98.37	156	3	241	1671	9	492	6.2e-182	Aaa-atpase	A4A49_29338	Nicotiana attenuata (Coyote tobacco)	NA	integral component of membrane [GO:0016021]; ATP binding [GO:0005524]	GO:0005524; GO:0016021	GO:0005524~ATP binding	NA	GO:0016021~integral component of membrane
N1_c16501_g1_i3	4.12295	4.51846	5.76942e-08	tr|B9IIG9|B9IIG9_POPTR	744	73.5	751	85.76	100	186	6	87	2327	1	742	3.3e-303	ABC transporter family protein	POPTR_0016s06620g	Populus trichocarpa (Western balsam poplar) (Populus balsamifera subsp. trichocarpa)	NA	integral component of membrane [GO:0016021]; plasma membrane [GO:0005886]; ATP binding [GO:0005524]; ATPase activity, coupled to transmembrane movement of substances [GO:0042626]	GO:0005524; GO:0005886; GO:0016021; GO:0042626	GO:0005524~ATP binding;GO:0042626~ATPase activity, coupled to transmembrane movement of substances	NA	GO:0005886~plasma membrane;GO:0016021~integral component of membrane
N1_c4349_g1_i1	7.12769	-1.00611	0.000726851	tr|A0A151SDY3|A0A151SDY3_CAJCA	681	82.7	81	100	11.89	14	0	243	1	563	643	8.8e-33	ABC transporter G family member 14	KK1_025034	Cajanus cajan (Pigeon pea) (Cajanus indicus)	NA	integral component of membrane [GO:0016021]; ATP binding [GO:0005524]; ATPase activity [GO:0016887]	GO:0005524; GO:0016021; GO:0016887	GO:0005524~ATP binding;GO:0016887~ATPase activity	NA	GO:0016021~integral component of membrane
N1_c12491_g1_i1	13.9643	5.51757	6.18252e-22	tr|A0A124SGC1|A0A124SGC1_CYNCS	259	70.5	224	70.15	86.49	65	1	129	800	37	259	3.5e-85	Acid phosphatase (Class B)	Ccrd_015737	Cynara cardunculus var. scolymus (Globe artichoke) (Cynara scolymus)	NA	acid phosphatase activity [GO:0003993]	GO:0003993	GO:0003993~acid phosphatase activity	NA	NA
N1_c6979_g1_i1	9.97122	1.57665	2.40736e-10	tr|A0A1L5JKA9|A0A1L5JKA9_SESPO	375	97.4	193	96.5	51.47	5	0	2	580	118	310	5.2e-103	Actin 11	NA	Sesuvium portulacastrum (Shoreline sea purslane) (Portulaca portulacastrum)	NA	ATP binding [GO:0005524]	GO:0005524	GO:0005524~ATP binding	NA	NA
N1_c14094_g1_i1	2.39624	2.28786	0.0011159	tr|A0A1D1YV12|A0A1D1YV12_9ARAE	387	98.2	225	96.84	58.14	4	0	678	4	13	237	4.3e-125	Actin-5C (Fragment)	Act5C g.122844	Anthurium amnicola	NA	NA	NA	NA	NA	NA
N1_c15816_g1_i1	6.14061	1.89316	1.8191e-09	tr|A0A1D1YV12|A0A1D1YV12_9ARAE	387	98.6	211	99.06	54.52	3	0	633	1	12	222	1e-117	Actin-5C (Fragment)	Act5C g.122844	Anthurium amnicola	NA	NA	NA	NA	NA	NA
N1_c12022_g1_i2	4.35629	3.63456	3.16346e-08	tr|A0A059BF77|A0A059BF77_EUCGR	136	63.9	133	64.56	97.79	44	1	63	449	3	135	7.4e-36	Acyl carrier protein	EUGRSUZ_G01960	Eucalyptus grandis (Flooded gum)	NA	phosphopantetheine binding [GO:0031177]; fatty acid biosynthetic process [GO:0006633]	GO:0006633; GO:0031177	GO:0031177~phosphopantetheine binding	GO:0006633~fatty acid biosynthetic process	NA
N1_c22129_g1_i1	7.47909	-0.713393	0.000164799	tr|A0A1D1ZAM8|A0A1D1ZAM8_9ARAE	419	56.2	80	96.77	19.09	35	0	241	2	107	186	7.3e-19	Acyl-CoA desaturase	OLE1_4 g.10457	Anthurium amnicola	NA	integral component of membrane [GO:0016021]; heme binding [GO:0020037]; metal ion binding [GO:0046872]; stearoyl-CoA 9-desaturase activity [GO:0004768]; unsaturated fatty acid biosynthetic process [GO:0006636]	GO:0004768; GO:0006636; GO:0016021; GO:0020037; GO:0046872	GO:0004768~stearoyl-CoA 9-desaturase activity;GO:0020037~heme binding;GO:0046872~metal ion binding	GO:0006636~unsaturated fatty acid biosynthetic process	GO:0016021~integral component of membrane
N1_c19514_g1_i1	3.08562	3.00432	3.14718e-05	tr|A0A118K6R4|A0A118K6R4_CYNCS	459	74.2	434	77.92	94.55	112	0	1582	281	4	437	2.8e-194	Acyl-CoA N-acyltransferase	Ccrd_010511	Cynara cardunculus var. scolymus (Globe artichoke) (Cynara scolymus)	NA	transferase activity, transferring acyl groups [GO:0016746]	GO:0016746	GO:0016746~transferase activity, transferring acyl groups	NA	NA
N1_c6444_g1_i1	2.07313	1.22733	0.00810955	tr|A0A1J6HTH6|A0A1J6HTH6_NICAT	705	71.4	259	91.63	36.74	74	0	70	846	77	335	1e-104	Acyltransferase-like protein, chloroplastic	A4A49_17677	Nicotiana attenuata (Coyote tobacco)	NA	transferase activity, transferring acyl groups other than amino-acyl groups [GO:0016747]	GO:0016747	GO:0016747~transferase activity, transferring acyl groups other than amino-acyl groups	NA	NA
N1_c19506_g1_i1	3.04925	3.39126	3.31422e-05	tr|A7XB36|A7XB36_PETHY	485	76.1	46	27.06	9.48	8	1	320	448	115	160	2.1e-12	Adenosylhomocysteinase (EC 3.3.1.1)	NA	Petunia hybrida (Petunia)	PATHWAY: Amino-acid biosynthesis; L-homocysteine biosynthesis; L-homocysteine from S-adenosyl-L-homocysteine: step 1/1. {ECO:0000256|RuleBase:RU000548}.	adenosylhomocysteinase activity [GO:0004013]; NAD binding [GO:0051287]; one-carbon metabolic process [GO:0006730]; S-adenosylhomocysteine catabolic process [GO:0019510]	GO:0004013; GO:0006730; GO:0019510; GO:0051287	GO:0004013~adenosylhomocysteinase activity;GO:0051287~NAD binding	GO:0006730~one-carbon metabolic process;GO:0019510~S-adenosylhomocysteine catabolic process	NA
N1_c3035_g1_i1	7.12769	-1.00611	0.000726851	tr|D9IUM4|D9IUM4_DUNSA	485	75	68	99.51	14.02	17	0	2	205	22	89	3.4e-22	Adenosylhomocysteinase (EC 3.3.1.1)	NA	Dunaliella salina (Green alga) (Protococcus salinus)	PATHWAY: Amino-acid biosynthesis; L-homocysteine biosynthesis; L-homocysteine from S-adenosyl-L-homocysteine: step 1/1. {ECO:0000256|RuleBase:RU000548}.	adenosylhomocysteinase activity [GO:0004013]; NAD binding [GO:0051287]; one-carbon metabolic process [GO:0006730]; S-adenosylhomocysteine catabolic process [GO:0019510]	GO:0004013; GO:0006730; GO:0019510; GO:0051287	GO:0004013~adenosylhomocysteinase activity;GO:0051287~NAD binding	GO:0006730~one-carbon metabolic process;GO:0019510~S-adenosylhomocysteine catabolic process	NA
N1_c20034_g1_i1	7.27866	-0.881728	0.000390825	tr|A0A1J3JSY3|A0A1J3JSY3_NOCCA	310	53.9	102	100	32.9	34	2	1	279	146	243	2.4e-18	Adenosylhomocysteinase (Fragment)	MP_TR25839_c1_g1_i1_g.75422	Noccaea caerulescens (Alpine penny-cress) (Thlaspi caerulescens)	NA	adenosylhomocysteinase activity [GO:0004013]; one-carbon metabolic process [GO:0006730]	GO:0004013; GO:0006730	GO:0004013~adenosylhomocysteinase activity	GO:0006730~one-carbon metabolic process	NA
N1_c8185_g1_i1	8.2376	-0.0485791	4.27844e-06	tr|A0A090M0E2|A0A090M0E2_OSTTA	240	59.8	87	97.75	36.25	34	1	3	263	17	102	1.2e-22	Adenylate kinase	OT_ostta04g03520	Ostreococcus tauri	NA	adenylate kinase activity [GO:0004017]; ATP binding [GO:0005524]	GO:0004017; GO:0005524	GO:0004017~adenylate kinase activity;GO:0005524~ATP binding	NA	NA
N1_c16022_g1_i1	6.40317	5.73441	4.39655e-14	tr|I3XL71|I3XL71_SOLLC	288	51.6	279	66.59	96.88	133	2	153	989	1	277	2.8e-74	ADH1 (EC 1.1.1.1) (Fragment)	NA	Solanum lycopersicum (Tomato) (Lycopersicon esculentum)	NA	alcohol dehydrogenase (NAD) activity [GO:0004022]	GO:0004022	GO:0004022~alcohol dehydrogenase (NAD) activity	NA	NA
N1_c16628_g2_i1	3.88495	1.81766	2.78559e-06	tr|B9RVW7|B9RVW7_RICCO	379	78.8	99	69.88	26.12	21	0	2	298	281	379	1.1e-35	ADP,ATP carrier protein, putative	RCOM_1173510	Ricinus communis (Castor bean)	NA	integral component of membrane [GO:0016021]; mitochondrial inner membrane [GO:0005743]; transporter activity [GO:0005215]; transmembrane transport [GO:0055085]	GO:0005215; GO:0005743; GO:0016021; GO:0055085	GO:0005215~transporter activity	GO:0055085~transmembrane transport	GO:0005743~mitochondrial inner membrane;GO:0016021~integral component of membrane
N1_c11289_g1_i1	9.96009	1.56592	2.58701e-10	tr|A0A0M4MAS5|A0A0M4MAS5_9DIPS	264	75.4	236	88.06	89.39	56	2	102	803	1	236	5.5e-92	Agamous-like MADS-box AGL15-like protein	NA	Lonicera macranthoides	NA	nucleus [GO:0005634]; protein dimerization activity [GO:0046983]; RNA polymerase II regulatory region sequence-specific DNA binding [GO:0000977]; transcription factor activity, sequence-specific DNA binding [GO:0003700]; MAPK cascade [GO:0000165]; positive regulation of transcription from RNA polymerase II promoter [GO:0045944]; transcription, DNA-templated [GO:0006351]	GO:0000165; GO:0000977; GO:0003700; GO:0005634; GO:0006351; GO:0045944; GO:0046983	GO:0000977~RNA polymerase II regulatory region sequence-specific DNA binding;GO:0003700~sequence-specific DNA binding transcription factor activity;GO:0046983~protein dimerization activity	GO:0000165~MAPK cascade;GO:0006351~transcription, DNA-templated;GO:0045944~positive regulation of transcription from RNA polymerase II promoter	GO:0005634~nucleus
N1_c17292_g1_i1	5.10052	2.60498	4.16684e-09	tr|A0A061GTT9|A0A061GTT9_THECC	401	89.1	46	32.24	11.47	5	0	334	197	356	401	2.9e-15	Alanine:glyoxylate aminotransferase isoform 1	TCM_040844	Theobroma cacao (Cacao) (Cocoa)	NA	transaminase activity [GO:0008483]	GO:0008483	GO:0008483~transaminase activity	NA	NA
N1_c14942_g1_i1	6.42421	3.67176	1.44382e-12	tr|A0A068U080|A0A068U080_COFCA	488	75.1	458	77.67	93.85	113	1	99	1472	7	463	3.3e-206	Aldehyde dehydrogenase	GSCOC_T00037136001	Coffea canephora (Robusta coffee)	NA	aldehyde dehydrogenase [NAD(P)+] activity [GO:0004030]; cellular aldehyde metabolic process [GO:0006081]	GO:0004030; GO:0006081	GO:0004030~aldehyde dehydrogenase [NAD(P)+] activity	GO:0006081~cellular aldehyde metabolic process	NA
N1_c18518_g2_i1	5.18022	2.86769	1.63025e-09	tr|A0A166A7T6|A0A166A7T6_DAUCA	546	62.6	481	83.85	88.1	179	1	51	1493	3	482	1.4e-172	Aldehyde dehydrogenase	DCAR_009596	Daucus carota subsp. sativus	NA	aldehyde dehydrogenase [NAD(P)+] activity [GO:0004030]; cellular aldehyde metabolic process [GO:0006081]	GO:0004030; GO:0006081	GO:0004030~aldehyde dehydrogenase [NAD(P)+] activity	GO:0006081~cellular aldehyde metabolic process	NA
N1_c19118_g1_i1	2.96159	6.90637	2.69599e-05	tr|A0A140CWU4|A0A140CWU4_BIXOR	496	89.7	496	92.59	100	51	0	1603	116	1	496	2.1e-263	Aldehyde dehydrogenase 11A3	ALDH11A3	Bixa orellana (Lipstick tree)	NA	oxidoreductase activity [GO:0016491]	GO:0016491	GO:0016491~oxidoreductase activity	NA	NA
N1_c10072_g1_i1	3.80969	0.280239	0.000132862	tr|M5VKR1|M5VKR1_PRUPE	290	62	150	100	51.72	32	1	1	375	139	288	7.3e-45	Alkyl transferase (EC 2.5.1.-)	PRUPE_ppa009495mg	Prunus persica (Peach) (Amygdalus persica)	NA	transferase activity, transferring alkyl or aryl (other than methyl) groups [GO:0016765]	GO:0016765	GO:0016765~transferase activity, transferring alkyl or aryl (other than methyl) groups	NA	NA
N1_c10072_g2_i1	2.34358	1.27952	0.00306905	tr|A0A118K388|A0A118K388_CYNCS	451	78.1	137	85.62	30.38	30	0	68	478	99	235	6.5e-56	Alkyl transferase (EC 2.5.1.-) (Fragment)	Ccrd_016172	Cynara cardunculus var. scolymus (Globe artichoke) (Cynara scolymus)	NA	transferase activity, transferring alkyl or aryl (other than methyl) groups [GO:0016765]	GO:0016765	GO:0016765~transferase activity, transferring alkyl or aryl (other than methyl) groups	NA	NA
N1_c11311_g2_i1	2.8653	1.31564	0.0004694	tr|A0A103XBZ6|A0A103XBZ6_CYNCS	389	74.3	296	99.33	76.09	69	3	3	890	99	387	5.7e-122	Alpha/beta hydrolase fold-1	Ccrd_024769	Cynara cardunculus var. scolymus (Globe artichoke) (Cynara scolymus)	NA	hydrolase activity [GO:0016787]	GO:0016787	GO:0016787~hydrolase activity	NA	NA
N1_c12472_g2_i1	3.57772	0.0821764	0.000343491	tr|A0A103XKR5|A0A103XKR5_CYNCS	371	76.7	116	78.56	31.27	27	0	1	348	247	362	2.1e-45	Alpha/beta hydrolase fold-1	Ccrd_005596	Cynara cardunculus var. scolymus (Globe artichoke) (Cynara scolymus)	NA	hydrolase activity [GO:0016787]	GO:0016787	GO:0016787~hydrolase activity	NA	NA
N1_c12472_g3_i1	2.8051	0.715251	0.000882874	tr|A0A103XKR5|A0A103XKR5_CYNCS	371	83.4	199	99.33	53.64	33	0	3	599	52	250	2e-94	Alpha/beta hydrolase fold-1	Ccrd_005596	Cynara cardunculus var. scolymus (Globe artichoke) (Cynara scolymus)	NA	hydrolase activity [GO:0016787]	GO:0016787	GO:0016787~hydrolase activity	NA	NA
N1_c12071_g1_i1	2.03034	1.26849	0.0089753	tr|A0A061GAC2|A0A061GAC2_THECC	526	78.2	101	70.47	19.2	16	1	1	285	425	525	3e-36	alpha-1,2-Mannosidase (EC 3.2.1.-)	TCM_027862	Theobroma cacao (Cacao) (Cocoa)	NA	membrane [GO:0016020]; calcium ion binding [GO:0005509]; mannosyl-oligosaccharide 1,2-alpha-mannosidase activity [GO:0004571]; metabolic process [GO:0008152]	GO:0004571; GO:0005509; GO:0008152; GO:0016020	GO:0004571~mannosyl-oligosaccharide 1,2-alpha-mannosidase activity;GO:0005509~calcium ion binding	GO:0008152~metabolic process	GO:0016020~membrane
N1_c18054_g2_i1	2.32324	3.78801	0.00096969	tr|A0A0B0P4D0|A0A0B0P4D0_GOSAR	172	51.5	169	50.25	98.26	60	7	907	437	9	167	2.8e-32	Altered inheritance of mitochondria 39, mitochondrial	F383_05512	Gossypium arboreum (Tree cotton) (Gossypium nanking)	NA	NA	NA	NA	NA	NA
N1_c18054_g2_i2	2.16523	2.89054	0.00234988	tr|A0A0B0P4D0|A0A0B0P4D0_GOSAR	172	52.3	172	59.17	100	60	7	870	391	11	172	9.8e-34	Altered inheritance of mitochondria 39, mitochondrial	F383_05512	Gossypium arboreum (Tree cotton) (Gossypium nanking)	NA	NA	NA	NA	NA	NA
N1_c16773_g1_i1	5.46762	11.741	4.29694e-12	tr|A0A076JP87|A0A076JP87_PANGI	236	86.9	236	49.13	100	31	0	1351	644	1	236	9.3e-114	Aluminum-induced protein	NA	Panax ginseng (Korean ginseng)	NA	NA	NA	NA	NA	NA
N1_c18893_g1_i5	2.28678	3.56711	0.00115135	tr|A0A061DK48|A0A061DK48_THECC	532	78	469	77.05	88.16	102	1	1647	241	53	520	1.9e-220	Amino acid permease family protein	TCM_001632	Theobroma cacao (Cacao) (Cocoa)	NA	integral component of membrane [GO:0016021]; amino acid transmembrane transporter activity [GO:0015171]	GO:0015171; GO:0016021	GO:0015171~amino acid transmembrane transporter activity	NA	GO:0016021~integral component of membrane
N1_c6927_g1_i1	3.54953	-1.21395	0.0102151	tr|A0A118K414|A0A118K414_CYNCS	438	80	65	71.17	14.84	13	0	79	273	18	82	6e-22	Amino acid transporter, transmembrane	Ccrd_014849	Cynara cardunculus var. scolymus (Globe artichoke) (Cynara scolymus)	NA	integral component of membrane [GO:0016021]; glutathione gamma-glutamylcysteinyltransferase activity [GO:0016756]; metal ion binding [GO:0046872]; phytochelatin biosynthetic process [GO:0046938]; response to metal ion [GO:0010038]	GO:0010038; GO:0016021; GO:0016756; GO:0046872; GO:0046938	GO:0016756~glutathione gamma-glutamylcysteinyltransferase activity;GO:0046872~metal ion binding	GO:0010038~response to metal ion;GO:0046938~phytochelatin biosynthetic process	GO:0016021~integral component of membrane
N1_c17292_g1_i2	3.76782	7.28924	2.55311e-07	tr|B9HP22|B9HP22_POPTR	401	88	401	82.74	100	48	0	1399	197	1	401	1e-205	Aminotransferase 2 family protein	POPTR_0009s05240g	Populus trichocarpa (Western balsam poplar) (Populus balsamifera subsp. trichocarpa)	NA	peroxisome [GO:0005777]; alanine-glyoxylate transaminase activity [GO:0008453]; serine-pyruvate transaminase activity [GO:0004760]; glycine biosynthetic process, by transamination of glyoxylate [GO:0019265]	GO:0004760; GO:0005777; GO:0008453; GO:0019265	GO:0004760~serine-pyruvate transaminase activity;GO:0008453~alanine-glyoxylate transaminase activity	GO:0019265~glycine biosynthetic process, by transamination of glyoxylate	GO:0005777~peroxisome
N1_c7629_g1_i1	3.06457	0.0214082	0.00138806	tr|A0A0K0M505|A0A0K0M505_CAMSI	541	79.7	74	98.67	13.68	15	0	2	223	235	308	7.3e-26	Ankyrin repeat-containing protein	NA	Camellia sinensis (Tea)	NA	integral component of membrane [GO:0016021]	GO:0016021	NA	NA	GO:0016021~integral component of membrane
N1_c7953_g2_i1	7.86053	-0.384033	2.82471e-05	tr|A0A1J6J7V2|A0A1J6J7V2_NICAT	332	78.3	120	97.56	36.14	26	0	368	9	213	332	7e-50	Annexin	ANN3_0 A4A49_26207	Nicotiana attenuata (Coyote tobacco)	NA	calcium ion binding [GO:0005509]; calcium-dependent phospholipid binding [GO:0005544]	GO:0005509; GO:0005544	GO:0005509~calcium ion binding;GO:0005544~calcium-dependent phospholipid binding	NA	NA
N1_c7953_g3_i1	7.34861	-0.82338	0.000290613	tr|W9RNS8|W9RNS8_9ROSA	349	67.1	73	69.52	20.92	24	0	94	312	31	103	4.2e-19	Annexin	L484_023935	Morus notabilis	NA	calcium ion binding [GO:0005509]; calcium-dependent phospholipid binding [GO:0005544]	GO:0005509; GO:0005544	GO:0005509~calcium ion binding;GO:0005544~calcium-dependent phospholipid binding	NA	NA
N1_c19314_g3_i2	2.27551	3.80699	0.00118594	tr|A0A061EJW4|A0A061EJW4_THECC	435	54.4	158	62.45	36.32	57	5	753	325	250	407	8.5e-34	Anthocyanin-related membrane protein 3	TCM_020098	Theobroma cacao (Cacao) (Cocoa)	NA	integral component of membrane [GO:0016021]; transport [GO:0006810]	GO:0006810; GO:0016021	NA	GO:0006810~transport	GO:0016021~integral component of membrane
N2_c16000_g1_i2	2.09619	3.73076	0.00264676	tr|F4ZKM1|F4ZKM1_ACTCH	227	73.9	222	58.89	97.8	58	0	160	825	6	227	3.5e-92	AP3	NA	Actinidia chinensis (Kiwi) (Yangtao)	NA	nucleus [GO:0005634]; protein dimerization activity [GO:0046983]; RNA polymerase II regulatory region sequence-specific DNA binding [GO:0000977]; transcription factor activity, sequence-specific DNA binding [GO:0003700]; MAPK cascade [GO:0000165]; positive regulation of transcription from RNA polymerase II promoter [GO:0045944]; transcription, DNA-templated [GO:0006351]	GO:0000165; GO:0000977; GO:0003700; GO:0005634; GO:0006351; GO:0045944; GO:0046983	GO:0000977~RNA polymerase II regulatory region sequence-specific DNA binding;GO:0003700~sequence-specific DNA binding transcription factor activity;GO:0046983~protein dimerization activity	GO:0000165~MAPK cascade;GO:0006351~transcription, DNA-templated;GO:0045944~positive regulation of transcription from RNA polymerase II promoter	GO:0005634~nucleus
N1_c19603_g1_i2	2.17176	4.85892	0.00161704	tr|A0A103YD75|A0A103YD75_CYNCS	502	59.8	438	74.45	87.25	166	4	353	1648	69	502	2.1e-147	APO domain-containing protein	Ccrd_014720	Cynara cardunculus var. scolymus (Globe artichoke) (Cynara scolymus)	NA	RNA binding [GO:0003723]	GO:0003723	GO:0003723~RNA binding	NA	NA
N1_c9061_g3_i1	3.54953	-1.21395	0.0102151	tr|A0A1D1YL45|A0A1D1YL45_9ARAE	278	76.5	68	99.51	24.46	16	0	2	205	34	101	1.4e-23	Aquaporin PIP2-7	PIP2-7_1 g.117583	Anthurium amnicola	NA	integral component of membrane [GO:0016021]; transporter activity [GO:0005215]	GO:0005215; GO:0016021	GO:0005215~transporter activity	NA	GO:0016021~integral component of membrane
N1_c17158_g1_i1	2.3522	4.23505	0.000769093	tr|A0A061FGC0|A0A061FGC0_THECC	353	85	346	72.59	98.02	50	2	160	1194	1	345	1.8e-157	ARM repeat superfamily protein	TCM_034709	Theobroma cacao (Cacao) (Cocoa)	NA	NA	NA	NA	NA	NA
N1_c16320_g2_i1	2.59962	1.09391	0.0016473	tr|A0A103XE11|A0A103XE11_CYNCS	1081	84.4	32	24.68	2.96	5	0	149	54	91	122	3.8e-06	Armadillo-like helical	Ccrd_008998	Cynara cardunculus var. scolymus (Globe artichoke) (Cynara scolymus)	NA	nucleus [GO:0005634]; Ran GTPase binding [GO:0008536]; intracellular protein transport [GO:0006886]	GO:0005634; GO:0006886; GO:0008536	GO:0008536~Ran GTPase binding	GO:0006886~intracellular protein transport	GO:0005634~nucleus
N1_c16225_g1_i2	2.10166	8.01271	0.00201627	tr|Q39780|Q39780_GOSHI	288	81.6	288	67.76	100	53	0	159	1022	1	288	2e-136	Ascorbate peroxidase (Glyoxysomal ascorbate peroxidase)	gAPX	Gossypium hirsutum (Upland cotton) (Gossypium mexicanum)	NA	glyoxysomal membrane [GO:0046861]; integral component of membrane [GO:0016021]; heme binding [GO:0020037]; L-ascorbate peroxidase activity [GO:0016688]; protein homodimerization activity [GO:0042803]; hydrogen peroxide catabolic process [GO:0042744]; response to ethylene [GO:0009723]; response to hydrogen peroxide [GO:0042542]; seed trichome elongation [GO:0090378]	GO:0009723; GO:0016021; GO:0016688; GO:0020037; GO:0042542; GO:0042744; GO:0042803; GO:0046861; GO:0090378	GO:0016688~L-ascorbate peroxidase activity;GO:0020037~heme binding;GO:0042803~protein homodimerization activity	GO:0009723~response to ethylene;GO:0042542~response to hydrogen peroxide;GO:0042744~hydrogen peroxide catabolic process;GO:0090378~seed trichome elongation	GO:0016021~integral component of membrane;GO:0046861~glyoxysomal membrane
N1_c7461_g1_i1	2.77523	0.309811	0.00196944	tr|B9T2R1|B9T2R1_RICCO	440	67.2	119	100	27.05	36	1	350	3	89	207	8.1e-40	Aspartic proteinase nepenthesin-1, putative	RCOM_0593500	Ricinus communis (Castor bean)	NA	aspartic-type endopeptidase activity [GO:0004190]	GO:0004190	GO:0004190~aspartic-type endopeptidase activity	NA	NA
N1_c2402_g1_i1	2.53206	0.115868	0.00470104	tr|A0A061F3W5|A0A061F3W5_THECC	559	51.8	56	45.9	10.02	27	0	34	201	113	168	1.2e-09	ATP binding,nucleic acid binding,helicases, putative	TCM_026733	Theobroma cacao (Cacao) (Cocoa)	NA	helicase activity [GO:0004386]	GO:0004386	GO:0004386~helicase activity	NA	NA
N1_c14976_g1_i1	5.10577	7.3823	6.08366e-11	tr|A0A1J6KUL7|A0A1J6KUL7_NICAT	248	55.6	250	67.57	100	104	2	925	188	1	247	1.4e-61	Atp synthase delta chain, chloroplastic	ATPD_1 A4A49_29836	Nicotiana attenuata (Coyote tobacco)	NA	membrane [GO:0016020]; proton-transporting ATP synthase activity, rotational mechanism [GO:0046933]; ATP synthesis coupled proton transport [GO:0015986]	GO:0015986; GO:0016020; GO:0046933	GO:0046933~proton-transporting ATP synthase activity, rotational mechanism	GO:0015986~ATP synthesis coupled proton transport	GO:0016020~membrane
N1_c10174_g1_i1	6.76807	-1.2931	0.00199604	tr|A0A1D1YSG1|A0A1D1YSG1_9ARAE	254	50	80	99.59	31.5	40	0	240	1	130	209	2.4e-14	ATP synthase subunit a	ATP6_4 g.10180	Anthurium amnicola	NA	integral component of membrane [GO:0016021]; proton-transporting ATP synthase complex, coupling factor F(o) [GO:0045263]; hydrogen ion transmembrane transporter activity [GO:0015078]; ATP synthesis coupled proton transport [GO:0015986]	GO:0015078; GO:0015986; GO:0016021; GO:0045263	GO:0015078~hydrogen ion transmembrane transporter activity	GO:0015986~ATP synthesis coupled proton transport	GO:0016021~integral component of membrane;GO:0045263~proton-transporting ATP synthase complex, coupling factor F(o)
N1_c10837_g1_i1	8.97266	0.627071	8.63636e-08	tr|A0A1D1XD08|A0A1D1XD08_9ARAE	554	60.7	135	99.51	24.37	53	0	407	3	420	554	9.5e-40	ATP synthase subunit alpha	atp1_1 g.27412	Anthurium amnicola	NA	proton-transporting ATP synthase complex, catalytic core F(1) [GO:0045261]; ATP binding [GO:0005524]; proton-transporting ATP synthase activity, rotational mechanism [GO:0046933]; ATP synthesis coupled proton transport [GO:0015986]	GO:0005524; GO:0015986; GO:0045261; GO:0046933	GO:0005524~ATP binding;GO:0046933~proton-transporting ATP synthase activity, rotational mechanism	GO:0015986~ATP synthesis coupled proton transport	GO:0045261~proton-transporting ATP synthase complex, catalytic core F(1)
N1_c10837_g2_i1	8.34418	0.0477553	2.45054e-06	tr|F2DBC9|F2DBC9_HORVV	548	89.3	121	99.18	22.08	13	0	3	365	296	416	1.4e-55	ATP synthase subunit alpha	NA	Hordeum vulgare subsp. vulgare (Domesticated barley)	NA	proton-transporting ATP synthase complex, catalytic core F(1) [GO:0045261]; ATP binding [GO:0005524]; proton-transporting ATP synthase activity, rotational mechanism [GO:0046933]; ATP synthesis coupled proton transport [GO:0015986]	GO:0005524; GO:0015986; GO:0045261; GO:0046933	GO:0005524~ATP binding;GO:0046933~proton-transporting ATP synthase activity, rotational mechanism	GO:0015986~ATP synthesis coupled proton transport	GO:0045261~proton-transporting ATP synthase complex, catalytic core F(1)
N1_c15671_g1_i1	4.30628	6.91424	9.77432e-09	tr|A0A142J9G6|A0A142J9G6_KOLAM	507	97.4	507	29.92	100	13	0	2714	1194	1	507	7e-273	ATP synthase subunit alpha, chloroplastic (EC 3.6.3.14) (ATP synthase F1 sector subunit alpha) (F-ATPase subunit alpha)	atpA	Kolkwitzia amabilis (Beautybush) (Linnaea amabilis)	NA	chloroplast thylakoid membrane [GO:0009535]; proton-transporting ATP synthase complex, catalytic core F(1) [GO:0045261]; ATP binding [GO:0005524]; proton-transporting ATP synthase activity, rotational mechanism [GO:0046933]; ATP synthesis coupled proton transport [GO:0015986]	GO:0005524; GO:0009535; GO:0015986; GO:0045261; GO:0046933	GO:0005524~ATP binding;GO:0046933~proton-transporting ATP synthase activity, rotational mechanism	GO:0015986~ATP synthesis coupled proton transport	GO:0009535~chloroplast thylakoid membrane;GO:0045261~proton-transporting ATP synthase complex, catalytic core F(1)
N1_c15671_g1_i2	4.89236	6.87755	2.51664e-10	tr|A0A142J9G6|A0A142J9G6_KOLAM	507	97.4	507	34.75	100	13	0	2714	1194	1	507	6e-273	ATP synthase subunit alpha, chloroplastic (EC 3.6.3.14) (ATP synthase F1 sector subunit alpha) (F-ATPase subunit alpha)	atpA	Kolkwitzia amabilis (Beautybush) (Linnaea amabilis)	NA	chloroplast thylakoid membrane [GO:0009535]; proton-transporting ATP synthase complex, catalytic core F(1) [GO:0045261]; ATP binding [GO:0005524]; proton-transporting ATP synthase activity, rotational mechanism [GO:0046933]; ATP synthesis coupled proton transport [GO:0015986]	GO:0005524; GO:0009535; GO:0015986; GO:0045261; GO:0046933	GO:0005524~ATP binding;GO:0046933~proton-transporting ATP synthase activity, rotational mechanism	GO:0015986~ATP synthesis coupled proton transport	GO:0009535~chloroplast thylakoid membrane;GO:0045261~proton-transporting ATP synthase complex, catalytic core F(1)
N1_c14771_g1_i1	5.55776	7.86606	3.0056e-12	tr|A0A1J6ILR2|A0A1J6ILR2_NICAT	220	44.3	221	62.61	100	115	3	211	855	1	219	7.2e-31	Atp synthase subunit b', chloroplastic	ATPG_1 A4A49_01739	Nicotiana attenuata (Coyote tobacco)	NA	integral component of membrane [GO:0016021]; proton-transporting ATP synthase complex, coupling factor F(o) [GO:0045263]; hydrogen ion transmembrane transporter activity [GO:0015078]; ATP synthesis coupled proton transport [GO:0015986]	GO:0015078; GO:0015986; GO:0016021; GO:0045263	GO:0015078~hydrogen ion transmembrane transporter activity	GO:0015986~ATP synthesis coupled proton transport	GO:0016021~integral component of membrane;GO:0045263~proton-transporting ATP synthase complex, coupling factor F(o)
N1_c22824_g1_i1	3.27644	-0.658279	0.00455058	tr|F2EFA8|F2EFA8_HORVV	517	91.6	95	98.62	18.38	8	0	288	4	185	279	2.2e-43	ATP synthase subunit beta (EC 3.6.3.14)	NA	Hordeum vulgare subsp. vulgare (Domesticated barley)	NA	proton-transporting ATP synthase complex, catalytic core F(1) [GO:0045261]; ATP binding [GO:0005524]; proton-transporting ATP synthase activity, rotational mechanism [GO:0046933]; ATP synthesis coupled proton transport [GO:0015986]	GO:0005524; GO:0015986; GO:0045261; GO:0046933	GO:0005524~ATP binding;GO:0046933~proton-transporting ATP synthase activity, rotational mechanism	GO:0015986~ATP synthesis coupled proton transport	GO:0045261~proton-transporting ATP synthase complex, catalytic core F(1)
N1_c9362_g1_i1	8.12253	-0.151882	7.72046e-06	tr|F2EFA8|F2EFA8_HORVV	517	90.4	115	99.71	22.24	11	0	346	2	392	506	1.6e-51	ATP synthase subunit beta (EC 3.6.3.14)	NA	Hordeum vulgare subsp. vulgare (Domesticated barley)	NA	proton-transporting ATP synthase complex, catalytic core F(1) [GO:0045261]; ATP binding [GO:0005524]; proton-transporting ATP synthase activity, rotational mechanism [GO:0046933]; ATP synthesis coupled proton transport [GO:0015986]	GO:0005524; GO:0015986; GO:0045261; GO:0046933	GO:0005524~ATP binding;GO:0046933~proton-transporting ATP synthase activity, rotational mechanism	GO:0015986~ATP synthesis coupled proton transport	GO:0045261~proton-transporting ATP synthase complex, catalytic core F(1)
N1_c3985_g1_i1	6.29311	4.83974	3.14117e-13	tr|A0A142J9G8|A0A142J9G8_KOLAM	498	98.4	498	53.49	100	8	0	2322	829	1	498	2.4e-275	ATP synthase subunit beta, chloroplastic (EC 3.6.3.14) (ATP synthase F1 sector subunit beta) (F-ATPase subunit beta)	atpB	Kolkwitzia amabilis (Beautybush) (Linnaea amabilis)	NA	chloroplast thylakoid membrane [GO:0009535]; proton-transporting ATP synthase complex, catalytic core F(1) [GO:0045261]; ATP binding [GO:0005524]; proton-transporting ATP synthase activity, rotational mechanism [GO:0046933]; ATP synthesis coupled proton transport [GO:0015986]	GO:0005524; GO:0009535; GO:0015986; GO:0045261; GO:0046933	GO:0005524~ATP binding;GO:0046933~proton-transporting ATP synthase activity, rotational mechanism	GO:0015986~ATP synthesis coupled proton transport	GO:0009535~chloroplast thylakoid membrane;GO:0045261~proton-transporting ATP synthase complex, catalytic core F(1)
N1_c10527_g1_i1	6.28793	-1.65277	0.00922396	tr|A0A142BYZ2|A0A142BYZ2_ZIZJJ	168	69.1	55	65.22	32.74	17	0	251	87	110	164	6.1e-13	ATPase subunit 8	atp8	Ziziphus jujuba (Chinese jujube) (Ziziphus sativa)	NA	integral component of membrane [GO:0016021]; mitochondrion [GO:0005739]; hydrolase activity, acting on acid anhydrides, catalyzing transmembrane movement of substances [GO:0016820]	GO:0005739; GO:0016021; GO:0016820	GO:0016820~hydrolase activity, acting on acid anhydrides, catalyzing transmembrane movement of substances	NA	GO:0005739~mitochondrion;GO:0016021~integral component of membrane
N1_c23123_g1_i1	6.66217	-1.37487	0.00286389	tr|D8SD10|D8SD10_SELML	599	68.1	69	99.04	11.52	22	0	2	208	528	596	1.7e-21	ATP-binding cassette transporter, subfamily F, member 4, SmABCF4	SmABCF4 SELMODRAFT_154355	Selaginella moellendorffii (Spikemoss)	NA	ATP binding [GO:0005524]; ATPase activity [GO:0016887]	GO:0005524; GO:0016887	GO:0005524~ATP binding;GO:0016887~ATPase activity	NA	NA
N2_c20050_g7_i1	2.13004	5.02496	0.00197233	tr|A0A162AYE8|A0A162AYE8_DAUCA	290	52.9	312	83.42	100	88	7	106	1023	18	276	7.1e-77	ATP-dependent Clp protease proteolytic subunit	DCAR_008450	Daucus carota subsp. sativus	NA	serine-type endopeptidase activity [GO:0004252]	GO:0004252	GO:0004252~serine-type endopeptidase activity	NA	NA
N2_c20050_g7_i2	2.49879	5.82086	0.000322592	tr|A0A162AYE8|A0A162AYE8_DAUCA	290	68.8	260	69.96	89.66	78	3	106	879	18	276	6.5e-99	ATP-dependent Clp protease proteolytic subunit	DCAR_008450	Daucus carota subsp. sativus	NA	serine-type endopeptidase activity [GO:0004252]	GO:0004252	GO:0004252~serine-type endopeptidase activity	NA	NA
N1_c20102_g1_i1	7.41532	-0.767327	0.00021796	tr|A0A061QU29|A0A061QU29_9CHLO	558	61.5	117	95.12	20.97	43	1	353	3	289	403	7.8e-33	ATP-dependent RNA helicase DDX5/DBP2 (Fragment)	DBP2 TSPGSL018_18998	Tetraselmis sp. GSL018	NA	ATP binding [GO:0005524]; helicase activity [GO:0004386]; nucleic acid binding [GO:0003676]	GO:0003676; GO:0004386; GO:0005524	GO:0003676~nucleic acid binding;GO:0004386~helicase activity;GO:0005524~ATP binding	NA	NA
N1_c18852_g1_i1	3.05293	7.21043	1.5995e-05	tr|W9RHR9|W9RHR9_9ROSA	694	79.4	694	86.86	100	134	3	2236	182	1	694	0	ATP-dependent zinc metalloprotease FTSH 2	L484_021363	Morus notabilis	NA	integral component of membrane [GO:0016021]; ATP binding [GO:0005524]; metalloendopeptidase activity [GO:0004222]	GO:0004222; GO:0005524; GO:0016021	GO:0004222~metalloendopeptidase activity;GO:0005524~ATP binding	NA	GO:0016021~integral component of membrane
N1_c17075_g1_i1	2.50531	3.84798	0.00041559	tr|A0A1J6IVE7|A0A1J6IVE7_NICAT	247	49.4	235	69.46	95.14	108	4	34	714	16	247	1.9e-57	At-rich interactive domain-containing protein 2	ARID2_6 A4A49_21808	Nicotiana attenuata (Coyote tobacco)	NA	NA	NA	NA	NA	NA
N1_c14348_g1_i1	2.05041	6.19036	0.00264497	tr|G7JIY2|G7JIY2_MEDTR	122	83.6	122	51.62	100	20	0	543	178	1	122	3.6e-50	Autophagy-related protein	MTR_4g101090	Medicago truncatula (Barrel medic) (Medicago tribuloides)	NA	autophagy [GO:0006914]	GO:0006914	NA	GO:0006914~autophagy	NA
N1_c15454_g1_i1	2.49676	3.44044	0.000479001	tr|A0A067DQJ1|A0A067DQJ1_CITSI	703	58.7	586	100	83.36	164	12	1751	183	133	703	5e-170	Auxin response factor	CISIN_1g005075mg	Citrus sinensis (Sweet orange) (Citrus aurantium var. sinensis)	NA	nucleus [GO:0005634]; DNA binding [GO:0003677]; auxin-activated signaling pathway [GO:0009734]; regulation of transcription, DNA-templated [GO:0006355]; transcription, DNA-templated [GO:0006351]	GO:0003677; GO:0005634; GO:0006351; GO:0006355; GO:0009734	GO:0003677~DNA binding	GO:0006351~transcription, DNA-templated;GO:0006355~regulation of transcription, DNA-templated;GO:0009734~auxin-activated signaling pathway	GO:0005634~nucleus
N1_c16502_g1_i1	4.12499	3.15832	1.83052e-07	tr|A0A118K2C1|A0A118K2C1_CYNCS	257	68.8	96	47.76	37.35	25	1	500	228	159	254	9.4e-28	Auxin responsive SAUR protein	Ccrd_017564	Cynara cardunculus var. scolymus (Globe artichoke) (Cynara scolymus)	NA	response to auxin [GO:0009733]	GO:0009733	NA	GO:0009733~response to auxin	NA
N1_c14176_g1_i1	3.187	9.87778	7.17764e-06	tr|A0A0B0NU86|A0A0B0NU86_GOSAR	125	72.4	127	42.29	100	24	4	780	427	1	125	1.2e-42	Auxin-repressed 12.5 kDa	F383_20495	Gossypium arboreum (Tree cotton) (Gossypium nanking)	NA	NA	NA	NA	NA	NA
N1_c14176_g1_i2	3.11248	9.89064	1.09446e-05	tr|A0A0B0NU86|A0A0B0NU86_GOSAR	125	72.4	127	41.32	100	24	4	801	448	1	125	1.2e-42	Auxin-repressed 12.5 kDa	F383_20495	Gossypium arboreum (Tree cotton) (Gossypium nanking)	NA	NA	NA	NA	NA	NA
N1_c14804_g1_i1	3.16732	9.01143	8.06867e-06	tr|A8TU44|A8TU44_PAESU	126	63.4	134	38	100	28	4	698	336	1	126	1.1e-36	Auxin-repressed protein	NA	Paeonia suffruticosa (Tree peony) (Paeonia moutan)	NA	NA	NA	NA	NA	NA
N1_c14804_g1_i2	2.80162	9.91376	6.05263e-05	tr|A8TU44|A8TU44_PAESU	126	63.4	134	36.15	100	28	4	698	336	1	126	1.2e-36	Auxin-repressed protein	NA	Paeonia suffruticosa (Tree peony) (Paeonia moutan)	NA	NA	NA	NA	NA	NA
N1_c6538_g1_i1	5.27995	2.56213	2.36343e-09	tr|B9I0J2|B9I0J2_POPTR	125	55.2	125	80.3	100	50	2	400	44	1	125	3e-29	Auxin-responsive family protein	POPTR_0011s14660g	Populus trichocarpa (Western balsam poplar) (Populus balsamifera subsp. trichocarpa)	NA	response to auxin [GO:0009733]	GO:0009733	NA	GO:0009733~response to auxin	NA
N1_c11775_g1_i1	2.20926	4.61074	0.00141571	tr|A0A166H465|A0A166H465_DAUCA	194	69.1	165	79.84	85.05	42	4	474	1	1	163	1.1e-55	Auxin-responsive protein	DCAR_002354	Daucus carota subsp. sativus	NA	nucleus [GO:0005634]; auxin-activated signaling pathway [GO:0009734]; regulation of transcription, DNA-templated [GO:0006355]; transcription, DNA-templated [GO:0006351]	GO:0005634; GO:0006351; GO:0006355; GO:0009734	NA	GO:0006351~transcription, DNA-templated;GO:0006355~regulation of transcription, DNA-templated;GO:0009734~auxin-activated signaling pathway	GO:0005634~nucleus
N1_c13190_g1_i1	2.81979	6.53284	5.85225e-05	tr|A0A061END6|A0A061END6_THECC	254	76.9	242	64.53	95.28	41	5	989	297	17	254	7.3e-98	Auxin-responsive protein	TCM_020774	Theobroma cacao (Cacao) (Cocoa)	NA	nucleus [GO:0005634]; identical protein binding [GO:0042802]; auxin-activated signaling pathway [GO:0009734]; positive regulation of leaf senescence [GO:1900057]; regulation of transcription, DNA-templated [GO:0006355]; transcription, DNA-templated [GO:0006351]	GO:0005634; GO:0006351; GO:0006355; GO:0009734; GO:0042802; GO:1900057	GO:0042802~identical protein binding	GO:0006351~transcription, DNA-templated;GO:0006355~regulation of transcription, DNA-templated;GO:0009734~auxin-activated signaling pathway;GO:1900057~positive regulation of leaf senescence	GO:0005634~nucleus
N1_c15794_g3_i1	4.42594	4.23859	1.16005e-08	tr|A0A068TUY9|A0A068TUY9_COFCA	239	93.6	47	35.34	19.67	3	0	2	142	193	239	4.8e-20	Auxin-responsive protein	GSCOC_T00026194001	Coffea canephora (Robusta coffee)	NA	nucleus [GO:0005634]; auxin-activated signaling pathway [GO:0009734]; regulation of transcription, DNA-templated [GO:0006355]; transcription, DNA-templated [GO:0006351]	GO:0005634; GO:0006351; GO:0006355; GO:0009734	NA	GO:0006351~transcription, DNA-templated;GO:0006355~regulation of transcription, DNA-templated;GO:0009734~auxin-activated signaling pathway	GO:0005634~nucleus
N1_c17323_g1_i1	2.67823	6.31102	0.000124742	tr|M1AG89|M1AG89_SOLTU	315	61.5	200	43.45	63.49	61	4	407	961	107	305	2.2e-56	Auxin-responsive protein	NA	Solanum tuberosum (Potato)	NA	nucleus [GO:0005634]; auxin-activated signaling pathway [GO:0009734]; regulation of transcription, DNA-templated [GO:0006355]; transcription, DNA-templated [GO:0006351]	GO:0005634; GO:0006351; GO:0006355; GO:0009734	NA	GO:0006351~transcription, DNA-templated;GO:0006355~regulation of transcription, DNA-templated;GO:0009734~auxin-activated signaling pathway	GO:0005634~nucleus
N1_c18702_g1_i1	5.85787	4.09577	1.06864e-11	tr|A0A068UPS4|A0A068UPS4_COFCA	215	45	229	78.16	100	80	6	98	697	1	212	6.6e-38	Auxin-responsive protein	GSCOC_T00031166001	Coffea canephora (Robusta coffee)	NA	nucleus [GO:0005634]; auxin-activated signaling pathway [GO:0009734]; regulation of transcription, DNA-templated [GO:0006355]; transcription, DNA-templated [GO:0006351]	GO:0005634; GO:0006351; GO:0006355; GO:0009734	NA	GO:0006351~transcription, DNA-templated;GO:0006355~regulation of transcription, DNA-templated;GO:0009734~auxin-activated signaling pathway	GO:0005634~nucleus
N1_c18907_g1_i1	2.01292	4.0758	0.0035302	tr|A0A068TNQ5|A0A068TNQ5_COFCA	361	69.6	115	69.84	31.86	27	2	2	322	244	358	2.5e-34	Auxin-responsive protein	GSCOC_T00021924001	Coffea canephora (Robusta coffee)	NA	nucleus [GO:0005634]; auxin-activated signaling pathway [GO:0009734]; regulation of transcription, DNA-templated [GO:0006355]; transcription, DNA-templated [GO:0006351]	GO:0005634; GO:0006351; GO:0006355; GO:0009734	NA	GO:0006351~transcription, DNA-templated;GO:0006355~regulation of transcription, DNA-templated;GO:0009734~auxin-activated signaling pathway	GO:0005634~nucleus
N1_c18907_g2_i1	2.46219	3.47296	0.000548004	tr|A0A103YBB5|A0A103YBB5_CYNCS	254	47.9	169	71.31	66.54	62	8	250	711	5	162	5.4e-22	Auxin-responsive protein	Ccrd_015723	Cynara cardunculus var. scolymus (Globe artichoke) (Cynara scolymus)	NA	nucleus [GO:0005634]; auxin-activated signaling pathway [GO:0009734]; regulation of transcription, DNA-templated [GO:0006355]; transcription, DNA-templated [GO:0006351]	GO:0005634; GO:0006351; GO:0006355; GO:0009734	NA	GO:0006351~transcription, DNA-templated;GO:0006355~regulation of transcription, DNA-templated;GO:0009734~auxin-activated signaling pathway	GO:0005634~nucleus
N2_c4235_g2_i1	4.36709	0.252416	4.20337e-05	tr|A0A061G9Z6|A0A061G9Z6_THECC	202	65.3	49	72.06	24.26	12	1	146	15	1	49	9.6e-09	Auxin-responsive protein	TCM_028600	Theobroma cacao (Cacao) (Cocoa)	NA	nucleus [GO:0005634]; auxin-activated signaling pathway [GO:0009734]; regulation of transcription, DNA-templated [GO:0006355]; transcription, DNA-templated [GO:0006351]	GO:0005634; GO:0006351; GO:0006355; GO:0009734	NA	GO:0006351~transcription, DNA-templated;GO:0006355~regulation of transcription, DNA-templated;GO:0009734~auxin-activated signaling pathway	GO:0005634~nucleus
N1_c18364_g1_i1	4.7877	5.09525	9.14776e-10	tr|A0A1J6KJJ4|A0A1J6KJJ4_NICAT	452	73.5	453	79.8	100	114	4	123	1469	1	451	1.5e-187	Bahd acyltransferase dcr	DCR_0 A4A49_35583	Nicotiana attenuata (Coyote tobacco)	NA	transferase activity, transferring acyl groups other than amino-acyl groups [GO:0016747]	GO:0016747	GO:0016747~transferase activity, transferring acyl groups other than amino-acyl groups	NA	NA
N1_c12001_g1_i1	10.8062	2.38819	1.12666e-12	tr|A0A061EJV6|A0A061EJV6_THECC	413	62.1	417	95.35	100	131	12	1295	96	4	410	1.9e-118	Basic helix-loop-helix DNA-binding superfamily protein	TCM_020336	Theobroma cacao (Cacao) (Cocoa)	NA	amino acid binding [GO:0016597]; DNA binding [GO:0003677]; protein dimerization activity [GO:0046983]; metabolic process [GO:0008152]	GO:0003677; GO:0008152; GO:0016597; GO:0046983	GO:0003677~DNA binding;GO:0016597~amino acid binding;GO:0046983~protein dimerization activity	GO:0008152~metabolic process	NA
N1_c21855_g1_i1	8.04037	-0.22515	1.16786e-05	tr|A0A061FXG3|A0A061FXG3_THECC	422	67.6	111	86.05	26.3	32	1	65	385	166	276	1.3e-33	Basic helix-loop-helix DNA-binding superfamily protein, putative isoform 1 (DNA binding protein, putative isoform 1)	TCM_014141	Theobroma cacao (Cacao) (Cocoa)	NA	DNA binding [GO:0003677]; protein dimerization activity [GO:0046983]	GO:0003677; GO:0046983	GO:0003677~DNA binding;GO:0046983~protein dimerization activity	NA	NA
N1_c12162_g1_i3	4.60669	1.37288	6.59577e-07	tr|A0A061GAT2|A0A061GAT2_THECC	474	79.1	134	49.2	28.27	21	2	436	816	295	428	1.5e-47	Basic helix-loop-helix DNA-binding superfamily protein, putative isoform 2	TCM_028961	Theobroma cacao (Cacao) (Cocoa)	NA	DNA binding [GO:0003677]; protein dimerization activity [GO:0046983]	GO:0003677; GO:0046983	GO:0003677~DNA binding;GO:0046983~protein dimerization activity	NA	NA
N1_c19751_g2_i1	3.68263	5.45515	5.28103e-07	tr|A0A061DGL1|A0A061DGL1_THECC	824	55	806	100	97.82	230	22	133	2199	35	824	1.1e-206	BEL1-like homeodomain protein 2 isoform 1	TCM_000479	Theobroma cacao (Cacao) (Cocoa)	NA	nucleus [GO:0005634]; DNA binding [GO:0003677]; regulation of transcription, DNA-templated [GO:0006355]	GO:0003677; GO:0005634; GO:0006355	GO:0003677~DNA binding	GO:0006355~regulation of transcription, DNA-templated	GO:0005634~nucleus
N1_c17675_g1_i1	2.87095	3.00569	9.96225e-05	tr|A0A061GAR9|A0A061GAR9_THECC	575	76.5	302	89.97	52.52	57	7	885	1	24	318	1.6e-125	Beta-amylase (EC 3.2.1.2)	TCM_015812	Theobroma cacao (Cacao) (Cocoa)	NA	amylopectin maltohydrolase activity [GO:0102229]; beta-amylase activity [GO:0016161]; polysaccharide catabolic process [GO:0000272]	GO:0000272; GO:0016161; GO:0102229	GO:0016161~beta-amylase activity	GO:0000272~polysaccharide catabolic process	NA
N1_c17675_g2_i1	3.28928	4.00087	6.93397e-06	tr|S4SKD9|S4SKD9_ACTCH	547	79.8	257	79.24	46.98	51	1	971	204	291	547	2.7e-117	Beta-amylase (EC 3.2.1.2)	BAM3.1	Actinidia chinensis (Kiwi) (Yangtao)	NA	amylopectin maltohydrolase activity [GO:0102229]; beta-amylase activity [GO:0016161]; polysaccharide catabolic process [GO:0000272]	GO:0000272; GO:0016161; GO:0102229	GO:0016161~beta-amylase activity	GO:0000272~polysaccharide catabolic process	NA
N2_c15290_g1_i2	3.49547	7.99929	1.22267e-06	tr|W6E8G3|W6E8G3_CAMSI	548	79	552	88.51	100	107	5	49	1689	1	548	1.7e-256	Beta-amylase (EC 3.2.1.2)	BAM3	Camellia sinensis (Tea)	NA	amylopectin maltohydrolase activity [GO:0102229]; beta-amylase activity [GO:0016161]; polysaccharide catabolic process [GO:0000272]	GO:0000272; GO:0016161; GO:0102229	GO:0016161~beta-amylase activity	GO:0000272~polysaccharide catabolic process	NA
N1_c18661_g5_i1	5.35052	1.68153	2.88696e-08	tr|G1CI86|G1CI86_9APIA	408	75	132	99.75	32.35	33	0	397	2	72	203	3e-54	Beta-amyrin synthase AS2 (Fragment)	NA	Eleutherococcus senticosus	NA	integral component of membrane [GO:0016021]; intramolecular transferase activity [GO:0016866]	GO:0016021; GO:0016866	GO:0016866~intramolecular transferase activity	NA	GO:0016021~integral component of membrane
N1_c862_g1_i1	7.76143	-0.47064	4.53239e-05	tr|A0A140YWR5|A0A140YWR5_CAPAN	449	65.3	95	64.04	21.16	30	2	161	445	68	159	1.7e-26	B-lectin pan domain protein 1	BLP1	Capsicum annuum (Bell pepper)	NA	recognition of pollen [GO:0048544]	GO:0048544	NA	GO:0048544~recognition of pollen	NA
N1_c13849_g1_i1	2.84386	-0.511477	0.00728936	tr|B9T3T7|B9T3T7_RICCO	183	62.9	35	28.93	19.13	13	0	239	135	38	72	4.2e-07	Blue copper protein, putative	RCOM_0169200	Ricinus communis (Castor bean)	NA	electron carrier activity [GO:0009055]	GO:0009055	GO:0009055~electron carrier activity	NA	NA
N1_c16968_g1_i1	3.48736	2.64083	6.75922e-06	tr|A0A078HES9|A0A078HES9_BRANA	183	71.1	114	38.08	62.3	32	1	320	661	71	183	3.1e-35	BnaA06g16900D protein (BnaCnng67000D protein)	BnaA06g16900D BnaCnng67000D GSBRNA2T00063037001 GSBRNA2T00096836001	Brassica napus (Rape)	NA	intracellular [GO:0005622]; phosphorelay signal transduction system [GO:0000160]	GO:0000160; GO:0005622	NA	GO:0000160~phosphorelay signal transduction system	GO:0005622~intracellular
N1_c7807_g1_i1	3.40126	-0.559789	0.00281198	tr|A0A078DP96|A0A078DP96_BRANA	651	89.3	56	52.17	8.6	6	0	81	248	1	56	1.3e-20	BnaC02g05710D protein	BnaC02g05710D GSBRNA2T00151790001	Brassica napus (Rape)	NA	ATP binding [GO:0005524]; protein kinase activity [GO:0004672]	GO:0004672; GO:0005524	GO:0004672~protein kinase activity;GO:0005524~ATP binding	NA	NA
N1_c21541_g1_i1	8.59501	0.276809	7.45e-07	tr|A0A078I3U3|A0A078I3U3_BRANA	378	63.2	68	55.28	17.99	22	1	61	255	279	346	8.1e-14	BnaCnng12640D protein	BnaCnng12640D GSBRNA2T00082174001	Brassica napus (Rape)	NA	NA	NA	NA	NA	NA
N2_c20179_g3_i10	6.36185	8.83615	1.3104e-14	tr|A0A078I637|A0A078I637_BRANA	236	100	87	43	36.86	0	0	318	58	150	236	1e-45	BnaCnng13060D protein	BnaCnng13060D GSBRNA2T00082248001	Brassica napus (Rape)	NA	NA	NA	NA	NA	NA
N1_c17823_g1_i1	2.04911	2.48785	0.00446564	tr|B9RUI5|B9RUI5_RICCO	602	60.7	224	93.46	37.21	79	4	4	660	29	248	2.3e-73	BRASSINOSTEROID INSENSITIVE 1-associated receptor kinase 1, putative	RCOM_0853180	Ricinus communis (Castor bean)	NA	integral component of membrane [GO:0016021]; ATP binding [GO:0005524]; protein kinase activity [GO:0004672]	GO:0004672; GO:0005524; GO:0016021	GO:0004672~protein kinase activity;GO:0005524~ATP binding	NA	GO:0016021~integral component of membrane
N1_c12955_g2_i1	2.4915	0.28481	0.00404627	tr|B9RQ89|B9RQ89_RICCO	915	50.7	221	100	24.15	102	3	3	659	390	605	1e-51	BRASSINOSTEROID INSENSITIVE 1-associated receptor kinase 1, putative (EC 2.7.11.30)	RCOM_1486470	Ricinus communis (Castor bean)	NA	integral component of membrane [GO:0016021]; ATP binding [GO:0005524]; protein kinase activity [GO:0004672]	GO:0004672; GO:0005524; GO:0016021	GO:0004672~protein kinase activity;GO:0005524~ATP binding	NA	GO:0016021~integral component of membrane
N1_c12955_g2_i2	4.73471	-0.261853	0.000127312	tr|B9RQ89|B9RQ89_RICCO	915	45.9	183	91.5	20	92	3	58	600	428	605	3.1e-31	BRASSINOSTEROID INSENSITIVE 1-associated receptor kinase 1, putative (EC 2.7.11.30)	RCOM_1486470	Ricinus communis (Castor bean)	NA	integral component of membrane [GO:0016021]; ATP binding [GO:0005524]; protein kinase activity [GO:0004672]	GO:0004672; GO:0005524; GO:0016021	GO:0004672~protein kinase activity;GO:0005524~ATP binding	NA	GO:0016021~integral component of membrane
N1_c19549_g1_i2	3.43967	5.55906	2.06217e-06	tr|D1MI43|D1MI43_ARTAN	308	65.3	297	74.5	96.43	103	0	988	98	12	308	4.4e-109	Broad substrate reductase/dehydrogenase	RED1	Artemisia annua (Sweet wormwood)	NA	NA	NA	NA	NA	NA
N1_c19549_g1_i6	4.21991	5.45954	2.33385e-08	tr|D1MI43|D1MI43_ARTAN	308	64.9	302	76.91	98.05	106	0	1003	98	7	308	1.3e-110	Broad substrate reductase/dehydrogenase	RED1	Artemisia annua (Sweet wormwood)	NA	NA	NA	NA	NA	NA
N1_c18903_g1_i5	2.58664	-0.0756528	0.00561969	tr|A0A1J6KFD3|A0A1J6KFD3_NICAT	441	81.7	104	57.88	23.58	18	1	226	534	1	104	2.7e-42	Btbpoz domain-containing protein	A4A49_39810	Nicotiana attenuata (Coyote tobacco)	NA	protein homooligomerization [GO:0051260]	GO:0051260	NA	GO:0051260~protein homooligomerization	NA
N1_c16342_g1_i1	3.07459	1.7077	0.000131701	tr|A0A124SI27|A0A124SI27_CYNCS	216	37.9	116	40.61	53.7	70	2	703	359	44	158	1.2e-15	C2 calcium-dependent membrane targeting (Fragment)	Ccrd_010189	Cynara cardunculus var. scolymus (Globe artichoke) (Cynara scolymus)	NA	integral component of membrane [GO:0016021]	GO:0016021	NA	NA	GO:0016021~integral component of membrane
N1_c13101_g2_i1	10.078	1.67975	1.20435e-10	tr|A0A061EWT6|A0A061EWT6_THECC	238	65.1	83	59.57	34.87	15	5	396	187	152	233	6.8e-17	C2H2 and C2HC zinc fingers superfamily protein, putative	TCM_024971	Theobroma cacao (Cacao) (Cocoa)	NA	metal ion binding [GO:0046872]; nucleic acid binding [GO:0003676]	GO:0003676; GO:0046872	GO:0003676~nucleic acid binding;GO:0046872~metal ion binding	NA	NA
N1_c13828_g1_i1	3.34964	6.10848	3.27877e-06	tr|A9PCU6|A9PCU6_POPTR	146	81.3	139	61.05	95.21	26	0	480	64	1	139	4.5e-58	Calcium-binding EF hand family protein (Putative uncharacterized protein)	POPTR_0001s23820g	Populus trichocarpa (Western balsam poplar) (Populus balsamifera subsp. trichocarpa)	NA	calcium ion binding [GO:0005509]; calcium:sodium antiporter activity [GO:0005432]; calcium ion homeostasis [GO:0055074]	GO:0005432; GO:0005509; GO:0055074	GO:0005432~calcium:sodium antiporter activity;GO:0005509~calcium ion binding	GO:0055074~calcium ion homeostasis	NA
N1_c18365_g2_i3	3.06381	0.752822	0.000356572	tr|A0A118JWC2|A0A118JWC2_CYNCS	922	76	50	39.79	5.42	12	0	228	377	202	251	3.5e-12	Calcium-binding EF-hand	Ccrd_002564	Cynara cardunculus var. scolymus (Globe artichoke) (Cynara scolymus)	NA	integral component of membrane [GO:0016021]; calcium ion binding [GO:0005509]; oxidoreductase activity, acting on NAD(P)H, oxygen as acceptor [GO:0050664]; peroxidase activity [GO:0004601]	GO:0004601; GO:0005509; GO:0016021; GO:0050664	GO:0004601~peroxidase activity;GO:0005509~calcium ion binding;GO:0050664~oxidoreductase activity, acting on NAD(P)H, oxygen as acceptor	NA	GO:0016021~integral component of membrane
N1_c19575_g5_i1	3.57774	6.2076	8.61424e-07	tr|A0A103Y6M6|A0A103Y6M6_CYNCS	222	64.2	173	62.99	77.93	55	3	307	822	49	215	1.4e-53	Calcium-binding EF-hand	Ccrd_018227	Cynara cardunculus var. scolymus (Globe artichoke) (Cynara scolymus)	NA	calcium ion binding [GO:0005509]	GO:0005509	GO:0005509~calcium ion binding	NA	NA
N1_c12895_g1_i1	2.57792	3.77642	0.000283054	tr|A0A061FUY7|A0A061FUY7_THECC	181	69.7	175	53.52	96.69	53	0	256	780	2	176	7.6e-67	Calcium-dependent lipid-binding (CaLB domain) family protein	TCM_012850	Theobroma cacao (Cacao) (Cocoa)	NA	NA	NA	NA	NA	NA
N1_c15290_g1_i1	3.20705	2.32157	3.38907e-05	tr|A0A061ES30|A0A061ES30_THECC	548	59.9	568	91.12	100	204	3	88	1782	2	548	4.5e-193	Calcium-dependent lipid-binding family protein	TCM_022173	Theobroma cacao (Cacao) (Cocoa)	NA	integral component of membrane [GO:0016021]; lipid binding [GO:0008289]	GO:0008289; GO:0016021	GO:0008289~lipid binding	NA	GO:0016021~integral component of membrane
N1_c18830_g1_i3	2.15642	7.49941	0.00157366	tr|Q7Y1W2|Q7Y1W2_TOBAC	387	51.6	395	76.55	100	145	12	1434	358	1	385	2e-93	Callus-expressing factor (ethylene-responsive transcription factor RAP2-12-like)	CEF1 LOC107788512	Nicotiana tabacum (Common tobacco)	NA	nucleus [GO:0005634]; DNA binding [GO:0003677]; transcription factor activity, sequence-specific DNA binding [GO:0003700]; transcription, DNA-templated [GO:0006351]	GO:0003677; GO:0003700; GO:0005634; GO:0006351	GO:0003677~DNA binding;GO:0003700~sequence-specific DNA binding transcription factor activity	GO:0006351~transcription, DNA-templated	GO:0005634~nucleus
N2_c18928_g1_i3	2.14877	7.87502	0.00162434	tr|Q7Y1W2|Q7Y1W2_TOBAC	387	51.6	395	71.73	100	145	12	244	1320	1	385	2.1e-93	Callus-expressing factor (ethylene-responsive transcription factor RAP2-12-like)	CEF1 LOC107788512	Nicotiana tabacum (Common tobacco)	NA	nucleus [GO:0005634]; DNA binding [GO:0003677]; transcription factor activity, sequence-specific DNA binding [GO:0003700]; transcription, DNA-templated [GO:0006351]	GO:0003677; GO:0003700; GO:0005634; GO:0006351	GO:0003677~DNA binding;GO:0003700~sequence-specific DNA binding transcription factor activity	GO:0006351~transcription, DNA-templated	GO:0005634~nucleus
N1_c11025_g1_i1	9.34196	0.974821	1.06732e-08	tr|A0A1D1Z8K9|A0A1D1Z8K9_9ARAE	149	42.3	111	89.76	74.5	59	3	50	370	1	110	1.8e-16	Calmodulin	CALM_13 g.159436	Anthurium amnicola	NA	calcium ion binding [GO:0005509]	GO:0005509	GO:0005509~calcium ion binding	NA	NA
N1_c21118_g1_i1	7.76143	-0.47064	4.53239e-05	tr|A0A1D1XUX3|A0A1D1XUX3_9ARAE	149	49.5	103	84.89	69.13	50	1	61	363	16	118	7.5e-20	Calmodulin	CALM_9 g.131894	Anthurium amnicola	NA	calcium ion binding [GO:0005509]	GO:0005509	GO:0005509~calcium ion binding	NA	NA
N1_c13950_g1_i2	3.23654	3.70216	1.07768e-05	tr|B9GZI7|B9GZI7_POPTR	164	79.3	164	45.94	100	34	0	656	165	1	164	1.4e-66	Calmodulin family protein	POPTR_0003s09450g	Populus trichocarpa (Western balsam poplar) (Populus balsamifera subsp. trichocarpa)	NA	calcium ion binding [GO:0005509]	GO:0005509	GO:0005509~calcium ion binding	NA	NA
N1_c21776_g1_i1	6.28793	-1.65277	0.00922396	tr|A0A1D6EN36|A0A1D6EN36_MAIZE	418	53.5	71	100	16.99	30	2	210	7	309	379	6.3e-11	Calreticulin-2	ZEAMMB73_Zm00001d005460	Zea mays (Maize)	NA	endoplasmic reticulum [GO:0005783]; calcium ion binding [GO:0005509]; unfolded protein binding [GO:0051082]; protein folding [GO:0006457]	GO:0005509; GO:0005783; GO:0006457; GO:0051082	GO:0005509~calcium ion binding;GO:0051082~unfolded protein binding	GO:0006457~protein folding	GO:0005783~endoplasmic reticulum
N1_c7417_g1_i2	9.99322	1.59787	2.08782e-10	tr|A1XX45|A1XX45_9MAGN	324	68.4	269	93.95	83.02	81	1	846	40	60	324	2.3e-99	Carbonic anhydrase (EC 4.2.1.1) (Carbonate dehydratase)	NA	Pachysandra terminalis	NA	carbonate dehydratase activity [GO:0004089]; zinc ion binding [GO:0008270]; carbon utilization [GO:0015976]	GO:0004089; GO:0008270; GO:0015976	GO:0004089~carbonate dehydratase activity;GO:0008270~zinc ion binding	GO:0015976~carbon utilization	NA
N1_c11433_g1_i1	7.20515	-0.942565	0.000530405	tr|A0A061DUX3|A0A061DUX3_THECC	542	80.2	81	99.18	14.94	16	0	3	245	230	310	4.4e-32	Carboxypeptidase (EC 3.4.16.-)	TCM_005821	Theobroma cacao (Cacao) (Cocoa)	NA	serine-type carboxypeptidase activity [GO:0004185]	GO:0004185	GO:0004185~serine-type carboxypeptidase activity	NA	NA
N1_c18273_g1_i1	5.20218	4.32056	1.74192e-10	tr|A0A161ZUT9|A0A161ZUT9_DAUCA	480	71.5	463	80.62	96.46	124	6	1548	166	16	472	1.8e-193	Carboxypeptidase (EC 3.4.16.-)	DCAR_022055	Daucus carota subsp. sativus	NA	serine-type carboxypeptidase activity [GO:0004185]	GO:0004185	GO:0004185~serine-type carboxypeptidase activity	NA	NA
N1_c19458_g1_i1	2.37863	2.55234	0.00117121	tr|F6HFI1|F6HFI1_VITVI	439	76.1	138	71.5	31.44	33	0	7	420	299	436	4.6e-56	Carboxypeptidase (EC 3.4.16.-)	VIT_01s0011g04900	Vitis vinifera (Grape)	NA	serine-type carboxypeptidase activity [GO:0004185]; proteolysis involved in cellular protein catabolic process [GO:0051603]	GO:0004185; GO:0051603	GO:0004185~serine-type carboxypeptidase activity	GO:0051603~proteolysis involved in cellular protein catabolic process	NA
N1_c19458_g1_i2	2.46779	5.0107	0.000400017	tr|A0A061E9B2|A0A061E9B2_THECC	520	70.7	416	76.8	80	118	2	140	1375	26	441	4.9e-172	Carboxypeptidase (EC 3.4.16.-)	TCM_010872	Theobroma cacao (Cacao) (Cocoa)	NA	serine-type carboxypeptidase activity [GO:0004185]	GO:0004185	GO:0004185~serine-type carboxypeptidase activity	NA	NA
N1_c8600_g1_i1	4.02303	-0.0459951	0.000191901	tr|A0A022RAK8|A0A022RAK8_ERYGU	485	77.2	162	98.78	33.4	37	0	7	492	314	475	2.8e-70	Carboxypeptidase (EC 3.4.16.-)	MIMGU_mgv1a025090mg	Erythranthe guttata (Yellow monkey flower) (Mimulus guttatus)	NA	serine-type carboxypeptidase activity [GO:0004185]	GO:0004185	GO:0004185~serine-type carboxypeptidase activity	NA	NA
N1_c17094_g1_i1	7.92438	4.58418	3.71901e-16	tr|A0A0A7DVN2|A0A0A7DVN2_LYCRU	599	70.3	602	95.51	100	157	5	25	1785	1	595	1.8e-250	Carotenoid cleavage dioxygenase 4	CCD4	Lycium ruthenicum (Black goji berry)	NA	oxidoreductase activity, acting on single donors with incorporation of molecular oxygen, incorporation of two atoms of oxygen [GO:0016702]	GO:0016702	GO:0016702~oxidoreductase activity, acting on single donors with incorporation of molecular oxygen, incorporation of two atoms of oxygen	NA	NA
N1_c11522_g1_i2	3.32362	4.46669	5.02325e-06	tr|A0A068UGK2|A0A068UGK2_COFCA	178	75	176	53.77	98.88	44	0	214	741	2	177	4.6e-72	CASP-like protein	GSCOC_T00023694001	Coffea canephora (Robusta coffee)	NA	integral component of membrane [GO:0016021]; plasma membrane [GO:0005886]	GO:0005886; GO:0016021	NA	NA	GO:0005886~plasma membrane;GO:0016021~integral component of membrane
N1_c11760_g1_i1	2.56372	1.76855	0.000875267	tr|M5VL89|M5VL89_PRUPE	152	82.6	144	47.52	94.74	25	0	623	192	1	144	2.3e-62	CASP-like protein	PRUPE_ppa012837mg	Prunus persica (Peach) (Amygdalus persica)	NA	integral component of membrane [GO:0016021]; plasma membrane [GO:0005886]	GO:0005886; GO:0016021	NA	NA	GO:0005886~plasma membrane;GO:0016021~integral component of membrane
N1_c1740_g1_i1	8.12253	-0.151882	7.72046e-06	tr|A0A068TSF3|A0A068TSF3_COFCA	196	54.9	91	52.8	46.43	36	1	399	142	1	91	3.1e-19	CASP-like protein	GSCOC_T00025869001	Coffea canephora (Robusta coffee)	NA	integral component of membrane [GO:0016021]; plasma membrane [GO:0005886]	GO:0005886; GO:0016021	NA	NA	GO:0005886~plasma membrane;GO:0016021~integral component of membrane
N1_c18749_g1_i2	3.02313	4.35875	2.71411e-05	tr|A0A1J6JNA4|A0A1J6JNA4_NICAT	342	53.9	232	62.03	67.84	99	3	283	963	113	341	6e-60	CASP-like protein	A4A49_42334	Nicotiana attenuata (Coyote tobacco)	NA	integral component of membrane [GO:0016021]; plasma membrane [GO:0005886]	GO:0005886; GO:0016021	NA	NA	GO:0005886~plasma membrane;GO:0016021~integral component of membrane
N1_c18749_g1_i1	2.81206	3.27177	0.000111267	tr|A0A103XLI0|A0A103XLI0_CYNCS	274	43.5	161	57.78	58.76	62	5	244	639	39	199	6.1e-25	CASP-like protein (Fragment)	Ccrd_005182	Cynara cardunculus var. scolymus (Globe artichoke) (Cynara scolymus)	NA	integral component of membrane [GO:0016021]; plasma membrane [GO:0005886]	GO:0005886; GO:0016021	NA	NA	GO:0005886~plasma membrane;GO:0016021~integral component of membrane
N1_c15068_g1_i1	5.57412	5.96889	4.89193e-12	sp|A7QBZ2|CSPLA_VITVI	205	75.3	186	55.41	90.73	45	1	816	262	19	204	7e-76	CASP-like protein 2A1 (VvCASPL2A1)	VIT_01s0010g01870 GSVIVT00035166001 GSVIVT01010256001 VIT_00010256001 Vv01s0010g01870	Vitis vinifera (Grape)	NA	integral component of membrane [GO:0016021]; plasma membrane [GO:0005886]	GO:0005886; GO:0016021	NA	NA	GO:0005886~plasma membrane;GO:0016021~integral component of membrane
N1_c6566_g1_i2	8.12253	-0.151882	7.72046e-06	tr|D0VEB7|D0VEB7_DACGL	348	50.5	109	95.61	31.32	45	4	22	333	49	153	2.9e-21	Cathepsin B (EC 3.4.22.1)	NA	Dactylis glomerata (Orchard grass) (Cock's-foot grass)	NA	cysteine-type endopeptidase activity [GO:0004197]; regulation of catalytic activity [GO:0050790]	GO:0004197; GO:0050790	GO:0004197~cysteine-type endopeptidase activity	GO:0050790~regulation of catalytic activity	NA
N1_c22551_g1_i1	6.86672	-1.21576	0.00140897	tr|A0A061EW78|A0A061EW78_THECC	796	89	91	98.2	11.43	10	0	278	6	274	364	6.5e-40	Cation/H+ exchanger 19	TCM_024760	Theobroma cacao (Cacao) (Cocoa)	NA	integral component of membrane [GO:0016021]; late endosome [GO:0005770]; solute:proton antiporter activity [GO:0015299]; regulation of pH [GO:0006885]	GO:0005770; GO:0006885; GO:0015299; GO:0016021	GO:0015299~solute:proton antiporter activity	GO:0006885~regulation of pH	GO:0005770~late endosome;GO:0016021~integral component of membrane
N1_c13696_g1_i1	2.58946	3.49774	0.000307203	tr|A0A1J6KBC7|A0A1J6KBC7_NICAT	606	74.3	588	92.94	97.03	143	2	125	1888	11	590	3.6e-251	Cationic amino acid transporter 1	CAT1_1 A4A49_34565	Nicotiana attenuata (Coyote tobacco)	NA	integral component of membrane [GO:0016021]; amino acid transmembrane transporter activity [GO:0015171]	GO:0015171; GO:0016021	GO:0015171~amino acid transmembrane transporter activity	NA	GO:0016021~integral component of membrane
N1_c17069_g1_i1	4.19823	5.55642	2.5025e-08	tr|A0A118JXQ2|A0A118JXQ2_CYNCS	372	69	171	41.11	45.97	33	6	309	791	128	288	2.2e-55	CCAAT-binding factor, conserved site-containing protein	Ccrd_000569	Cynara cardunculus var. scolymus (Globe artichoke) (Cynara scolymus)	NA	CCAAT-binding factor complex [GO:0016602]; DNA binding [GO:0003677]; transcription factor activity, sequence-specific DNA binding [GO:0003700]	GO:0003677; GO:0003700; GO:0016602	GO:0003677~DNA binding;GO:0003700~sequence-specific DNA binding transcription factor activity	NA	GO:0016602~CCAAT-binding factor complex
N1_c3967_g1_i1	6.95906	-1.1424	0.00140897	tr|A0A061DYL5|A0A061DYL5_THECC	967	51.1	45	51.14	4.65	22	0	136	2	21	65	1.5e-06	CC-NBS-LRR class disease resistance protein, putative	TCM_006713	Theobroma cacao (Cacao) (Cocoa)	NA	ADP binding [GO:0043531]; defense response [GO:0006952]	GO:0006952; GO:0043531	GO:0043531~ADP binding	GO:0006952~defense response	NA
N2_c20076_g4_i1	7.55985	8.75863	5.07541e-18	tr|T2DPD7|T2DPD7_PHAVU	425	68.7	131	87.92	30.82	14	3	362	6	169	284	1.2e-35	Cell wall-associated hydrolase	NA	Phaseolus vulgaris (Kidney bean) (French bean)	NA	hydrolase activity [GO:0016787]	GO:0016787	GO:0016787~hydrolase activity	NA	NA
N1_c18881_g1_i1	2.12875	4.33315	0.00209845	tr|A0A061GLS2|A0A061GLS2_THECC	219	79	186	54.33	84.93	39	0	187	744	34	219	1.1e-84	CFIM-25 isoform 1	TCM_037594	Theobroma cacao (Cacao) (Cocoa)	NA	mRNA cleavage factor complex [GO:0005849]; hydrolase activity [GO:0016787]; mRNA binding [GO:0003729]; mRNA polyadenylation [GO:0006378]	GO:0003729; GO:0005849; GO:0006378; GO:0016787	GO:0003729~mRNA binding;GO:0016787~hydrolase activity	GO:0006378~mRNA polyadenylation	GO:0005849~mRNA cleavage factor complex
N1_c18821_g5_i5	2.17887	1.45568	0.00451044	tr|A0A1J6IKT1|A0A1J6IKT1_NICAT	413	55.4	74	27.37	17.92	9	1	619	398	199	248	2e-12	Chaperone protein dnaj 15	ATJ15_1 A4A49_03497	Nicotiana attenuata (Coyote tobacco)	NA	NA	NA	NA	NA	NA
N1_c18919_g1_i2	2.10237	6.70877	0.00206259	tr|W9S291|W9S291_9ROSA	200	69.5	131	42.58	65.5	36	2	636	253	70	199	7.2e-43	Chaperone protein dnaJ 20	L484_011075	Morus notabilis	NA	NA	NA	NA	NA	NA
N1_c7637_g1_i1	3.60547	0.769843	6.23733e-05	tr|A0A061G3D1|A0A061G3D1_THECC	556	72.4	127	92.7	22.84	24	4	39	410	301	419	3.4e-45	CheY-like two-component responsive regulator family protein isoform 1	TCM_015780	Theobroma cacao (Cacao) (Cocoa)	NA	nucleus [GO:0005634]; DNA binding [GO:0003677]; phosphorelay signal transduction system [GO:0000160]; regulation of transcription, DNA-templated [GO:0006355]; transcription, DNA-templated [GO:0006351]	GO:0000160; GO:0003677; GO:0005634; GO:0006351; GO:0006355	GO:0003677~DNA binding	GO:0000160~phosphorelay signal transduction system;GO:0006351~transcription, DNA-templated;GO:0006355~regulation of transcription, DNA-templated	GO:0005634~nucleus
N1_c11446_g1_i1	7.12769	-1.00611	0.000726851	tr|A0A061H057|A0A061H057_THECC	321	91.5	71	99.53	22.12	6	0	1	213	148	218	5.5e-31	Chitinase 1	TCM_041948	Theobroma cacao (Cacao) (Cocoa)	NA	hydrolase activity, hydrolyzing O-glycosyl compounds [GO:0004553]; carbohydrate metabolic process [GO:0005975]	GO:0004553; GO:0005975	GO:0004553~hydrolase activity, hydrolyzing O-glycosyl compounds	GO:0005975~carbohydrate metabolic process	NA
N1_c19482_g1_i1	3.45121	6.05498	1.83807e-06	tr|B9RNS2|B9RNS2_RICCO	552	72.9	557	85.39	100	134	3	95	1759	8	549	6.9e-245	Chlorophyll a oxygenase, putative (EC 1.14.13.82)	RCOM_0920350	Ricinus communis (Castor bean)	NA	integral component of membrane [GO:0016021]; 2 iron, 2 sulfur cluster binding [GO:0051537]; chlorophyllide a oxygenase [overall] activity [GO:0010277]; vanillate monooxygenase activity [GO:0018489]	GO:0010277; GO:0016021; GO:0018489; GO:0051537	GO:0010277~chlorophyllide a oxygenase [overall] activity;GO:0018489~vanillate monooxygenase activity;GO:0051537~2 iron, 2 sulfur cluster binding	NA	GO:0016021~integral component of membrane
N1_c15312_g1_i1	6.54147	8.372	4.42181e-15	sp|P10708|CB12_SOLLC	270	88.7	239	61.81	88.52	27	0	886	170	32	270	6.9e-128	Chlorophyll a-b binding protein 7, chloroplastic (LHCI type II CAB-7)	CAB7	Solanum lycopersicum (Tomato) (Lycopersicon esculentum)	NA	chloroplast envelope [GO:0009941]; chloroplast thylakoid membrane [GO:0009535]; integral component of membrane [GO:0016021]; photosystem I [GO:0009522]; photosystem II [GO:0009523]; plastoglobule [GO:0010287]; chlorophyll binding [GO:0016168]; metal ion binding [GO:0046872]; pigment binding [GO:0031409]; photosynthesis, light harvesting in photosystem I [GO:0009768]; protein-chromophore linkage […	GO:0009416; GO:0009522; GO:0009523; GO:0009535; GO:0009768; GO:0009941; GO:0010287; GO:0016021; GO:0016168; GO:0018298; GO:0031409; GO:0046872	GO:0016168~chlorophyll binding;GO:0031409~pigment binding;GO:0046872~metal ion binding	GO:0009416~response to light stimulus;GO:0009768~photosynthesis, light harvesting in photosystem I;GO:0018298~protein-chromophore linkage	GO:0009522~photosystem I;GO:0009523~photosystem II;GO:0009535~chloroplast thylakoid membrane;GO:0009941~chloroplast envelope;GO:0010287~plastoglobule;GO:0016021~integral component of membrane
N1_c5765_g2_i1	5.31773	0.25126	8.22534e-06	sp|P27524|CB4A_SOLLC	256	67.7	99	84.62	38.67	31	1	55	351	1	98	1.4e-31	Chlorophyll a-b binding protein CP24 10A, chloroplastic (CAB-10A) (LHCP)	CAP10A	Solanum lycopersicum (Tomato) (Lycopersicon esculentum)	NA	chloroplast envelope [GO:0009941]; chloroplast thylakoid membrane [GO:0009535]; integral component of membrane [GO:0016021]; photosystem II [GO:0009523]; plastoglobule [GO:0010287]; chlorophyll binding [GO:0016168]; pigment binding [GO:0031409]; photosynthesis, light harvesting in photosystem I [GO:0009768]; protein-chromophore linkage [GO:0018298]; response to light stimulus [GO:0009416]	GO:0009416; GO:0009523; GO:0009535; GO:0009768; GO:0009941; GO:0010287; GO:0016021; GO:0016168; GO:0018298; GO:0031409	GO:0016168~chlorophyll binding;GO:0031409~pigment binding	GO:0009416~response to light stimulus;GO:0009768~photosynthesis, light harvesting in photosystem I;GO:0018298~protein-chromophore linkage	GO:0009523~photosystem II;GO:0009535~chloroplast thylakoid membrane;GO:0009941~chloroplast envelope;GO:0010287~plastoglobule;GO:0016021~integral component of membrane
N1_c10759_g1_i2	7.05485	6.20307	6.72167e-16	tr|A0A076L1Y1|A0A076L1Y1_TOBAC	265	94.1	254	68.4	95.85	14	1	954	193	13	265	3.2e-138	Chlorophyll a-b binding protein, chloroplastic	LOC107793205 LOC107790089	Nicotiana tabacum (Common tobacco)	NA	chloroplast thylakoid membrane [GO:0009535]; integral component of membrane [GO:0016021]; photosystem I [GO:0009522]; photosystem II [GO:0009523]; chlorophyll binding [GO:0016168]; photosynthesis, light harvesting [GO:0009765]; protein-chromophore linkage [GO:0018298]	GO:0009522; GO:0009523; GO:0009535; GO:0009765; GO:0016021; GO:0016168; GO:0018298	GO:0016168~chlorophyll binding	GO:0009765~photosynthesis, light harvesting;GO:0018298~protein-chromophore linkage	GO:0009522~photosystem I;GO:0009523~photosystem II;GO:0009535~chloroplast thylakoid membrane;GO:0016021~integral component of membrane
N1_c12938_g1_i1	5.85042	8.74225	3.92369e-13	tr|I1ZJ07|I1ZJ07_LONJA	265	95.1	265	77.26	100	9	1	102	884	1	265	5.5e-145	Chlorophyll a-b binding protein, chloroplastic	NA	Lonicera japonica (Japanese honeysuckle) (Lonicera aureoreticulata)	NA	chloroplast thylakoid membrane [GO:0009535]; integral component of membrane [GO:0016021]; photosystem I [GO:0009522]; photosystem II [GO:0009523]; chlorophyll binding [GO:0016168]; photosynthesis, light harvesting [GO:0009765]; protein-chromophore linkage [GO:0018298]	GO:0009522; GO:0009523; GO:0009535; GO:0009765; GO:0016021; GO:0016168; GO:0018298	GO:0016168~chlorophyll binding	GO:0009765~photosynthesis, light harvesting;GO:0018298~protein-chromophore linkage	GO:0009522~photosystem I;GO:0009523~photosystem II;GO:0009535~chloroplast thylakoid membrane;GO:0016021~integral component of membrane
N1_c15634_g1_i1	5.852	7.21146	5.13865e-13	tr|M5W8B8|M5W8B8_PRUPE	290	74.5	278	71.71	95.86	71	0	128	961	13	290	2.3e-115	Chlorophyll a-b binding protein, chloroplastic	PRUPE_ppa009496mg	Prunus persica (Peach) (Amygdalus persica)	NA	integral component of membrane [GO:0016021]; photosystem I [GO:0009522]; photosystem II antenna complex [GO:0009783]; plastoglobule [GO:0010287]; PSII associated light-harvesting complex II [GO:0009517]; chlorophyll binding [GO:0016168]; protein domain specific binding [GO:0019904]; nonphotochemical quenching [GO:0010196]; photosynthesis, light harvesting [GO:0009765]; photosystem II assembly [GO…	GO:0009517; GO:0009522; GO:0009637; GO:0009765; GO:0009783; GO:0010114; GO:0010196; GO:0010207; GO:0010218; GO:0010287; GO:0016021; GO:0016168; GO:0018298; GO:0019904	GO:0016168~chlorophyll binding;GO:0019904~protein domain specific binding	GO:0009637~response to blue light;GO:0009765~photosynthesis, light harvesting;GO:0010114~response to red light;GO:0010196~nonphotochemical quenching;GO:0010207~photosystem II assembly;GO:0010218~response to far red light;GO:0018298~protein-chromophore linkage	GO:0009517~PSII associated light-harvesting complex II;GO:0009522~photosystem I;GO:0009783~photosystem II antenna complex;GO:0010287~plastoglobule;GO:0016021~integral component of membrane
N1_c16720_g1_i1	2.3915	4.22267	0.000646574	tr|B9RR76|B9RR76_RICCO	297	79.7	266	87.79	89.56	51	3	862	68	34	297	7.6e-122	Chlorophyll a-b binding protein, chloroplastic	RCOM_0711000	Ricinus communis (Castor bean)	NA	chloroplast thylakoid membrane [GO:0009535]; integral component of membrane [GO:0016021]; photosystem I [GO:0009522]; photosystem II [GO:0009523]; chlorophyll binding [GO:0016168]; photosynthesis, light harvesting [GO:0009765]; protein-chromophore linkage [GO:0018298]	GO:0009522; GO:0009523; GO:0009535; GO:0009765; GO:0016021; GO:0016168; GO:0018298	GO:0016168~chlorophyll binding	GO:0009765~photosynthesis, light harvesting;GO:0018298~protein-chromophore linkage	GO:0009522~photosystem I;GO:0009523~photosystem II;GO:0009535~chloroplast thylakoid membrane;GO:0016021~integral component of membrane
N1_c17178_g1_i1	9.59463	6.55855	1.38573e-21	tr|O22669|O22669_PANGI	266	92.5	266	76.58	100	20	0	27	824	1	266	2e-142	Chlorophyll a-b binding protein, chloroplastic	CAB	Panax ginseng (Korean ginseng)	NA	chloroplast thylakoid membrane [GO:0009535]; integral component of membrane [GO:0016021]; photosystem I [GO:0009522]; photosystem II [GO:0009523]; chlorophyll binding [GO:0016168]; photosynthesis, light harvesting [GO:0009765]; protein-chromophore linkage [GO:0018298]	GO:0009522; GO:0009523; GO:0009535; GO:0009765; GO:0016021; GO:0016168; GO:0018298	GO:0016168~chlorophyll binding	GO:0009765~photosynthesis, light harvesting;GO:0018298~protein-chromophore linkage	GO:0009522~photosystem I;GO:0009523~photosystem II;GO:0009535~chloroplast thylakoid membrane;GO:0016021~integral component of membrane
N1_c17178_g1_i2	8.64636	4.34664	1.26692e-16	tr|A0A059CBZ6|A0A059CBZ6_EUCGR	300	98.4	63	46.32	21	1	0	2	190	238	300	9.8e-29	Chlorophyll a-b binding protein, chloroplastic	EUGRSUZ_D00321	Eucalyptus grandis (Flooded gum)	NA	chloroplast thylakoid membrane [GO:0009535]; integral component of membrane [GO:0016021]; photosystem I [GO:0009522]; photosystem II [GO:0009523]; chlorophyll binding [GO:0016168]; photosynthesis, light harvesting [GO:0009765]; protein-chromophore linkage [GO:0018298]	GO:0009522; GO:0009523; GO:0009535; GO:0009765; GO:0016021; GO:0016168; GO:0018298	GO:0016168~chlorophyll binding	GO:0009765~photosynthesis, light harvesting;GO:0018298~protein-chromophore linkage	GO:0009522~photosystem I;GO:0009523~photosystem II;GO:0009535~chloroplast thylakoid membrane;GO:0016021~integral component of membrane
N1_c17178_g1_i3	9.61665	6.26748	3.46092e-21	tr|M5WUQ0|M5WUQ0_PRUPE	265	92.8	265	70.48	100	17	1	88	876	1	265	3.3e-143	Chlorophyll a-b binding protein, chloroplastic	PRUPE_ppa010081mg	Prunus persica (Peach) (Amygdalus persica)	NA	chloroplast thylakoid membrane [GO:0009535]; integral component of membrane [GO:0016021]; photosystem I [GO:0009522]; photosystem II [GO:0009523]; chlorophyll binding [GO:0016168]; photosynthesis, light harvesting [GO:0009765]; protein-chromophore linkage [GO:0018298]	GO:0009522; GO:0009523; GO:0009535; GO:0009765; GO:0016021; GO:0016168; GO:0018298	GO:0016168~chlorophyll binding	GO:0009765~photosynthesis, light harvesting;GO:0018298~protein-chromophore linkage	GO:0009522~photosystem I;GO:0009523~photosystem II;GO:0009535~chloroplast thylakoid membrane;GO:0016021~integral component of membrane
N1_c18129_g1_i1	5.11477	5.6242	9.35741e-11	tr|Q0PWS6|Q0PWS6_TOBAC	257	84.2	259	58.91	100	39	1	434	1210	1	257	1.1e-124	Chlorophyll a-b binding protein, chloroplastic	Lhcb6 LOC107792047	Nicotiana tabacum (Common tobacco)	NA	chloroplast thylakoid membrane [GO:0009535]; integral component of membrane [GO:0016021]; photosystem I [GO:0009522]; photosystem II [GO:0009523]; chlorophyll binding [GO:0016168]; photosynthesis, light harvesting [GO:0009765]; protein-chromophore linkage [GO:0018298]	GO:0009522; GO:0009523; GO:0009535; GO:0009765; GO:0016021; GO:0016168; GO:0018298	GO:0016168~chlorophyll binding	GO:0009765~photosynthesis, light harvesting;GO:0018298~protein-chromophore linkage	GO:0009522~photosystem I;GO:0009523~photosystem II;GO:0009535~chloroplast thylakoid membrane;GO:0016021~integral component of membrane
N1_c5061_g1_i1	10.0468	1.64959	1.4751e-10	tr|A0A061FAU5|A0A061FAU5_THECC	264	78.9	209	68.52	79.17	44	0	248	874	55	263	1.7e-89	Chlorophyll a-b binding protein, chloroplastic	TCM_033843	Theobroma cacao (Cacao) (Cocoa)	NA	chloroplast thylakoid membrane [GO:0009535]; integral component of membrane [GO:0016021]; photosystem I antenna complex [GO:0009782]; photosystem II [GO:0009523]; chlorophyll binding [GO:0016168]; pigment binding [GO:0031409]; protein homodimerization activity [GO:0042803]; photosynthesis, light harvesting in photosystem I [GO:0009768]; protein-chromophore linkage [GO:0018298]; response to cold […	GO:0009409; GO:0009523; GO:0009535; GO:0009644; GO:0009645; GO:0009768; GO:0009782; GO:0016021; GO:0016168; GO:0018298; GO:0031409; GO:0042803	GO:0016168~chlorophyll binding;GO:0031409~pigment binding;GO:0042803~protein homodimerization activity	GO:0009409~response to cold;GO:0009644~response to high light intensity;GO:0009645~response to low light intensity stimulus;GO:0009768~photosynthesis, light harvesting in photosystem I;GO:0018298~protein-chromophore linkage	GO:0009523~photosystem II;GO:0009535~chloroplast thylakoid membrane;GO:0009782~photosystem I antenna complex;GO:0016021~integral component of membrane
N1_c5765_g1_i1	5.40496	0.329887	5.14799e-06	tr|A0A1J7HLV4|A0A1J7HLV4_LUPAN	257	93	86	99.61	33.46	6	0	1	258	162	247	6.4e-42	Chlorophyll a-b binding protein, chloroplastic	TanjilG_07970	Lupinus angustifolius (Narrow-leaved blue lupine)	NA	chloroplast thylakoid membrane [GO:0009535]; integral component of membrane [GO:0016021]; photosystem I [GO:0009522]; photosystem II [GO:0009523]; chlorophyll binding [GO:0016168]; photosynthesis, light harvesting [GO:0009765]; protein-chromophore linkage [GO:0018298]	GO:0009522; GO:0009523; GO:0009535; GO:0009765; GO:0016021; GO:0016168; GO:0018298	GO:0016168~chlorophyll binding	GO:0009765~photosynthesis, light harvesting;GO:0018298~protein-chromophore linkage	GO:0009522~photosystem I;GO:0009523~photosystem II;GO:0009535~chloroplast thylakoid membrane;GO:0016021~integral component of membrane
N1_c5765_g3_i1	8.44342	0.138004	1.71836e-06	tr|A0A175YDA7|A0A175YDA7_DAUCA	259	98.6	74	99.55	28.57	1	0	2	223	95	168	1.1e-37	Chlorophyll a-b binding protein, chloroplastic	DCAR_029208 DCAR_029209	Daucus carota subsp. sativus	NA	chloroplast thylakoid membrane [GO:0009535]; integral component of membrane [GO:0016021]; photosystem I [GO:0009522]; photosystem II [GO:0009523]; chlorophyll binding [GO:0016168]; photosynthesis, light harvesting [GO:0009765]; protein-chromophore linkage [GO:0018298]	GO:0009522; GO:0009523; GO:0009535; GO:0009765; GO:0016021; GO:0016168; GO:0018298	GO:0016168~chlorophyll binding	GO:0009765~photosynthesis, light harvesting;GO:0018298~protein-chromophore linkage	GO:0009522~photosystem I;GO:0009523~photosystem II;GO:0009535~chloroplast thylakoid membrane;GO:0016021~integral component of membrane
N1_c5864_g1_i1	6.0629	6.73694	1.72761e-13	tr|A0A0U2SAF3|A0A0U2SAF3_PANGI	244	86.4	243	70.71	99.59	32	1	72	800	1	242	2.3e-122	Chlorophyll a-b binding protein, chloroplastic	CAB5	Panax ginseng (Korean ginseng)	NA	chloroplast thylakoid membrane [GO:0009535]; integral component of membrane [GO:0016021]; photosystem I [GO:0009522]; photosystem II [GO:0009523]; chlorophyll binding [GO:0016168]; photosynthesis, light harvesting [GO:0009765]; protein-chromophore linkage [GO:0018298]	GO:0009522; GO:0009523; GO:0009535; GO:0009765; GO:0016021; GO:0016168; GO:0018298	GO:0016168~chlorophyll binding	GO:0009765~photosynthesis, light harvesting;GO:0018298~protein-chromophore linkage	GO:0009522~photosystem I;GO:0009523~photosystem II;GO:0009535~chloroplast thylakoid membrane;GO:0016021~integral component of membrane
N1_c6899_g1_i1	5.77241	8.52776	6.74462e-13	tr|K4CRS9|K4CRS9_SOLLC	285	86.9	267	67.25	93.68	34	1	1115	318	8	274	1.4e-131	Chlorophyll a-b binding protein, chloroplastic	NA	Solanum lycopersicum (Tomato) (Lycopersicon esculentum)	NA	chloroplast envelope [GO:0009941]; chloroplast thylakoid membrane [GO:0009535]; integral component of membrane [GO:0016021]; photosystem I [GO:0009522]; photosystem II [GO:0009523]; plastoglobule [GO:0010287]; chlorophyll binding [GO:0016168]; pigment binding [GO:0031409]; photosynthesis, light harvesting in photosystem I [GO:0009768]; protein-chromophore linkage [GO:0018298]; response to light s…	GO:0009416; GO:0009522; GO:0009523; GO:0009535; GO:0009768; GO:0009941; GO:0010287; GO:0016021; GO:0016168; GO:0018298; GO:0031409	GO:0016168~chlorophyll binding;GO:0031409~pigment binding	GO:0009416~response to light stimulus;GO:0009768~photosynthesis, light harvesting in photosystem I;GO:0018298~protein-chromophore linkage	GO:0009522~photosystem I;GO:0009523~photosystem II;GO:0009535~chloroplast thylakoid membrane;GO:0009941~chloroplast envelope;GO:0010287~plastoglobule;GO:0016021~integral component of membrane
N1_c8100_g1_i2	9.97122	1.57665	2.40736e-10	tr|A0A0U2SDA5|A0A0U2SDA5_PANGI	250	79.4	107	44.28	42.8	22	0	682	362	1	107	8.7e-44	Chlorophyll a-b binding protein, chloroplastic	CAB4	Panax ginseng (Korean ginseng)	NA	chloroplast thylakoid membrane [GO:0009535]; integral component of membrane [GO:0016021]; photosystem I [GO:0009522]; photosystem II [GO:0009523]; chlorophyll binding [GO:0016168]; photosynthesis, light harvesting [GO:0009765]; protein-chromophore linkage [GO:0018298]	GO:0009522; GO:0009523; GO:0009535; GO:0009765; GO:0016021; GO:0016168; GO:0018298	GO:0016168~chlorophyll binding	GO:0009765~photosynthesis, light harvesting;GO:0018298~protein-chromophore linkage	GO:0009522~photosystem I;GO:0009523~photosystem II;GO:0009535~chloroplast thylakoid membrane;GO:0016021~integral component of membrane
N1_c8100_g2_i1	3.81436	-0.222403	0.000497338	tr|A0A0F7GZZ9|A0A0F7GZZ9_9ROSI	250	91.2	34	37.5	13.6	3	0	271	170	217	250	2.1e-11	Chlorophyll a-b binding protein, chloroplastic	LHCA4	Pelargonium incrassatum	NA	chloroplast thylakoid membrane [GO:0009535]; integral component of membrane [GO:0016021]; photosystem I [GO:0009522]; photosystem II [GO:0009523]; chlorophyll binding [GO:0016168]; photosynthesis, light harvesting [GO:0009765]; protein-chromophore linkage [GO:0018298]	GO:0009522; GO:0009523; GO:0009535; GO:0009765; GO:0016021; GO:0016168; GO:0018298	GO:0016168~chlorophyll binding	GO:0009765~photosynthesis, light harvesting;GO:0018298~protein-chromophore linkage	GO:0009522~photosystem I;GO:0009523~photosystem II;GO:0009535~chloroplast thylakoid membrane;GO:0016021~integral component of membrane
N2_c10074_g2_i1	4.55783	4.84588	4.06217e-09	tr|B9S1T5|B9S1T5_RICCO	292	65.3	118	72.24	40.41	39	1	349	2	13	130	1.2e-33	Chlorophyll a-b binding protein, chloroplastic	RCOM_0868050	Ricinus communis (Castor bean)	NA	chloroplast thylakoid membrane [GO:0009535]; integral component of membrane [GO:0016021]; photosystem I [GO:0009522]; photosystem II [GO:0009523]; chlorophyll binding [GO:0016168]; photosynthesis, light harvesting [GO:0009765]; protein-chromophore linkage [GO:0018298]	GO:0009522; GO:0009523; GO:0009535; GO:0009765; GO:0016021; GO:0016168; GO:0018298	GO:0016168~chlorophyll binding	GO:0009765~photosynthesis, light harvesting;GO:0018298~protein-chromophore linkage	GO:0009522~photosystem I;GO:0009523~photosystem II;GO:0009535~chloroplast thylakoid membrane;GO:0016021~integral component of membrane
N2_c10941_g2_i1	3.71001	2.36968	3.74132e-06	tr|A0A059CZN0|A0A059CZN0_EUCGR	294	65.7	99	86.34	33.67	26	3	307	17	24	116	8e-24	Chlorophyll a-b binding protein, chloroplastic	EUGRSUZ_B00523	Eucalyptus grandis (Flooded gum)	NA	chloroplast thylakoid membrane [GO:0009535]; integral component of membrane [GO:0016021]; photosystem I [GO:0009522]; photosystem II [GO:0009523]; chlorophyll binding [GO:0016168]; photosynthesis, light harvesting [GO:0009765]; protein-chromophore linkage [GO:0018298]	GO:0009522; GO:0009523; GO:0009535; GO:0009765; GO:0016021; GO:0016168; GO:0018298	GO:0016168~chlorophyll binding	GO:0009765~photosynthesis, light harvesting;GO:0018298~protein-chromophore linkage	GO:0009522~photosystem I;GO:0009523~photosystem II;GO:0009535~chloroplast thylakoid membrane;GO:0016021~integral component of membrane
N1_c4137_g1_i1	8.20026	-0.0821902	5.18875e-06	tr|I7DFU7|I7DFU7_ARAEL	152	72.5	40	59.11	26.32	11	0	82	201	11	50	1.4e-07	Chlorophyll a-b binding protein, chloroplastic (Fragment)	NA	Aralia elata (Japanese angelica tree)	NA	chloroplast thylakoid membrane [GO:0009535]; integral component of membrane [GO:0016021]; photosystem I [GO:0009522]; photosystem II [GO:0009523]; chlorophyll binding [GO:0016168]; photosynthesis, light harvesting [GO:0009765]; protein-chromophore linkage [GO:0018298]	GO:0009522; GO:0009523; GO:0009535; GO:0009765; GO:0016021; GO:0016168; GO:0018298	GO:0016168~chlorophyll binding	GO:0009765~photosynthesis, light harvesting;GO:0018298~protein-chromophore linkage	GO:0009522~photosystem I;GO:0009523~photosystem II;GO:0009535~chloroplast thylakoid membrane;GO:0016021~integral component of membrane
N1_c16988_g1_i2	2.16361	2.98724	0.00223125	tr|B9S4P9|B9S4P9_RICCO	342	88.3	266	88.57	77.78	31	0	1	798	77	342	5.2e-139	Chloroplast inner envelope protein, putative	RCOM_0990980	Ricinus communis (Castor bean)	NA	integral component of membrane [GO:0016021]; viral envelope [GO:0019031]; methyltransferase activity [GO:0008168]	GO:0008168; GO:0016021; GO:0019031	GO:0008168~methyltransferase activity	NA	GO:0016021~integral component of membrane;GO:0019031~viral envelope
N1_c19560_g7_i2	2.35708	6.56673	0.00062344	tr|A0A075EYQ1|A0A075EYQ1_TOBAC	440	85.1	442	39.09	100	62	3	83	1402	1	440	1.7e-211	Chloroplast malate dehydrogenase (malate dehydrogenase [NADP], chloroplastic-like)	chMDH LOC107776723	Nicotiana tabacum (Common tobacco)	NA	malate dehydrogenase (NADP+) activity [GO:0046554]; carbohydrate metabolic process [GO:0005975]; malate metabolic process [GO:0006108]	GO:0005975; GO:0006108; GO:0046554	GO:0046554~malate dehydrogenase (NADP+) activity	GO:0005975~carbohydrate metabolic process;GO:0006108~malate metabolic process	NA
N1_c7580_g1_i1	3.01197	2.0786	0.000103152	tr|A7XZU9|A7XZU9_JATCU	440	84.2	355	99.63	80.68	56	0	3	1067	79	433	1.7e-192	Chloroplast omega-6 fatty acid desaturase	JCGZ_04023	Jatropha curcas (Barbados nut)	NA	integral component of membrane [GO:0016021]; lipid metabolic process [GO:0006629]	GO:0006629; GO:0016021	NA	GO:0006629~lipid metabolic process	GO:0016021~integral component of membrane
N1_c15811_g1_i1	5.77835	8.40956	6.56143e-13	tr|I0B7J4|I0B7J4_NICBE	333	77.4	332	70.34	99.7	74	1	1232	240	1	332	2.5e-143	Chloroplast PsbO4	psbO4	Nicotiana benthamiana	NA	extrinsic component of membrane [GO:0019898]; integral component of membrane [GO:0016021]; photosystem II oxygen evolving complex [GO:0009654]; calcium ion binding [GO:0005509]; photosynthesis [GO:0015979]; photosystem II stabilization [GO:0042549]	GO:0005509; GO:0009654; GO:0015979; GO:0016021; GO:0019898; GO:0042549	GO:0005509~calcium ion binding	GO:0015979~photosynthesis;GO:0042549~photosystem II stabilization	GO:0009654~photosystem II oxygen evolving complex;GO:0016021~integral component of membrane;GO:0019898~extrinsic component of membrane
N1_c9909_g1_i1	4.40509	2.29771	1.34559e-07	tr|A0A0F7J567|A0A0F7J567_PELHO	125	59.7	119	66.11	95.2	48	0	445	89	5	123	1e-33	Chlororespiratory reduction 42	crr42	Pelargonium hortorum (Common geranium)	NA	NA	NA	NA	NA	NA
N1_c1156_g1_i1	9.45726	1.0843	5.25811e-09	tr|A0A0F7H0K6|A0A0F7H0K6_9ROSI	158	47.5	160	77.42	100	78	3	571	98	3	158	7.9e-30	Chlororespiratory reduction 7	CRR7	Melianthus villosus	NA	NA	NA	NA	NA	NA
N1_c15594_g2_i2	5.53821	1.3213	6.98975e-08	tr|A0A0B0MB02|A0A0B0MB02_GOSAR	869	61	100	34.6	11.51	31	2	624	334	774	868	4.4e-26	Chromodomain-helicase-DNA-binding protein 1-like protein	F383_12017	Gossypium arboreum (Tree cotton) (Gossypium nanking)	NA	ATP binding [GO:0005524]; DNA binding [GO:0003677]; helicase activity [GO:0004386]	GO:0003677; GO:0004386; GO:0005524	GO:0003677~DNA binding;GO:0004386~helicase activity;GO:0005524~ATP binding	NA	NA
N1_c15594_g2_i5	6.95906	-1.1424	0.00140897	tr|A0A0B0MB02|A0A0B0MB02_GOSAR	869	81.4	43	51.6	4.95	8	0	154	26	823	865	2.5e-14	Chromodomain-helicase-DNA-binding protein 1-like protein	F383_12017	Gossypium arboreum (Tree cotton) (Gossypium nanking)	NA	ATP binding [GO:0005524]; DNA binding [GO:0003677]; helicase activity [GO:0004386]	GO:0003677; GO:0004386; GO:0005524	GO:0003677~DNA binding;GO:0004386~helicase activity;GO:0005524~ATP binding	NA	NA
N1_c1471_g1_i1	6.95906	-1.1424	0.00140897	tr|T1WWR8|T1WWR8_POPTO	360	57.3	75	98.68	20.83	29	2	226	2	44	115	5.3e-16	Cinnamyl alcohol dehydrogenase 6	cad6	Populus tomentosa (Chinese white poplar)	NA	oxidoreductase activity [GO:0016491]; zinc ion binding [GO:0008270]	GO:0008270; GO:0016491	GO:0008270~zinc ion binding;GO:0016491~oxidoreductase activity	NA	NA
N1_c21023_g1_i1	6.76807	-1.2931	0.00199604	tr|A9T4H6|A9T4H6_PHYPA	438	65.5	84	99.21	19.18	29	0	3	254	212	295	2.6e-27	Citrate synthase (Fragment)	PHYPADRAFT_140151	Physcomitrella patens subsp. patens (Moss)	NA	citrate (Si)-synthase activity [GO:0004108]; tricarboxylic acid cycle [GO:0006099]	GO:0004108; GO:0006099	GO:0004108~citrate (Si)-synthase activity	GO:0006099~tricarboxylic acid cycle	NA
N1_c21491_g1_i1	6.54788	-1.46163	0.00416566	tr|A0A1J3K4B6|A0A1J3K4B6_NOCCA	132	77.9	68	98.08	51.52	15	0	207	4	32	99	5.6e-28	Citrate synthase (Fragment)	MP_TR5592_c0_g1_i1_g.15491	Noccaea caerulescens (Alpine penny-cress) (Thlaspi caerulescens)	NA	transferase activity, transferring acyl groups, acyl groups converted into alkyl on transfer [GO:0046912]; tricarboxylic acid cycle [GO:0006099]	GO:0006099; GO:0046912	GO:0046912~transferase activity, transferring acyl groups, acyl groups converted into alkyl on transfer	GO:0006099~tricarboxylic acid cycle	NA
N1_c17651_g1_i1	7.27258	2.99127	1.27333e-12	tr|A0A0K1U1W3|A0A0K1U1W3_NICBE	678	62.5	440	98.29	64.9	162	3	1327	8	219	655	9.4e-153	Clade VI lectin receptor kinase	LecRK NbS00005128g0014.1	Nicotiana benthamiana	NA	integral component of membrane [GO:0016021]; ATP binding [GO:0005524]; carbohydrate binding [GO:0030246]; protein kinase activity [GO:0004672]	GO:0004672; GO:0005524; GO:0016021; GO:0030246	GO:0004672~protein kinase activity;GO:0005524~ATP binding;GO:0030246~carbohydrate binding	NA	GO:0016021~integral component of membrane
N1_c19782_g2_i1	3.28009	5.98291	4.82336e-06	tr|A0A1J3JQV4|A0A1J3JQV4_NOCCA	1770	53.7	1047	99.84	59.15	332	26	3145	341	759	1764	4.3e-273	Clustered mitochondria protein	MP_TR18288_c0_g1_i1_g.52230	Noccaea caerulescens (Alpine penny-cress) (Thlaspi caerulescens)	NA	NA	NA	NA	NA	NA
N1_c19742_g4_i2	5.37647	0.304155	6.00382e-06	tr|A0A103XHV8|A0A103XHV8_CYNCS	511	86.9	183	72.81	35.81	24	0	651	103	327	509	7.5e-91	Coenzyme F420 hydrogenase/dehydrogenase beta subunit, C-terminal	Ccrd_006939	Cynara cardunculus var. scolymus (Globe artichoke) (Cynara scolymus)	NA	NA	NA	NA	NA	NA
N1_c11980_g1_i1	2.98179	1.41484	0.000283004	tr|W9SC97|W9SC97_9ROSA	94	77.3	88	49.16	93.62	20	0	93	356	1	88	1.8e-30	Cold-inducible RNA-binding protein	L484_010835	Morus notabilis	NA	nucleic acid binding [GO:0003676]	GO:0003676	GO:0003676~nucleic acid binding	NA	NA
N1_c9476_g1_i1	7.65503	-0.562846	7.44607e-05	tr|D8TY14|D8TY14_VOLCA	144	97.1	34	43.4	23.61	1	0	3	104	111	144	8.1e-12	Component of cytosolic 80S ribosome and 40S small subunit	rps15 VOLCADRAFT_120952	Volvox carteri f. nagariensis	NA	small ribosomal subunit [GO:0015935]; RNA binding [GO:0003723]; structural constituent of ribosome [GO:0003735]; translation [GO:0006412]	GO:0003723; GO:0003735; GO:0006412; GO:0015935	GO:0003723~RNA binding;GO:0003735~structural constituent of ribosome	GO:0006412~translation	GO:0015935~small ribosomal subunit
N1_c13066_g1_i1	3.32795	5.05246	4.37641e-06	tr|A0A118K308|A0A118K308_CYNCS	1632	75.4	357	62.05	21.88	78	5	1539	472	1	348	1.9e-145	Concanavalin A-like lectin/glucanase, subgroup	Ccrd_016513	Cynara cardunculus var. scolymus (Globe artichoke) (Cynara scolymus)	NA	ATP binding [GO:0005524]; carbohydrate binding [GO:0030246]; protein kinase activity [GO:0004672]	GO:0004672; GO:0005524; GO:0030246	GO:0004672~protein kinase activity;GO:0005524~ATP binding;GO:0030246~carbohydrate binding	NA	NA
N1_c6804_g3_i1	4.86349	-0.150542	6.91332e-05	tr|A0A118JYY4|A0A118JYY4_CYNCS	451	73.3	120	94.24	26.61	32	0	2	361	103	222	2.3e-43	Coproporphyrinogen III oxidase, oxygen-independent related	Ccrd_022792	Cynara cardunculus var. scolymus (Globe artichoke) (Cynara scolymus)	NA	cytoplasm [GO:0005737]; integral component of membrane [GO:0016021]; coproporphyrinogen oxidase activity [GO:0004109]; iron-sulfur cluster binding [GO:0051536]; porphyrin-containing compound biosynthetic process [GO:0006779]	GO:0004109; GO:0005737; GO:0006779; GO:0016021; GO:0051536	GO:0004109~coproporphyrinogen oxidase activity;GO:0051536~iron-sulfur cluster binding	GO:0006779~porphyrin-containing compound biosynthetic process	GO:0005737~cytoplasm;GO:0016021~integral component of membrane
N1_c9253_g3_i1	8.2376	-0.0485791	4.27844e-06	tr|A0A061E6T6|A0A061E6T6_THECC	319	38.7	155	100	48.59	73	5	414	4	37	187	1.6e-13	Cryptochrome-interacting basic-helix-loop-helix 1, putative isoform 4	TCM_006871	Theobroma cacao (Cacao) (Cocoa)	NA	protein dimerization activity [GO:0046983]	GO:0046983	GO:0046983~protein dimerization activity	NA	NA
N2_c18677_g11_i2	2.66193	5.34639	0.000146611	tr|A0A061GGI1|A0A061GGI1_THECC	125	65	120	52.63	96	42	0	606	247	1	120	5.5e-40	C-terminal cysteine residue is changed to a serine 1	TCM_030081	Theobroma cacao (Cacao) (Cocoa)	NA	cell [GO:0005623]; protein disulfide oxidoreductase activity [GO:0015035]; cell redox homeostasis [GO:0045454]; glycerol ether metabolic process [GO:0006662]	GO:0005623; GO:0006662; GO:0015035; GO:0045454	GO:0015035~protein disulfide oxidoreductase activity	GO:0006662~glycerol ether metabolic process;GO:0045454~cell redox homeostasis	GO:0005623~cell
N1_c18560_g2_i1	5.54396	5.35742	8.17636e-12	tr|A0A1J6KV43|A0A1J6KV43_NICAT	709	81.2	713	86.39	100	120	4	157	2265	1	709	0	Cyclic nucleotide-gated ion channel 2	CNGC2 A4A49_24346	Nicotiana attenuata (Coyote tobacco)	NA	integral component of membrane [GO:0016021]; ion channel activity [GO:0005216]	GO:0005216; GO:0016021	GO:0005216~ion channel activity	NA	GO:0016021~integral component of membrane
N1_c19097_g1_i1	8.13575	5.36264	1.40358e-17	tr|B9SIE1|B9SIE1_RICCO	687	74	631	85.69	91.85	155	2	208	2100	66	687	1.1e-278	Cyclic nucleotide-gated ion channel, putative	RCOM_1254760	Ricinus communis (Castor bean)	NA	integral component of membrane [GO:0016021]; ion channel activity [GO:0005216]	GO:0005216; GO:0016021	GO:0005216~ion channel activity	NA	GO:0016021~integral component of membrane
N1_c13201_g1_i1	9.32471	0.958476	1.18591e-08	tr|B9HE32|B9HE32_POPTR	230	66.5	203	92.41	88.26	60	1	657	73	24	226	2e-71	Cyclin family protein	POPTR_0007s02640g	Populus trichocarpa (Western balsam poplar) (Populus balsamifera subsp. trichocarpa)	NA	protein kinase binding [GO:0019901]; regulation of cyclin-dependent protein serine/threonine kinase activity [GO:0000079]	GO:0000079; GO:0019901	GO:0019901~protein kinase binding	GO:0000079~regulation of cyclin-dependent protein serine/threonine kinase activity	NA
N1_c18862_g4_i1	2.24894	2.67952	0.00181422	tr|G8A1D5|G8A1D5_MEDTR	294	54.3	293	70.21	99.66	127	4	258	1130	1	288	1.7e-79	Cyclin-dependent kinase	MTR_4g094430	Medicago truncatula (Barrel medic) (Medicago tribuloides)	NA	ATP binding [GO:0005524]; protein serine/threonine kinase activity [GO:0004674]	GO:0004674; GO:0005524	GO:0004674~protein serine/threonine kinase activity;GO:0005524~ATP binding	NA	NA
N1_c16783_g1_i1	2.77408	2.77258	0.000157385	tr|A0A061DHU3|A0A061DHU3_THECC	230	41.7	84	35.49	36.52	49	0	199	450	131	214	1.9e-11	Cyclin-dependent kinase inhibitor family protein, putative isoform 2	TCM_000595	Theobroma cacao (Cacao) (Cocoa)	NA	nucleus [GO:0005634]; cyclin-dependent protein serine/threonine kinase inhibitor activity [GO:0004861]; kinase activity [GO:0016301]; cell cycle arrest [GO:0007050]	GO:0004861; GO:0005634; GO:0007050; GO:0016301	GO:0004861~cyclin-dependent protein serine/threonine kinase inhibitor activity;GO:0016301~kinase activity	GO:0007050~cell cycle arrest	GO:0005634~nucleus
N1_c13201_g1_i2	10.5106	2.09959	7.81988e-12	tr|A0A1J6I757|A0A1J6I757_NICAT	236	58.3	259	93.95	100	70	4	792	61	1	236	3.6e-70	Cyclin-u1-1	CYCU1-1 A4A49_27420	Nicotiana attenuata (Coyote tobacco)	NA	protein kinase binding [GO:0019901]; regulation of cyclin-dependent protein serine/threonine kinase activity [GO:0000079]	GO:0000079; GO:0019901	GO:0019901~protein kinase binding	GO:0000079~regulation of cyclin-dependent protein serine/threonine kinase activity	NA
N1_c3424_g1_i1	6.42375	-1.554	0.00614931	tr|Q2TKW7|Q2TKW7_9DIPS	122	91.3	46	66.99	37.7	4	0	206	69	9	54	1.8e-15	CYCLOIDEA-like (Fragment)	CYC1	Patrinia triloba	NA	nucleus [GO:0005634]; DNA binding [GO:0003677]; regulation of transcription, DNA-templated [GO:0006355]; transcription, DNA-templated [GO:0006351]	GO:0003677; GO:0005634; GO:0006351; GO:0006355	GO:0003677~DNA binding	GO:0006351~transcription, DNA-templated;GO:0006355~regulation of transcription, DNA-templated	GO:0005634~nucleus
N1_c19022_g1_i2	2.15441	2.74914	0.00262014	tr|A1XEL5|A1XEL5_TOBAC	494	67.1	152	36.54	30.77	50	0	242	697	26	177	1.9e-54	CYP71AH2 (cytochrome P450 71A9-like)	LOC107826622	Nicotiana tabacum (Common tobacco)	NA	heme binding [GO:0020037]; iron ion binding [GO:0005506]; monooxygenase activity [GO:0004497]; oxidoreductase activity, acting on paired donors, with incorporation or reduction of molecular oxygen [GO:0016705]	GO:0004497; GO:0005506; GO:0016705; GO:0020037	GO:0004497~monooxygenase activity;GO:0005506~iron ion binding;GO:0016705~oxidoreductase activity, acting on paired donors, with incorporation or reduction of molecular oxygen;GO:0020037~heme binding	NA	NA
N1_c12272_g2_i1	9.85586	1.46558	4.69147e-10	tr|A0A023PJE0|A0A023PJE0_CATRO	515	72.2	36	53.73	6.99	10	0	108	1	327	362	4.7e-08	CYP76A26	NA	Catharanthus roseus (Madagascar periwinkle) (Vinca rosea)	NA	integral component of membrane [GO:0016021]; heme binding [GO:0020037]; iron ion binding [GO:0005506]; monooxygenase activity [GO:0004497]; oxidoreductase activity, acting on paired donors, with incorporation or reduction of molecular oxygen [GO:0016705]	GO:0004497; GO:0005506; GO:0016021; GO:0016705; GO:0020037	GO:0004497~monooxygenase activity;GO:0005506~iron ion binding;GO:0016705~oxidoreductase activity, acting on paired donors, with incorporation or reduction of molecular oxygen;GO:0020037~heme binding	NA	GO:0016021~integral component of membrane
N1_c11800_g2_i1	4.36709	0.252416	4.20337e-05	tr|A0A023PKA8|A0A023PKA8_RAUSE	514	62.5	72	99.54	14.01	25	1	2	217	90	159	2.7e-17	CYP76A26-like protein	NA	Rauvolfia serpentina (Serpentine wood) (Ophioxylon serpentinum)	NA	integral component of membrane [GO:0016021]; heme binding [GO:0020037]; iron ion binding [GO:0005506]; monooxygenase activity [GO:0004497]; oxidoreductase activity, acting on paired donors, with incorporation or reduction of molecular oxygen [GO:0016705]	GO:0004497; GO:0005506; GO:0016021; GO:0016705; GO:0020037	GO:0004497~monooxygenase activity;GO:0005506~iron ion binding;GO:0016705~oxidoreductase activity, acting on paired donors, with incorporation or reduction of molecular oxygen;GO:0020037~heme binding	NA	GO:0016021~integral component of membrane
N1_c12272_g1_i1	10.2154	1.81271	4.91875e-11	tr|A0A023PKA8|A0A023PKA8_RAUSE	514	71.1	83	63.68	16.15	24	0	2	250	429	511	1.3e-30	CYP76A26-like protein	NA	Rauvolfia serpentina (Serpentine wood) (Ophioxylon serpentinum)	NA	integral component of membrane [GO:0016021]; heme binding [GO:0020037]; iron ion binding [GO:0005506]; monooxygenase activity [GO:0004497]; oxidoreductase activity, acting on paired donors, with incorporation or reduction of molecular oxygen [GO:0016705]	GO:0004497; GO:0005506; GO:0016021; GO:0016705; GO:0020037	GO:0004497~monooxygenase activity;GO:0005506~iron ion binding;GO:0016705~oxidoreductase activity, acting on paired donors, with incorporation or reduction of molecular oxygen;GO:0020037~heme binding	NA	GO:0016021~integral component of membrane
N1_c12272_g3_i1	10.0041	1.60837	1.94579e-10	tr|A0A023PJX9|A0A023PJX9_VINMI	514	68.2	66	79.84	12.84	16	1	2	184	355	420	4e-17	CYP76A26-like protein	NA	Vinca minor (Common periwinkle)	NA	integral component of membrane [GO:0016021]; heme binding [GO:0020037]; iron ion binding [GO:0005506]; monooxygenase activity [GO:0004497]; oxidoreductase activity, acting on paired donors, with incorporation or reduction of molecular oxygen [GO:0016705]	GO:0004497; GO:0005506; GO:0016021; GO:0016705; GO:0020037	GO:0004497~monooxygenase activity;GO:0005506~iron ion binding;GO:0016705~oxidoreductase activity, acting on paired donors, with incorporation or reduction of molecular oxygen;GO:0020037~heme binding	NA	GO:0016021~integral component of membrane
N1_c20158_g1_i1	9.99322	1.59787	2.08782e-10	tr|W1NUZ1|W1NUZ1_AMBTC	206	55.7	79	82.29	38.35	34	1	47	283	2	79	3.3e-15	Cysteine proteinase inhibitor	AMTR_s00101p00100170	Amborella trichopoda	NA	cysteine-type endopeptidase inhibitor activity [GO:0004869]	GO:0004869	GO:0004869~cysteine-type endopeptidase inhibitor activity	NA	NA
N2_c14827_g1_i2	2.58679	5.35412	0.000211725	tr|A0A059TCI1|A0A059TCI1_TOBAC	98	69.5	95	52.1	96.94	29	0	67	351	1	95	7.5e-32	Cysteine proteinase inhibitor	CYS6 LOC107761445	Nicotiana tabacum (Common tobacco)	NA	cysteine-type endopeptidase inhibitor activity [GO:0004869]; peptidase activity [GO:0008233]	GO:0004869; GO:0008233	GO:0004869~cysteine-type endopeptidase inhibitor activity;GO:0008233~peptidase activity	NA	NA
N1_c984_g2_i1	2.7828	-0.55826	0.00910829	tr|A0A061GFB9|A0A061GFB9_THECC	588	55.4	56	71.19	9.52	25	0	210	43	418	473	2.6e-10	Cysteine-rich RLK 29, putative	TCM_030131	Theobroma cacao (Cacao) (Cocoa)	NA	integral component of membrane [GO:0016021]; ATP binding [GO:0005524]; protein kinase activity [GO:0004672]	GO:0004672; GO:0005524; GO:0016021	GO:0004672~protein kinase activity;GO:0005524~ATP binding	NA	GO:0016021~integral component of membrane
N1_c5628_g1_i1	7.65503	-0.562846	7.44607e-05	tr|A0A1D1ZEQ2|A0A1D1ZEQ2_9ARAE	394	68.3	123	98.93	31.22	39	0	371	3	16	138	2.7e-41	Cytochrome b (Fragment)	cob_1 g.22139	Anthurium amnicola	NA	mitochondrion [GO:0005739]; respiratory chain complex III [GO:0045275]; electron carrier activity [GO:0009055]; ubiquinol-cytochrome-c reductase activity [GO:0008121]; mitochondrial electron transport, ubiquinol to cytochrome c [GO:0006122]	GO:0005739; GO:0006122; GO:0008121; GO:0009055; GO:0045275	GO:0008121~ubiquinol-cytochrome-c reductase activity;GO:0009055~electron carrier activity	GO:0006122~mitochondrial electron transport, ubiquinol to cytochrome c	GO:0005739~mitochondrion;GO:0045275~respiratory chain complex III
N1_c9727_g1_i1	5.42525	8.96701	6.25422e-12	tr|A0A059BMK7|A0A059BMK7_EUCGR	209	73.8	206	59.42	98.56	49	1	207	824	9	209	2e-86	Cytochrome b6-f complex iron-sulfur subunit (EC 1.10.9.1)	EUGRSUZ_F01067	Eucalyptus grandis (Flooded gum)	NA	integral component of membrane [GO:0016021]; thylakoid membrane [GO:0042651]; 2 iron, 2 sulfur cluster binding [GO:0051537]; electron transporter, transferring electrons within cytochrome b6/f complex of photosystem II activity [GO:0045158]; plastoquinol--plastocyanin reductase activity [GO:0009496]; photosynthesis [GO:0015979]	GO:0009496; GO:0015979; GO:0016021; GO:0042651; GO:0045158; GO:0051537	GO:0009496~plastoquinol--plastocyanin reductase activity;GO:0045158~electron transporter, transferring electrons within cytochrome b6/f complex of photosystem II activity;GO:0051537~2 iron, 2 sulfur cluster binding	GO:0015979~photosynthesis	GO:0016021~integral component of membrane;GO:0042651~thylakoid membrane
N1_c20231_g1_i1	5.97592	2.98005	5.70334e-11	tr|A0A1N7TE28|A0A1N7TE28_9ROSI	39	97.4	38	9.91	97.44	1	0	1091	978	2	39	3.6e-12	Cytochrome b6-f complex subunit 8 (Cytochrome b6-f complex subunit PetN) (Cytochrome b6-f complex subunit VIII)	petN CP80_p071	Castanopsis concinna	NA	chloroplast thylakoid membrane [GO:0009535]; cytochrome b6f complex [GO:0009512]; integral component of membrane [GO:0016021]; electron transporter, transferring electrons within cytochrome b6/f complex of photosystem II activity [GO:0045158]; cytochrome complex assembly [GO:0017004]; oxidation-reduction process [GO:0055114]; photosynthesis [GO:0015979]	GO:0009512; GO:0009535; GO:0015979; GO:0016021; GO:0017004; GO:0045158; GO:0055114	GO:0045158~electron transporter, transferring electrons within cytochrome b6/f complex of photosystem II activity	GO:0015979~photosynthesis;GO:0017004~cytochrome complex assembly;GO:0055114~oxidation-reduction process	GO:0009512~cytochrome b6f complex;GO:0009535~chloroplast thylakoid membrane;GO:0016021~integral component of membrane
N1_c166_g1_i1	2.54102	1.74969	0.000924321	tr|F1CFB5|F1CFB5_CAMSI	123	69.1	123	63.08	100	38	0	183	551	1	123	1.9e-41	Cytochrome b-c1 complex subunit 7	NA	Camellia sinensis (Tea)	NA	mitochondrial respiratory chain complex III [GO:0005750]; mitochondrial electron transport, ubiquinol to cytochrome c [GO:0006122]	GO:0005750; GO:0006122	NA	GO:0006122~mitochondrial electron transport, ubiquinol to cytochrome c	GO:0005750~mitochondrial respiratory chain complex III
N1_c12367_g1_i1	7.70921	-0.515998	5.79138e-05	sp|Q41346|CYC_STELP	108	85.7	77	74.28	71.3	11	0	231	1	1	77	7.7e-34	Cytochrome c	NA	Stellaria longipes (Longstalk starwort)	NA	mitochondrial intermembrane space [GO:0005758]; respiratory chain [GO:0070469]; electron carrier activity [GO:0009055]; heme binding [GO:0020037]; metal ion binding [GO:0046872]; oxidation-reduction process [GO:0055114]	GO:0005758; GO:0009055; GO:0020037; GO:0046872; GO:0055114; GO:0070469	GO:0009055~electron carrier activity;GO:0020037~heme binding;GO:0046872~metal ion binding	GO:0055114~oxidation-reduction process	GO:0005758~mitochondrial intermembrane space;GO:0070469~respiratory chain
N1_c12367_g1_i2	4.69434	0.543773	7.48629e-06	sp|Q41346|CYC_STELP	108	84.6	78	73.35	72.22	12	0	234	1	1	78	3.6e-34	Cytochrome c	NA	Stellaria longipes (Longstalk starwort)	NA	mitochondrial intermembrane space [GO:0005758]; respiratory chain [GO:0070469]; electron carrier activity [GO:0009055]; heme binding [GO:0020037]; metal ion binding [GO:0046872]; oxidation-reduction process [GO:0055114]	GO:0005758; GO:0009055; GO:0020037; GO:0046872; GO:0055114; GO:0070469	GO:0009055~electron carrier activity;GO:0020037~heme binding;GO:0046872~metal ion binding	GO:0055114~oxidation-reduction process	GO:0005758~mitochondrial intermembrane space;GO:0070469~respiratory chain
N1_c13322_g1_i1	8.12253	-0.151882	7.72046e-06	sp|P29380|CYC_ARATH	112	88.9	63	63.85	56.25	7	0	190	2	10	72	7.9e-28	Cytochrome c	CC-1	Arabidopsis thaliana (Mouse-ear cress)	NA	mitochondrial intermembrane space [GO:0005758]; respiratory chain [GO:0070469]; electron carrier activity [GO:0009055]; heme binding [GO:0020037]; metal ion binding [GO:0046872]; oxidation-reduction process [GO:0055114]	GO:0005758; GO:0009055; GO:0020037; GO:0046872; GO:0055114; GO:0070469	GO:0009055~electron carrier activity;GO:0020037~heme binding;GO:0046872~metal ion binding	GO:0055114~oxidation-reduction process	GO:0005758~mitochondrial intermembrane space;GO:0070469~respiratory chain
N1_c13322_g1_i3	4.42705	0.305287	3.08679e-05	sp|P29380|CYC_ARATH	112	83.5	103	51.5	91.96	17	0	494	186	10	112	4.5e-46	Cytochrome c	CC-1	Arabidopsis thaliana (Mouse-ear cress)	NA	mitochondrial intermembrane space [GO:0005758]; respiratory chain [GO:0070469]; electron carrier activity [GO:0009055]; heme binding [GO:0020037]; metal ion binding [GO:0046872]; oxidation-reduction process [GO:0055114]	GO:0005758; GO:0009055; GO:0020037; GO:0046872; GO:0055114; GO:0070469	GO:0009055~electron carrier activity;GO:0020037~heme binding;GO:0046872~metal ion binding	GO:0055114~oxidation-reduction process	GO:0005758~mitochondrial intermembrane space;GO:0070469~respiratory chain
N1_c13322_g1_i4	8.80862	0.474197	2.22885e-07	sp|P29380|CYC_ARATH	112	84.5	97	48.91	86.61	15	0	489	199	10	106	7.1e-44	Cytochrome c	CC-1	Arabidopsis thaliana (Mouse-ear cress)	NA	mitochondrial intermembrane space [GO:0005758]; respiratory chain [GO:0070469]; electron carrier activity [GO:0009055]; heme binding [GO:0020037]; metal ion binding [GO:0046872]; oxidation-reduction process [GO:0055114]	GO:0005758; GO:0009055; GO:0020037; GO:0046872; GO:0055114; GO:0070469	GO:0009055~electron carrier activity;GO:0020037~heme binding;GO:0046872~metal ion binding	GO:0055114~oxidation-reduction process	GO:0005758~mitochondrial intermembrane space;GO:0070469~respiratory chain
N1_c4653_g1_i1	7.04584	-1.07263	0.00100641	sp|Q41346|CYC_STELP	108	76	75	95.34	69.44	18	0	12	236	3	77	8.2e-28	Cytochrome c	NA	Stellaria longipes (Longstalk starwort)	NA	mitochondrial intermembrane space [GO:0005758]; respiratory chain [GO:0070469]; electron carrier activity [GO:0009055]; heme binding [GO:0020037]; metal ion binding [GO:0046872]; oxidation-reduction process [GO:0055114]	GO:0005758; GO:0009055; GO:0020037; GO:0046872; GO:0055114; GO:0070469	GO:0009055~electron carrier activity;GO:0020037~heme binding;GO:0046872~metal ion binding	GO:0055114~oxidation-reduction process	GO:0005758~mitochondrial intermembrane space;GO:0070469~respiratory chain
N1_c8836_g1_i1	7.12769	-1.00611	0.000726851	sp|Q41346|CYC_STELP	108	93.4	61	63.1	56.48	4	0	184	2	1	61	1.3e-27	Cytochrome c	NA	Stellaria longipes (Longstalk starwort)	NA	mitochondrial intermembrane space [GO:0005758]; respiratory chain [GO:0070469]; electron carrier activity [GO:0009055]; heme binding [GO:0020037]; metal ion binding [GO:0046872]; oxidation-reduction process [GO:0055114]	GO:0005758; GO:0009055; GO:0020037; GO:0046872; GO:0055114; GO:0070469	GO:0009055~electron carrier activity;GO:0020037~heme binding;GO:0046872~metal ion binding	GO:0055114~oxidation-reduction process	GO:0005758~mitochondrial intermembrane space;GO:0070469~respiratory chain
N1_c7655_g2_i1	2.37218	-0.00807993	0.00873716	tr|A0A0G2T405|A0A0G2T405_9ROSI	551	81.2	165	99.8	29.95	31	0	1	495	260	424	1e-75	Cytochrome c biogenesis protein	ccs1	Melianthus villosus	NA	integral component of membrane [GO:0016021]	GO:0016021	NA	NA	GO:0016021~integral component of membrane
N1_c12235_g1_i1	2.59461	5.23195	0.000210576	tr|A0A142J9H7|A0A142J9H7_KOLAM	321	90.7	321	35.92	100	30	0	1586	2548	1	321	8.2e-164	Cytochrome c biogenesis protein CcsA	ccsA	Kolkwitzia amabilis (Beautybush) (Linnaea amabilis)	NA	chloroplast thylakoid membrane [GO:0009535]; integral component of membrane [GO:0016021]; heme binding [GO:0020037]; cytochrome complex assembly [GO:0017004]	GO:0009535; GO:0016021; GO:0017004; GO:0020037	GO:0020037~heme binding	GO:0017004~cytochrome complex assembly	GO:0009535~chloroplast thylakoid membrane;GO:0016021~integral component of membrane
N1_c5178_g1_i1	6.66217	-1.37487	0.00286389	tr|A0A1D1XH07|A0A1D1XH07_9ARAE	528	64.8	71	98.61	13.45	25	0	214	2	387	457	7.5e-20	Cytochrome c oxidase subunit 1 (EC 1.9.3.1)	COX1_1 g.46057	Anthurium amnicola	PATHWAY: Energy metabolism; oxidative phosphorylation. {ECO:0000256|RuleBase:RU000369, ECO:0000256|SAAS:SAAS00748058}.	integral component of membrane [GO:0016021]; mitochondrial inner membrane [GO:0005743]; respiratory chain complex IV [GO:0045277]; cytochrome-c oxidase activity [GO:0004129]; heme binding [GO:0020037]; iron ion binding [GO:0005506]; aerobic respiration [GO:0009060]; oxidative phosphorylation [GO:0006119]	GO:0004129; GO:0005506; GO:0005743; GO:0006119; GO:0009060; GO:0016021; GO:0020037; GO:0045277	GO:0004129~cytochrome-c oxidase activity;GO:0005506~iron ion binding;GO:0020037~heme binding	GO:0006119~oxidative phosphorylation;GO:0009060~aerobic respiration	GO:0005743~mitochondrial inner membrane;GO:0016021~integral component of membrane;GO:0045277~respiratory chain complex IV
N1_c5178_g2_i1	6.86672	-1.21576	0.00140897	tr|A0A1D1XH07|A0A1D1XH07_9ARAE	528	79.2	72	99.08	13.64	15	0	2	217	312	383	2.4e-26	Cytochrome c oxidase subunit 1 (EC 1.9.3.1)	COX1_1 g.46057	Anthurium amnicola	PATHWAY: Energy metabolism; oxidative phosphorylation. {ECO:0000256|RuleBase:RU000369, ECO:0000256|SAAS:SAAS00748058}.	integral component of membrane [GO:0016021]; mitochondrial inner membrane [GO:0005743]; respiratory chain complex IV [GO:0045277]; cytochrome-c oxidase activity [GO:0004129]; heme binding [GO:0020037]; iron ion binding [GO:0005506]; aerobic respiration [GO:0009060]; oxidative phosphorylation [GO:0006119]	GO:0004129; GO:0005506; GO:0005743; GO:0006119; GO:0009060; GO:0016021; GO:0020037; GO:0045277	GO:0004129~cytochrome-c oxidase activity;GO:0005506~iron ion binding;GO:0020037~heme binding	GO:0006119~oxidative phosphorylation;GO:0009060~aerobic respiration	GO:0005743~mitochondrial inner membrane;GO:0016021~integral component of membrane;GO:0045277~respiratory chain complex IV
N1_c6860_g1_i1	6.66217	-1.37487	0.00286389	tr|T1NTA3|T1NTA3_TRIUA	259	65.7	67	98.05	25.87	23	0	3	203	170	236	6.4e-21	Cytochrome c oxidase subunit 3	NA	Triticum urartu (Red wild einkorn) (Crithodium urartu)	NA	integral component of membrane [GO:0016021]; mitochondrion [GO:0005739]; cytochrome-c oxidase activity [GO:0004129]; aerobic electron transport chain [GO:0019646]	GO:0004129; GO:0005739; GO:0016021; GO:0019646	GO:0004129~cytochrome-c oxidase activity	GO:0019646~aerobic electron transport chain	GO:0005739~mitochondrion;GO:0016021~integral component of membrane
N1_c6860_g2_i1	7.59873	-0.611284	9.63608e-05	tr|T1LNM2|T1LNM2_TRIUA	260	70.9	117	95.12	45	34	0	11	361	58	174	2.4e-42	Cytochrome c oxidase subunit 3	NA	Triticum urartu (Red wild einkorn) (Crithodium urartu)	NA	integral component of membrane [GO:0016021]; mitochondrion [GO:0005739]; cytochrome-c oxidase activity [GO:0004129]; aerobic electron transport chain [GO:0019646]	GO:0004129; GO:0005739; GO:0016021; GO:0019646	GO:0004129~cytochrome-c oxidase activity	GO:0019646~aerobic electron transport chain	GO:0005739~mitochondrion;GO:0016021~integral component of membrane
N1_c6900_g1_i1	7.41532	-0.767327	0.00021796	tr|T1LNM2|T1LNM2_TRIUA	260	64.6	96	97.96	36.92	34	0	293	6	146	241	3.7e-30	Cytochrome c oxidase subunit 3	NA	Triticum urartu (Red wild einkorn) (Crithodium urartu)	NA	integral component of membrane [GO:0016021]; mitochondrion [GO:0005739]; cytochrome-c oxidase activity [GO:0004129]; aerobic electron transport chain [GO:0019646]	GO:0004129; GO:0005739; GO:0016021; GO:0019646	GO:0004129~cytochrome-c oxidase activity	GO:0019646~aerobic electron transport chain	GO:0005739~mitochondrion;GO:0016021~integral component of membrane
N1_c18150_g1_i1	2.75123	6.82347	8.31182e-05	tr|A0A142J9H8|A0A142J9H8_KOLAM	320	97.8	320	16.96	100	7	0	2631	3590	1	320	5.5e-178	Cytochrome f	petA	Kolkwitzia amabilis (Beautybush) (Linnaea amabilis)	NA	chloroplast thylakoid membrane [GO:0009535]; integral component of thylakoid membrane [GO:0031361]; electron carrier activity [GO:0009055]; heme binding [GO:0020037]; iron ion binding [GO:0005506]; oxidation-reduction process [GO:0055114]; photosynthesis [GO:0015979]	GO:0005506; GO:0009055; GO:0009535; GO:0015979; GO:0020037; GO:0031361; GO:0055114	GO:0005506~iron ion binding;GO:0009055~electron carrier activity;GO:0020037~heme binding	GO:0015979~photosynthesis;GO:0055114~oxidation-reduction process	GO:0009535~chloroplast thylakoid membrane;GO:0031361~integral component of thylakoid membrane
N1_c19334_g1_i1	3.50598	1.13427	4.14756e-05	tr|A0A118JZ17|A0A118JZ17_CYNCS	527	63.7	91	90.4	17.27	33	0	302	30	437	527	1.6e-28	Cytochrome P450	Ccrd_022400	Cynara cardunculus var. scolymus (Globe artichoke) (Cynara scolymus)	NA	integral component of membrane [GO:0016021]; heme binding [GO:0020037]; iron ion binding [GO:0005506]; monooxygenase activity [GO:0004497]; oxidoreductase activity, acting on paired donors, with incorporation or reduction of molecular oxygen [GO:0016705]	GO:0004497; GO:0005506; GO:0016021; GO:0016705; GO:0020037	GO:0004497~monooxygenase activity;GO:0005506~iron ion binding;GO:0016705~oxidoreductase activity, acting on paired donors, with incorporation or reduction of molecular oxygen;GO:0020037~heme binding	NA	GO:0016021~integral component of membrane
N1_c7038_g1_i1	6.28793	-1.65277	0.00922396	tr|A0A103XPB1|A0A103XPB1_CYNCS	993	62.5	80	100	8.06	23	2	2	220	684	763	7.7e-20	Cytochrome P450	Ccrd_003725	Cynara cardunculus var. scolymus (Globe artichoke) (Cynara scolymus)	NA	integral component of membrane [GO:0016021]; heme binding [GO:0020037]; iron ion binding [GO:0005506]; oxidoreductase activity, acting on paired donors, with incorporation or reduction of molecular oxygen [GO:0016705]	GO:0005506; GO:0016021; GO:0016705; GO:0020037	GO:0005506~iron ion binding;GO:0016705~oxidoreductase activity, acting on paired donors, with incorporation or reduction of molecular oxygen;GO:0020037~heme binding	NA	GO:0016021~integral component of membrane
N1_c9828_g2_i1	4.80577	1.55764	2.00375e-07	tr|A0A0B0MU77|A0A0B0MU77_GOSAR	497	79.5	146	80.22	29.38	30	0	544	107	350	495	1.8e-62	Cytochrome P450	F383_27708	Gossypium arboreum (Tree cotton) (Gossypium nanking)	NA	heme binding [GO:0020037]; iron ion binding [GO:0005506]; monooxygenase activity [GO:0004497]; oxidoreductase activity, acting on paired donors, with incorporation or reduction of molecular oxygen [GO:0016705]	GO:0004497; GO:0005506; GO:0016705; GO:0020037	GO:0004497~monooxygenase activity;GO:0005506~iron ion binding;GO:0016705~oxidoreductase activity, acting on paired donors, with incorporation or reduction of molecular oxygen;GO:0020037~heme binding	NA	NA
N1_c9828_g1_i1	3.62255	-0.38114	0.00114105	tr|B9I921|B9I921_POPTR	535	70.3	128	99.74	23.93	36	1	384	7	150	277	1.5e-47	Cytochrome P450 78A3p family protein	POPTR_0014s09830g	Populus trichocarpa (Western balsam poplar) (Populus balsamifera subsp. trichocarpa)	NA	integral component of membrane [GO:0016021]; membrane [GO:0016020]; heme binding [GO:0020037]; iron ion binding [GO:0005506]; oxidoreductase activity, acting on paired donors, with incorporation or reduction of molecular oxygen, NAD(P)H as one donor, and incorporation of one atom of oxygen [GO:0016709]; secondary metabolite biosynthetic process [GO:0044550]	GO:0005506; GO:0016020; GO:0016021; GO:0016709; GO:0020037; GO:0044550	GO:0005506~iron ion binding;GO:0016709~oxidoreductase activity, acting on paired donors, with incorporation or reduction of molecular oxygen, NAD(P)H as one donor, and incorporation of one atom of oxygen;GO:0020037~heme binding	GO:0044550~secondary metabolite biosynthetic process	GO:0016020~membrane;GO:0016021~integral component of membrane
N1_c9828_g3_i1	4.51256	0.381098	1.97573e-05	tr|B9I921|B9I921_POPTR	535	69.8	116	99.15	21.68	35	0	349	2	272	387	4.9e-37	Cytochrome P450 78A3p family protein	POPTR_0014s09830g	Populus trichocarpa (Western balsam poplar) (Populus balsamifera subsp. trichocarpa)	NA	integral component of membrane [GO:0016021]; membrane [GO:0016020]; heme binding [GO:0020037]; iron ion binding [GO:0005506]; oxidoreductase activity, acting on paired donors, with incorporation or reduction of molecular oxygen, NAD(P)H as one donor, and incorporation of one atom of oxygen [GO:0016709]; secondary metabolite biosynthetic process [GO:0044550]	GO:0005506; GO:0016020; GO:0016021; GO:0016709; GO:0020037; GO:0044550	GO:0005506~iron ion binding;GO:0016709~oxidoreductase activity, acting on paired donors, with incorporation or reduction of molecular oxygen, NAD(P)H as one donor, and incorporation of one atom of oxygen;GO:0020037~heme binding	GO:0044550~secondary metabolite biosynthetic process	GO:0016020~membrane;GO:0016021~integral component of membrane
N1_c19617_g1_i2	7.76143	-0.47064	4.53239e-05	tr|A0A1J6JE28|A0A1J6JE28_NICAT	515	73.5	49	33.41	9.51	11	1	253	113	270	318	1.3e-10	Cytochrome p450 78a5	CYP78A5_0 A4A49_24303	Nicotiana attenuata (Coyote tobacco)	NA	integral component of membrane [GO:0016021]; heme binding [GO:0020037]; iron ion binding [GO:0005506]; monooxygenase activity [GO:0004497]; oxidoreductase activity, acting on paired donors, with incorporation or reduction of molecular oxygen [GO:0016705]	GO:0004497; GO:0005506; GO:0016021; GO:0016705; GO:0020037	GO:0004497~monooxygenase activity;GO:0005506~iron ion binding;GO:0016705~oxidoreductase activity, acting on paired donors, with incorporation or reduction of molecular oxygen;GO:0020037~heme binding	NA	GO:0016021~integral component of membrane
N1_c6880_g1_i1	8.75811	0.427343	2.97358e-07	tr|A0A0B4VSS6|A0A0B4VSS6_SALMI	497	64.4	104	89.66	20.93	37	0	2	313	393	496	1.7e-34	Cytochrome P450 CYP71A57	NA	Salvia miltiorrhiza (Chinese sage)	NA	integral component of membrane [GO:0016021]; heme binding [GO:0020037]; iron ion binding [GO:0005506]; monooxygenase activity [GO:0004497]; oxidoreductase activity, acting on paired donors, with incorporation or reduction of molecular oxygen [GO:0016705]	GO:0004497; GO:0005506; GO:0016021; GO:0016705; GO:0020037	GO:0004497~monooxygenase activity;GO:0005506~iron ion binding;GO:0016705~oxidoreductase activity, acting on paired donors, with incorporation or reduction of molecular oxygen;GO:0020037~heme binding	NA	GO:0016021~integral component of membrane
N1_c11201_g2_i1	3.50935	1.62489	1.67503e-05	tr|A0A0S2III1|A0A0S2III1_9APIA	524	60.8	314	74.35	59.92	121	2	2	940	134	446	1.2e-101	Cytochrome P450 CYP82H28	NA	Kalopanax septemlobus	NA	integral component of membrane [GO:0016021]; heme binding [GO:0020037]; iron ion binding [GO:0005506]; monooxygenase activity [GO:0004497]; oxidoreductase activity, acting on paired donors, with incorporation or reduction of molecular oxygen [GO:0016705]	GO:0004497; GO:0005506; GO:0016021; GO:0016705; GO:0020037	GO:0004497~monooxygenase activity;GO:0005506~iron ion binding;GO:0016705~oxidoreductase activity, acting on paired donors, with incorporation or reduction of molecular oxygen;GO:0020037~heme binding	NA	GO:0016021~integral component of membrane
N1_c1021_g1_i1	3.02518	-0.0106334	0.001642	tr|G7LB94|G7LB94_MEDTR	477	74.6	67	66.78	14.05	17	0	300	100	409	475	2.1e-23	Cytochrome P450 family 71 protein	MTR_8g091690	Medicago truncatula (Barrel medic) (Medicago tribuloides)	NA	heme binding [GO:0020037]; iron ion binding [GO:0005506]; monooxygenase activity [GO:0004497]; oxidoreductase activity, acting on paired donors, with incorporation or reduction of molecular oxygen [GO:0016705]	GO:0004497; GO:0005506; GO:0016705; GO:0020037	GO:0004497~monooxygenase activity;GO:0005506~iron ion binding;GO:0016705~oxidoreductase activity, acting on paired donors, with incorporation or reduction of molecular oxygen;GO:0020037~heme binding	NA	NA
N1_c22119_g1_i1	2.66409	-0.296746	0.00697492	tr|A0A061FU27|A0A061FU27_THECC	511	62	158	94.42	30.92	60	0	27	500	265	422	2.9e-54	Cytochrome P450, putative	TCM_012317	Theobroma cacao (Cacao) (Cocoa)	NA	integral component of membrane [GO:0016021]; heme binding [GO:0020037]; iron ion binding [GO:0005506]; monooxygenase activity [GO:0004497]; oxidoreductase activity, acting on paired donors, with incorporation or reduction of molecular oxygen [GO:0016705]	GO:0004497; GO:0005506; GO:0016021; GO:0016705; GO:0020037	GO:0004497~monooxygenase activity;GO:0005506~iron ion binding;GO:0016705~oxidoreductase activity, acting on paired donors, with incorporation or reduction of molecular oxygen;GO:0020037~heme binding	NA	GO:0016021~integral component of membrane
N1_c22000_g1_i1	8.27401	-0.0157407	3.54078e-06	tr|F8WLS1|F8WLS1_PETHY	535	69.2	211	98.75	39.44	64	1	4	636	302	511	6.8e-85	Cytokinin oxidase	PhCKX2	Petunia hybrida (Petunia)	NA	cytokinin dehydrogenase activity [GO:0019139]; flavin adenine dinucleotide binding [GO:0050660]; oxidoreductase activity, acting on CH-OH group of donors [GO:0016614]; cytokinin metabolic process [GO:0009690]	GO:0009690; GO:0016614; GO:0019139; GO:0050660	GO:0016614~oxidoreductase activity, acting on CH-OH group of donors;GO:0019139~cytokinin dehydrogenase activity;GO:0050660~flavin adenine dinucleotide binding	GO:0009690~cytokinin metabolic process	NA
N1_c14712_g1_i1	2.92219	5.02387	3.90496e-05	tr|A0A067KXD9|A0A067KXD9_JATCU	222	86.4	220	62.32	99.1	26	1	1022	363	7	222	8.3e-104	Cytokinin riboside 5'-monophosphate phosphoribohydrolase (EC 3.2.2.n1)	JCGZ_08231	Jatropha curcas (Barbados nut)	NA	hydrolase activity [GO:0016787]; cytokinin biosynthetic process [GO:0009691]	GO:0009691; GO:0016787	GO:0016787~hydrolase activity	GO:0009691~cytokinin biosynthetic process	NA
N1_c8575_g1_i1	3.74052	-1.07088	0.00744743	tr|M5W2L3|M5W2L3_PRUPE	218	100	104	99.05	47.71	0	0	2	313	45	148	4.4e-53	Cytokinin riboside 5'-monophosphate phosphoribohydrolase (EC 3.2.2.n1)	PRUPE_ppa025305mg	Prunus persica (Peach) (Amygdalus persica)	NA	hydrolase activity [GO:0016787]; cytokinin biosynthetic process [GO:0009691]	GO:0009691; GO:0016787	GO:0016787~hydrolase activity	GO:0009691~cytokinin biosynthetic process	NA
N1_c16580_g2_i1	2.38216	2.18551	0.00124016	tr|B9HS53|B9HS53_POPTR	597	95	60	55.9	10.05	3	0	218	39	87	146	5.7e-24	D-3-phosphoglycerate dehydrogenase (EC 1.1.1.95)	POPTR_0009s09950g	Populus trichocarpa (Western balsam poplar) (Populus balsamifera subsp. trichocarpa)	PATHWAY: Amino-acid biosynthesis; L-serine biosynthesis; L-serine from 3-phospho-D-glycerate: step 1/3. {ECO:0000256|RuleBase:RU363003}.	amino acid binding [GO:0016597]; NAD binding [GO:0051287]; phosphoglycerate dehydrogenase activity [GO:0004617]; L-serine biosynthetic process [GO:0006564]	GO:0004617; GO:0006564; GO:0016597; GO:0051287	GO:0004617~phosphoglycerate dehydrogenase activity;GO:0016597~amino acid binding;GO:0051287~NAD binding	GO:0006564~L-serine biosynthetic process	NA
N1_c12251_g1_i1	3.20973	-0.710201	0.00583707	tr|A0A061EFP6|A0A061EFP6_THECC	318	72.5	40	35.61	12.58	11	0	36	155	277	316	6.7e-07	Defective in cullin neddylation protein	TCM_018570	Theobroma cacao (Cacao) (Cocoa)	NA	NA	NA	NA	NA	NA
N1_c6243_g2_i1	4.35992	1.14642	2.54794e-06	tr|W6FTE9|W6FTE9_9ROSA	320	51.9	212	99.84	66.25	75	2	636	82	109	320	1.2e-49	Dehydration responsive element binding transcription factor (Ethylene-responsive transcription factor)	DREB6C L484_000151 L484_003883	Morus notabilis	NA	nucleus [GO:0005634]; DNA binding [GO:0003677]; transcription factor activity, sequence-specific DNA binding [GO:0003700]; transcription, DNA-templated [GO:0006351]	GO:0003677; GO:0003700; GO:0005634; GO:0006351	GO:0003677~DNA binding;GO:0003700~sequence-specific DNA binding transcription factor activity	GO:0006351~transcription, DNA-templated	GO:0005634~nucleus
N1_c16608_g1_i1	3.66076	0.523706	9.9074e-05	tr|G9IZQ5|G9IZQ5_SOLTU	169	74.5	102	66.52	60.36	18	2	460	173	59	158	4.8e-32	Dehydration-responsive element-binding protein DREB3	DREB3	Solanum tuberosum (Potato)	NA	nucleus [GO:0005634]; DNA binding [GO:0003677]; transcription factor activity, sequence-specific DNA binding [GO:0003700]; transcription, DNA-templated [GO:0006351]	GO:0003677; GO:0003700; GO:0005634; GO:0006351	GO:0003677~DNA binding;GO:0003700~sequence-specific DNA binding transcription factor activity	GO:0006351~transcription, DNA-templated	GO:0005634~nucleus
N1_c16608_g1_i2	3.57746	1.68567	1.21954e-05	tr|G9IZQ5|G9IZQ5_SOLTU	169	80.4	148	49.06	87.57	21	2	698	273	24	169	7.5e-61	Dehydration-responsive element-binding protein DREB3	DREB3	Solanum tuberosum (Potato)	NA	nucleus [GO:0005634]; DNA binding [GO:0003677]; transcription factor activity, sequence-specific DNA binding [GO:0003700]; transcription, DNA-templated [GO:0006351]	GO:0003677; GO:0003700; GO:0005634; GO:0006351	GO:0003677~DNA binding;GO:0003700~sequence-specific DNA binding transcription factor activity	GO:0006351~transcription, DNA-templated	GO:0005634~nucleus
N1_c16608_g1_i3	2.89433	2.04856	0.000174562	tr|G9IZQ5|G9IZQ5_SOLTU	169	76.7	159	50	94.08	26	3	722	273	13	169	4.6e-61	Dehydration-responsive element-binding protein DREB3	DREB3	Solanum tuberosum (Potato)	NA	nucleus [GO:0005634]; DNA binding [GO:0003677]; transcription factor activity, sequence-specific DNA binding [GO:0003700]; transcription, DNA-templated [GO:0006351]	GO:0003677; GO:0003700; GO:0005634; GO:0006351	GO:0003677~DNA binding;GO:0003700~sequence-specific DNA binding transcription factor activity	GO:0006351~transcription, DNA-templated	GO:0005634~nucleus
N1_c3812_g1_i1	3.16265	2.05481	5.71494e-05	tr|F6HLF9|F6HLF9_VITVI	192	76.8	168	75.45	87.5	39	0	508	5	25	192	4.2e-69	Dirigent protein	VIT_08s0007g06950	Vitis vinifera (Grape)	NA	apoplast [GO:0048046]	GO:0048046	NA	NA	GO:0048046~apoplast
N1_c6151_g1_i1	8.34507	6.55468	5.33604e-19	tr|A0A103XJC3|A0A103XJC3_CYNCS	335	73	159	50.69	47.46	42	1	254	727	177	335	1.2e-61	Dirigent protein	Ccrd_006137	Cynara cardunculus var. scolymus (Globe artichoke) (Cynara scolymus)	NA	apoplast [GO:0048046]	GO:0048046	NA	NA	GO:0048046~apoplast
N1_c10089_g1_i1	6.54788	-1.46163	0.00416566	tr|A0A061FX82|A0A061FX82_THECC	130	60	45	65.85	34.62	18	0	200	66	82	126	1.8e-07	Disulfide bond formation protein B 2, putative	TCM_014036	Theobroma cacao (Cacao) (Cocoa)	NA	integral component of membrane [GO:0016021]	GO:0016021	NA	NA	GO:0016021~integral component of membrane
N1_c11175_g1_i1	2.36093	1.11041	0.00356359	tr|C5I9W3|C5I9W3_9DIPS	265	86.2	94	100	35.47	7	1	278	15	118	211	1e-40	DIV2B protein	DIV2B	Heptacodium miconioides	NA	nucleus [GO:0005634]; DNA binding [GO:0003677]; regulation of transcription, DNA-templated [GO:0006355]; transcription, DNA-templated [GO:0006351]	GO:0003677; GO:0005634; GO:0006351; GO:0006355	GO:0003677~DNA binding	GO:0006351~transcription, DNA-templated;GO:0006355~regulation of transcription, DNA-templated	GO:0005634~nucleus
N1_c9143_g2_i1	3.14696	2.52495	3.53322e-05	tr|A0A061E9T3|A0A061E9T3_THECC	296	65.2	158	72.04	53.38	21	6	2	376	140	296	1.8e-43	DNA binding protein, putative isoform 1	TCM_007672	Theobroma cacao (Cacao) (Cocoa)	NA	nucleus [GO:0005634]; DNA binding [GO:0003677]; transcription factor activity, sequence-specific DNA binding [GO:0003700]; negative regulation of response to salt stress [GO:1901001]; positive regulation of abscisic acid biosynthetic process [GO:0010116]; positive regulation of developmental vegetative growth [GO:1905615]; positive regulation of transcription, DNA-templated [GO:0045893]; regulati…	GO:0003677; GO:0003700; GO:0005634; GO:0006351; GO:0009414; GO:0009651; GO:0009739; GO:0009751; GO:0009787; GO:0010116; GO:0045893; GO:1901001; GO:1901371; GO:1905615	GO:0003677~DNA binding;GO:0003700~sequence-specific DNA binding transcription factor activity	GO:0006351~transcription, DNA-templated;GO:0009414~response to water deprivation;GO:0009651~response to salt stress;GO:0009739~response to gibberellin;GO:0009751~response to salicylic acid;GO:0009787~regulation of abscisic acid-activated signaling pathway;GO:0010116~positive regulation of abscisic acid biosynthetic process;GO:0045893~positive regulation of transcription, DNA-templated;GO:1901001~…	GO:0005634~nucleus
N1_c19238_g1_i1	2.89384	5.39881	4.33257e-05	tr|A0A0U2T0P5|A0A0U2T0P5_CAMSI	463	50.4	476	84.15	100	161	18	1564	323	1	463	3.4e-107	DNA binding with one finger 1 (Fragment)	NA	Camellia sinensis (Tea)	NA	nucleus [GO:0005634]; DNA binding [GO:0003677]; regulation of transcription, DNA-templated [GO:0006355]	GO:0003677; GO:0005634; GO:0006355	GO:0003677~DNA binding	GO:0006355~regulation of transcription, DNA-templated	GO:0005634~nucleus
N1_c4748_g1_i1	7.27866	-0.881728	0.000390825	tr|F6HBC4|F6HBC4_VITVI	1489	71.4	84	87.5	5.64	22	1	286	35	370	451	2.7e-25	DNA topoisomerase 2 (EC 5.99.1.3)	VIT_13s0064g00560	Vitis vinifera (Grape)	NA	nucleus [GO:0005634]; ATP binding [GO:0005524]; DNA binding [GO:0003677]; DNA topoisomerase type II (ATP-hydrolyzing) activity [GO:0003918]; DNA topological change [GO:0006265]; mitotic DNA integrity checkpoint [GO:0044774]; mitotic recombination [GO:0006312]; resolution of meiotic recombination intermediates [GO:0000712]; sister chromatid segregation [GO:0000819]	GO:0000712; GO:0000819; GO:0003677; GO:0003918; GO:0005524; GO:0005634; GO:0006265; GO:0006312; GO:0044774	GO:0003677~DNA binding;GO:0003918~DNA topoisomerase type II (ATP-hydrolyzing) activity;GO:0005524~ATP binding	GO:0000712~resolution of meiotic recombination intermediates;GO:0000819~sister chromatid segregation;GO:0006265~DNA topological change;GO:0006312~mitotic recombination;GO:0044774~mitotic DNA integrity checkpoint	GO:0005634~nucleus
N1_c7290_g2_i1	2.37218	-0.00807993	0.00873716	tr|A0A0S0ZL03|A0A0S0ZL03_9ASTE	665	85.4	185	99.82	27.82	27	0	2	556	179	363	1.7e-84	DNA-directed RNA polymerase subunit (EC 2.7.7.6) (Fragment)	rpoC1	Garrya flavescens	NA	chloroplast [GO:0009507]; DNA binding [GO:0003677]; DNA-directed 5'-3' RNA polymerase activity [GO:0003899]; transcription, DNA-templated [GO:0006351]	GO:0003677; GO:0003899; GO:0006351; GO:0009507	GO:0003677~DNA binding;GO:0003899~DNA-directed RNA polymerase activity	GO:0006351~transcription, DNA-templated	GO:0009507~chloroplast
N1_c7290_g1_i1	8.2376	-0.0485791	4.27844e-06	tr|A0A1B1MSD7|A0A1B1MSD7_9APIA	689	96.7	150	99.12	21.77	5	0	454	5	426	575	2.3e-79	DNA-directed RNA polymerase subunit beta' (EC 2.7.7.6) (PEP) (Plastid-encoded RNA polymerase subunit beta') (RNA polymerase subunit beta')	rpoC1	Eleutherococcus sessiliflorus	NA	chloroplast [GO:0009507]; DNA binding [GO:0003677]; DNA-directed 5'-3' RNA polymerase activity [GO:0003899]; transcription, DNA-templated [GO:0006351]	GO:0003677; GO:0003899; GO:0006351; GO:0009507	GO:0003677~DNA binding;GO:0003899~DNA-directed RNA polymerase activity	GO:0006351~transcription, DNA-templated	GO:0009507~chloroplast
N1_c8377_g1_i1	10.3664	1.95919	1.93318e-11	tr|A0A103XGU1|A0A103XGU1_CYNCS	254	72.4	210	75.45	82.68	56	1	141	764	44	253	1.8e-85	DnaJ domain-containing protein	Ccrd_007539	Cynara cardunculus var. scolymus (Globe artichoke) (Cynara scolymus)	NA	integral component of membrane [GO:0016021]	GO:0016021	NA	NA	GO:0016021~integral component of membrane
N1_c13685_g1_i1	5.66812	1.44364	3.14745e-08	tr|A0A142IXF4|A0A142IXF4_CHRMO	407	48	227	90.2	55.77	94	8	25	645	181	403	6.1e-40	DOF transcription factor 21 (Fragment)	NA	Chrysanthemum morifolium (Florist's daisy) (Dendranthema grandiflorum)	NA	nucleus [GO:0005634]; DNA binding [GO:0003677]; regulation of transcription, DNA-templated [GO:0006355]	GO:0003677; GO:0005634; GO:0006355	GO:0003677~DNA binding	GO:0006355~regulation of transcription, DNA-templated	GO:0005634~nucleus
N1_c8645_g1_i1	5.04164	2.33484	1.05803e-08	tr|C4B6D7|C4B6D7_IPOBA	497	42.2	277	64.62	55.73	104	7	42	722	1	271	3.5e-48	Dof zinc finger protein	SRF1	Ipomoea batatas (Sweet potato) (Convolvulus batatas)	NA	nucleus [GO:0005634]; DNA binding [GO:0003677]; regulation of transcription, DNA-templated [GO:0006355]	GO:0003677; GO:0005634; GO:0006355	GO:0003677~DNA binding	GO:0006355~regulation of transcription, DNA-templated	GO:0005634~nucleus
N1_c22376_g1_i1	3.90916	-0.940869	0.00406644	tr|A0A061DI41|A0A061DI41_THECC	413	42	88	100	21.31	42	3	246	10	192	279	4.3e-06	Domain of Uncharacterized protein function, putative isoform 2	TCM_001159	Theobroma cacao (Cacao) (Cocoa)	NA	NA	NA	NA	NA	NA
N1_c22122_g1_i1	6.95906	-1.1424	0.00140897	tr|A0A072VJF0|A0A072VJF0_MEDTR	808	51.4	111	100	13.74	40	3	5	304	607	714	5.8e-18	Double Clp-N motif P-loop nucleoside triphosphate hydrolase superfamily protein	MTR_1g057150	Medicago truncatula (Barrel medic) (Medicago tribuloides)	NA	hydrolase activity [GO:0016787]; protein metabolic process [GO:0019538]	GO:0016787; GO:0019538	GO:0016787~hydrolase activity	GO:0019538~protein metabolic process	NA
N1_c20631_g1_i1	7.04584	-1.07263	0.00100641	tr|M4QSL9|M4QSL9_9ROSI	254	68.1	47	61.57	18.5	14	1	2	139	207	253	2.9e-09	DREB70	NA	Populus hopeiensis	NA	nucleus [GO:0005634]; DNA binding [GO:0003677]; transcription factor activity, sequence-specific DNA binding [GO:0003700]; transcription, DNA-templated [GO:0006351]	GO:0003677; GO:0003700; GO:0005634; GO:0006351	GO:0003677~DNA binding;GO:0003700~sequence-specific DNA binding transcription factor activity	GO:0006351~transcription, DNA-templated	GO:0005634~nucleus
N1_c15499_g1_i1	3.32745	8.62834	3.23414e-06	tr|U5GMR2|U5GMR2_POPTR	201	56.1	132	41.38	65.67	58	0	130	525	1	132	3.2e-30	DREPP plasma membrane polypeptide family protein	POPTR_0003s15580g	Populus trichocarpa (Western balsam poplar) (Populus balsamifera subsp. trichocarpa)	NA	anchored component of plasma membrane [GO:0046658]; cellular response to stimulus [GO:0051716]	GO:0046658; GO:0051716	NA	GO:0051716~cellular response to stimulus	GO:0046658~anchored component of plasma membrane
N1_c15284_g1_i1	4.27328	2.01148	4.16971e-07	tr|G7KKD4|G7KKD4_MEDTR	417	50.7	225	100	53.96	99	5	673	29	189	411	5.9e-55	DUF247 domain protein	MTR_6g009610	Medicago truncatula (Barrel medic) (Medicago tribuloides)	NA	NA	NA	NA	NA	NA
N1_c13849_g1_i2	3.48152	2.70118	6.59528e-06	tr|A0A061EEY3|A0A061EEY3_THECC	173	82.8	58	26.81	33.53	10	0	525	352	35	92	9.5e-26	Early nodulin-like protein 17	TCM_018674	Theobroma cacao (Cacao) (Cocoa)	NA	electron carrier activity [GO:0009055]	GO:0009055	GO:0009055~electron carrier activity	NA	NA
N1_c12951_g1_i1	2.45703	5.21424	0.00041077	tr|U3GQG9|U3GQG9_MANES	190	79.1	86	38.05	45.26	18	0	345	88	103	188	1.3e-28	EG2771	EG2771	Manihot esculenta (Cassava) (Jatropha manihot)	NA	NA	NA	NA	NA	NA
N1_c14531_g1_i1	6.07352	7.68965	1.09337e-13	tr|A0A124SCM3|A0A124SCM3_CYNCS	133	63.4	123	53.87	92.48	42	3	120	488	12	131	1e-30	Electron transport accessory protein-like domain-containing protein	Ccrd_003680	Cynara cardunculus var. scolymus (Globe artichoke) (Cynara scolymus)	NA	photosystem I reaction center [GO:0009538]; photosynthesis [GO:0015979]	GO:0009538; GO:0015979	NA	GO:0015979~photosynthesis	GO:0009538~photosystem I reaction center
N1_c11541_g1_i1	8.97266	0.627071	8.63636e-08	tr|F2D525|F2D525_HORVV	460	97.4	115	99.14	25	3	0	2	346	45	159	8.6e-58	Elongation factor 1-alpha	NA	Hordeum vulgare subsp. vulgare (Domesticated barley)	NA	cytoplasm [GO:0005737]; GTP binding [GO:0005525]; GTPase activity [GO:0003924]; translation elongation factor activity [GO:0003746]	GO:0003746; GO:0003924; GO:0005525; GO:0005737	GO:0003746~translation elongation factor activity;GO:0003924~GTPase activity;GO:0005525~GTP binding	NA	GO:0005737~cytoplasm
N1_c18060_g1_i1	2.82265	4.40782	7.22467e-05	tr|A0A0D6QSX4|A0A0D6QSX4_ARACU	459	92.9	437	85.13	95.21	29	2	1540	233	24	459	1.1e-234	Elongation factor 1-alpha	NA	Araucaria cunninghamii (Hoop pine) (Moreton Bay pine)	NA	cytoplasm [GO:0005737]; GTP binding [GO:0005525]; GTPase activity [GO:0003924]; translation elongation factor activity [GO:0003746]	GO:0003746; GO:0003924; GO:0005525; GO:0005737	GO:0003746~translation elongation factor activity;GO:0003924~GTPase activity;GO:0005525~GTP binding	NA	GO:0005737~cytoplasm
N1_c18060_g1_i2	4.27221	0.16925	5.77951e-05	tr|A0A0D6QSX4|A0A0D6QSX4_ARACU	459	97.6	83	99.2	18.08	2	0	251	3	77	159	3.8e-39	Elongation factor 1-alpha	NA	Araucaria cunninghamii (Hoop pine) (Moreton Bay pine)	NA	cytoplasm [GO:0005737]; GTP binding [GO:0005525]; GTPase activity [GO:0003924]; translation elongation factor activity [GO:0003746]	GO:0003746; GO:0003924; GO:0005525; GO:0005737	GO:0003746~translation elongation factor activity;GO:0003924~GTPase activity;GO:0005525~GTP binding	NA	GO:0005737~cytoplasm
N1_c18060_g1_i4	3.92817	2.36888	1.49132e-06	tr|A0A0D6QSX4|A0A0D6QSX4_ARACU	459	88.2	272	100	59.26	31	1	815	3	110	381	5.7e-137	Elongation factor 1-alpha	NA	Araucaria cunninghamii (Hoop pine) (Moreton Bay pine)	NA	cytoplasm [GO:0005737]; GTP binding [GO:0005525]; GTPase activity [GO:0003924]; translation elongation factor activity [GO:0003746]	GO:0003746; GO:0003924; GO:0005525; GO:0005737	GO:0003746~translation elongation factor activity;GO:0003924~GTPase activity;GO:0005525~GTP binding	NA	GO:0005737~cytoplasm
N1_c20947_g1_i1	6.54788	-1.46163	0.00416566	tr|F2D525|F2D525_HORVV	460	79.4	68	99.03	14.78	14	0	206	3	176	243	2.1e-27	Elongation factor 1-alpha	NA	Hordeum vulgare subsp. vulgare (Domesticated barley)	NA	cytoplasm [GO:0005737]; GTP binding [GO:0005525]; GTPase activity [GO:0003924]; translation elongation factor activity [GO:0003746]	GO:0003746; GO:0003924; GO:0005525; GO:0005737	GO:0003746~translation elongation factor activity;GO:0003924~GTPase activity;GO:0005525~GTP binding	NA	GO:0005737~cytoplasm
N1_c8211_g1_i1	8.12253	-0.151882	7.72046e-06	tr|F2DCL0|F2DCL0_HORVV	460	92.9	70	65.22	15.22	5	0	321	112	369	438	6e-29	Elongation factor 1-alpha	NA	Hordeum vulgare subsp. vulgare (Domesticated barley)	NA	cytoplasm [GO:0005737]; GTP binding [GO:0005525]; GTPase activity [GO:0003924]; translation elongation factor activity [GO:0003746]	GO:0003746; GO:0003924; GO:0005525; GO:0005737	GO:0003746~translation elongation factor activity;GO:0003924~GTPase activity;GO:0005525~GTP binding	NA	GO:0005737~cytoplasm
N1_c891_g1_i1	7.76143	-0.47064	4.53239e-05	tr|A0A0A7LU89|A0A0A7LU89_ALBBR	447	83.1	89	98.89	19.91	15	0	269	3	200	288	6.5e-37	Elongation factor 1-alpha	EF1	Albuca bracteata (False sea onion) (Ornithogalum longebracteatum)	NA	cytoplasm [GO:0005737]; GTP binding [GO:0005525]; GTPase activity [GO:0003924]; translation elongation factor activity [GO:0003746]	GO:0003746; GO:0003924; GO:0005525; GO:0005737	GO:0003746~translation elongation factor activity;GO:0003924~GTPase activity;GO:0005525~GTP binding	NA	GO:0005737~cytoplasm
N1_c9407_g2_i1	7.90763	-0.342624	2.24824e-05	tr|A0A1D1ZE75|A0A1D1ZE75_9ARAE	458	87.2	86	99.23	18.78	11	0	259	2	46	131	1e-39	Elongation factor 1-alpha	TEF-1_2 g.101209	Anthurium amnicola	NA	cytoplasm [GO:0005737]; GTP binding [GO:0005525]; GTPase activity [GO:0003924]; translation elongation factor activity [GO:0003746]	GO:0003746; GO:0003924; GO:0005525; GO:0005737	GO:0003746~translation elongation factor activity;GO:0003924~GTPase activity;GO:0005525~GTP binding	NA	GO:0005737~cytoplasm
N1_c9943_g1_i1	4.78878	0.629049	4.47145e-06	tr|F2DCL0|F2DCL0_HORVV	460	98.1	54	62.31	11.74	1	0	177	16	18	71	3e-23	Elongation factor 1-alpha	NA	Hordeum vulgare subsp. vulgare (Domesticated barley)	NA	cytoplasm [GO:0005737]; GTP binding [GO:0005525]; GTPase activity [GO:0003924]; translation elongation factor activity [GO:0003746]	GO:0003746; GO:0003924; GO:0005525; GO:0005737	GO:0003746~translation elongation factor activity;GO:0003924~GTPase activity;GO:0005525~GTP binding	NA	GO:0005737~cytoplasm
N1_c21639_g1_i1	7.59873	-0.611284	9.63608e-05	tr|B8YJK4|B8YJK4_9CHLO	424	82	89	71.2	20.99	16	0	1	267	319	407	5.9e-36	Elongation factor 1-alpha (Fragment)	NA	Ignatius tetrasporus	NA	cytoplasm [GO:0005737]; GTP binding [GO:0005525]; GTPase activity [GO:0003924]; translation elongation factor activity [GO:0003746]	GO:0003746; GO:0003924; GO:0005525; GO:0005737	GO:0003746~translation elongation factor activity;GO:0003924~GTPase activity;GO:0005525~GTP binding	NA	GO:0005737~cytoplasm
N1_c22969_g1_i1	6.95906	-1.1424	0.00140897	tr|A0A1D1XWX9|A0A1D1XWX9_9ARAE	390	74.2	89	98.89	22.82	23	0	268	2	249	337	2.5e-33	Elongation factor 1-alpha (Fragment)	eef1a1_3 g.101215	Anthurium amnicola	NA	cytoplasm [GO:0005737]; GTP binding [GO:0005525]; GTPase activity [GO:0003924]; translation elongation factor activity [GO:0003746]	GO:0003746; GO:0003924; GO:0005525; GO:0005737	GO:0003746~translation elongation factor activity;GO:0003924~GTPase activity;GO:0005525~GTP binding	NA	GO:0005737~cytoplasm
N1_c9407_g1_i1	6.86672	-1.21576	0.00140897	tr|A0A1J3DPK3|A0A1J3DPK3_NOCCA	351	79.4	68	99.51	19.37	14	0	205	2	45	112	3e-26	Elongation factor 1-alpha (Fragment)	GA_TR6257_c0_g1_i1_g.20576	Noccaea caerulescens (Alpine penny-cress) (Thlaspi caerulescens)	NA	cytoplasm [GO:0005737]; GTP binding [GO:0005525]; GTPase activity [GO:0003924]; translation elongation factor activity [GO:0003746]	GO:0003746; GO:0003924; GO:0005525; GO:0005737	GO:0003746~translation elongation factor activity;GO:0003924~GTPase activity;GO:0005525~GTP binding	NA	GO:0005737~cytoplasm
N1_c7429_g2_i1	8.67886	0.354055	4.65727e-07	tr|A0A1D1Y4L3|A0A1D1Y4L3_9ARAE	211	61.6	112	87.96	53.08	43	0	1	336	100	211	3.2e-29	Elongation factor 1-beta	EF1B_2 g.139602	Anthurium amnicola	NA	eukaryotic translation elongation factor 1 complex [GO:0005853]; translation elongation factor activity [GO:0003746]	GO:0003746; GO:0005853	GO:0003746~translation elongation factor activity	NA	GO:0005853~eukaryotic translation elongation factor 1 complex
N1_c8415_g2_i1	6.86672	-1.21576	0.00140897	tr|A0A1D1YZL3|A0A1D1YZL3_9ARAE	436	75.6	78	96.69	17.89	19	0	2	235	286	363	6e-26	Elongation factor 2 (Fragment)	EFT1_1 g.129368	Anthurium amnicola	NA	GTP binding [GO:0005525]; GTPase activity [GO:0003924]; translation elongation factor activity [GO:0003746]	GO:0003746; GO:0003924; GO:0005525	GO:0003746~translation elongation factor activity;GO:0003924~GTPase activity;GO:0005525~GTP binding	NA	NA
N1_c17589_g1_i1	2.44518	6.88638	0.000398207	tr|A0A1J6L0L0|A0A1J6L0L0_NICAT	393	70.6	395	50.36	100	114	1	80	1264	1	393	5e-149	Elongation factor Ts, mitochondrial (EF-Ts) (EF-TsMt)	EFTS_1 EFTS A4A49_28399	Nicotiana attenuata (Coyote tobacco)	NA	mitochondrion [GO:0005739]; translation elongation factor activity [GO:0003746]	GO:0003746; GO:0005739	GO:0003746~translation elongation factor activity	NA	GO:0005739~mitochondrion
N1_c11509_g2_i1	4.25612	1.99558	4.62671e-07	tr|A0A061EN43|A0A061EN43_THECC	474	61.3	168	93.33	35.44	65	0	37	540	229	396	6.9e-46	Emb:CAB10253.1 isoform 1	TCM_020692	Theobroma cacao (Cacao) (Cocoa)	NA	NA	NA	NA	NA	NA
N1_c13428_g1_i1	2.01687	3.93938	0.0036097	tr|A0A103YAX5|A0A103YAX5_CYNCS	484	66.9	459	66.11	94.83	133	6	1625	303	1	458	2.4e-163	EngC GTPase	Ccrd_015919	Cynara cardunculus var. scolymus (Globe artichoke) (Cynara scolymus)	NA	GTP binding [GO:0005525]; GTPase activity [GO:0003924]	GO:0003924; GO:0005525	GO:0003924~GTPase activity;GO:0005525~GTP binding	NA	NA
N1_c2463_g1_i1	7.54015	-0.661425	0.000125561	tr|A0A061GVE6|A0A061GVE6_THECC	397	77.2	79	98.75	19.9	18	0	3	239	314	392	2.6e-29	Equilibrative nucleoside transporter	TCM_038101	Theobroma cacao (Cacao) (Cocoa)	NA	integral component of membrane [GO:0016021]; nucleoside transmembrane transporter activity [GO:0005337]	GO:0005337; GO:0016021	GO:0005337~nucleoside transmembrane transporter activity	NA	GO:0016021~integral component of membrane
N1_c5390_g2_i1	3.90916	-0.940869	0.00406644	tr|W9RCL9|W9RCL9_9ROSA	309	63.3	98	95.77	31.72	33	1	3	296	53	147	1.4e-24	Ethylene-responsive transcription factor	L484_009627	Morus notabilis	NA	nucleus [GO:0005634]; DNA binding [GO:0003677]; transcription factor activity, sequence-specific DNA binding [GO:0003700]; transcription, DNA-templated [GO:0006351]	GO:0003677; GO:0003700; GO:0005634; GO:0006351	GO:0003677~DNA binding;GO:0003700~sequence-specific DNA binding transcription factor activity	GO:0006351~transcription, DNA-templated	GO:0005634~nucleus
N1_c19523_g4_i1	2.71448	-0.25768	0.0057595	tr|A0A1J6IN34|A0A1J6IN34_NICAT	219	63.8	58	66.67	26.48	17	1	99	260	4	61	1.4e-12	Ethylene-responsive transcription factor 3	ERF3_1 A4A49_28744	Nicotiana attenuata (Coyote tobacco)	NA	nucleus [GO:0005634]; DNA binding [GO:0003677]; transcription factor activity, sequence-specific DNA binding [GO:0003700]; transcription, DNA-templated [GO:0006351]	GO:0003677; GO:0003700; GO:0005634; GO:0006351	GO:0003677~DNA binding;GO:0003700~sequence-specific DNA binding transcription factor activity	GO:0006351~transcription, DNA-templated	GO:0005634~nucleus
N1_c1477_g2_i1	7.04584	-1.07263	0.00100641	tr|A0A1D1ZAK7|A0A1D1ZAK7_9ARAE	136	90	70	100	51.47	7	0	1	210	12	81	1.3e-29	Eukaryotic translation initiation factor 1A, X-chromosomal	EIF1AX_1 g.14871	Anthurium amnicola	NA	translation initiation factor activity [GO:0003743]	GO:0003743	GO:0003743~translation initiation factor activity	NA	NA
N1_c19182_g2_i1	2.51823	1.23795	0.00176981	tr|A0A0A0LG05|A0A0A0LG05_CUCSA	326	91.8	159	78.07	48.77	13	0	134	610	1	159	1.2e-83	Eukaryotic translation initiation factor 3 subunit I (eIF3i)	Csa_3G824820	Cucumis sativus (Cucumber)	NA	eukaryotic 43S preinitiation complex [GO:0016282]; eukaryotic 48S preinitiation complex [GO:0033290]; eukaryotic translation initiation factor 3 complex [GO:0005852]; translation initiation factor activity [GO:0003743]; formation of translation preinitiation complex [GO:0001731]; regulation of translational initiation [GO:0006446]	GO:0001731; GO:0003743; GO:0005852; GO:0006446; GO:0016282; GO:0033290	GO:0003743~translation initiation factor activity	GO:0001731~formation of translation preinitiation complex;GO:0006446~regulation of translational initiation	GO:0005852~eukaryotic translation initiation factor 3 complex;GO:0016282~eukaryotic 43S preinitiation complex;GO:0033290~eukaryotic 48S preinitiation complex
N1_c6212_g1_i1	5.09633	0.910035	8.84207e-07	tr|A0A1D1XNV4|A0A1D1XNV4_9ARAE	158	74.2	97	72.93	61.39	24	1	105	395	4	99	1.4e-35	Eukaryotic translation initiation factor 5A (eIF-5A)	ANB1_0 g.171866	Anthurium amnicola	NA	ribosome binding [GO:0043022]; translation elongation factor activity [GO:0003746]; translation initiation factor activity [GO:0003743]; positive regulation of translational elongation [GO:0045901]; positive regulation of translational termination [GO:0045905]; translational frameshifting [GO:0006452]	GO:0003743; GO:0003746; GO:0006452; GO:0043022; GO:0045901; GO:0045905	GO:0003743~translation initiation factor activity;GO:0003746~translation elongation factor activity;GO:0043022~ribosome binding	GO:0006452~translational frameshifting;GO:0045901~positive regulation of translational elongation;GO:0045905~positive regulation of translational termination	NA
N1_c902_g1_i1	2.38749	0.203413	0.00613111	tr|F6KP93|F6KP93_POPTO	159	95.7	140	78.65	88.05	6	0	534	115	20	159	5e-73	Eukaryotic translation initiation factor 5A (eIF-5A)	NA	Populus tomentosa (Chinese white poplar)	NA	ribosome binding [GO:0043022]; translation elongation factor activity [GO:0003746]; translation initiation factor activity [GO:0003743]; positive regulation of translational elongation [GO:0045901]; positive regulation of translational termination [GO:0045905]; translational frameshifting [GO:0006452]	GO:0003743; GO:0003746; GO:0006452; GO:0043022; GO:0045901; GO:0045905	GO:0003743~translation initiation factor activity;GO:0003746~translation elongation factor activity;GO:0043022~ribosome binding	GO:0006452~translational frameshifting;GO:0045901~positive regulation of translational elongation;GO:0045905~positive regulation of translational termination	NA
N1_c19633_g1_i1	2.77438	5.23134	8.38481e-05	tr|H6UZZ0|H6UZZ0_9ERIC	397	67.7	347	79.53	87.41	109	1	126	1157	36	382	6.4e-122	Extracellular calcium sensing receptor	CAS	Schima superba	NA	integral component of membrane [GO:0016021]	GO:0016021	NA	NA	GO:0016021~integral component of membrane
N1_c19930_g1_i1	6.66217	-1.37487	0.00286389	tr|A0A103XJV6|A0A103XJV6_CYNCS	917	62.5	72	96.86	7.85	27	0	217	2	204	275	2.4e-21	Extracellular ligand-binding receptor	Ccrd_005851	Cynara cardunculus var. scolymus (Globe artichoke) (Cynara scolymus)	NA	integral component of membrane [GO:0016021]; ionotropic glutamate receptor activity [GO:0004970]	GO:0004970; GO:0016021	GO:0004970~ionotropic glutamate receptor activity	NA	GO:0016021~integral component of membrane
N1_c19558_g1_i19	2.14669	2.82398	0.00257791	tr|A0A1D6MRQ7|A0A1D6MRQ7_MAIZE	876	73.2	56	37.25	6.39	15	0	283	450	2	57	2e-14	FAM91A1-like protein	ZEAMMB73_Zm00001d040612	Zea mays (Maize)	NA	NA	NA	NA	NA	NA
N1_c8490_g3_i1	2.38749	0.203413	0.00613111	tr|A0A118K0A5|A0A118K0A5_CYNCS	446	40.3	144	100	32.29	48	4	421	101	303	445	1.6e-13	FAR1 DNA binding domain-containing protein	Ccrd_021525	Cynara cardunculus var. scolymus (Globe artichoke) (Cynara scolymus)	NA	zinc ion binding [GO:0008270]; regulation of transcription, DNA-templated [GO:0006355]	GO:0006355; GO:0008270	GO:0008270~zinc ion binding	GO:0006355~regulation of transcription, DNA-templated	NA
N1_c15393_g1_i2	5.11788	3.59635	8.45337e-10	tr|A0A077D9L4|A0A077D9L4_9ERIC	491	73.8	484	85.76	98.57	117	3	1632	205	8	489	1.7e-207	Fatty acid hydroperoxide lyase	NA	Camellia oleifera	NA	heme binding [GO:0020037]; iron ion binding [GO:0005506]; lyase activity [GO:0016829]; monooxygenase activity [GO:0004497]; oxidoreductase activity, acting on paired donors, with incorporation or reduction of molecular oxygen [GO:0016705]	GO:0004497; GO:0005506; GO:0016705; GO:0016829; GO:0020037	GO:0004497~monooxygenase activity;GO:0005506~iron ion binding;GO:0016705~oxidoreductase activity, acting on paired donors, with incorporation or reduction of molecular oxygen;GO:0016829~lyase activity;GO:0020037~heme binding	NA	NA
N1_c10167_g2_i1	8.04037	-0.22515	1.16786e-05	tr|A0A061FSM3|A0A061FSM3_THECC	623	70.4	98	99.66	15.73	28	1	2	295	443	539	2.6e-31	Fatty acid hydroxylase superfamily isoform 1	TCM_042351	Theobroma cacao (Cacao) (Cocoa)	NA	integral component of membrane [GO:0016021]; iron ion binding [GO:0005506]; oxidoreductase activity [GO:0016491]; lipid biosynthetic process [GO:0008610]	GO:0005506; GO:0008610; GO:0016021; GO:0016491	GO:0005506~iron ion binding;GO:0016491~oxidoreductase activity	GO:0008610~lipid biosynthetic process	GO:0016021~integral component of membrane
N1_c14643_g1_i1	5.88323	4.23418	7.14857e-12	tr|A0A166APV7|A0A166APV7_DAUCA	494	74.5	494	84.11	100	119	3	109	1569	1	494	6e-216	Fatty acyl-CoA reductase (EC 1.2.1.n2)	DCAR_010366	Daucus carota subsp. sativus	NA	fatty-acyl-CoA reductase (alcohol-forming) activity [GO:0080019]; lipid metabolic process [GO:0006629]	GO:0006629; GO:0080019	GO:0080019~fatty-acyl-CoA reductase (alcohol-forming) activity	GO:0006629~lipid metabolic process	NA
N1_c14706_g1_i1	7.80042	3.51002	3.77858e-14	tr|D7TCY0|D7TCY0_VITVI	490	59	493	89.69	100	199	3	45	1523	1	490	7.5e-168	Fatty acyl-CoA reductase (EC 1.2.1.n2)	VIT_06s0080g00120	Vitis vinifera (Grape)	NA	fatty-acyl-CoA reductase (alcohol-forming) activity [GO:0080019]; lipid metabolic process [GO:0006629]	GO:0006629; GO:0080019	GO:0080019~fatty-acyl-CoA reductase (alcohol-forming) activity	GO:0006629~lipid metabolic process	NA
N1_c21662_g1_i1	8.34418	0.0477553	2.45054e-06	tr|A0A1J6IHQ1|A0A1J6IHQ1_NICAT	591	80.5	87	87.29	14.72	17	0	2	262	502	588	1.9e-37	Fatty acyl-CoA reductase (EC 1.2.1.n2)	FAR2_1 A4A49_36364	Nicotiana attenuata (Coyote tobacco)	NA	fatty-acyl-CoA reductase (alcohol-forming) activity [GO:0080019]; lipid metabolic process [GO:0006629]	GO:0006629; GO:0080019	GO:0080019~fatty-acyl-CoA reductase (alcohol-forming) activity	GO:0006629~lipid metabolic process	NA
N1_c4883_g1_i1	7.41532	-0.767327	0.00021796	tr|B1PAT2|B1PAT2_LINUS	535	88.4	69	100	12.9	8	0	207	1	270	338	1.7e-29	Fatty acyl-CoA reductase (EC 1.2.1.n2)	MS2-F	Linum usitatissimum (Flax) (Linum humile)	NA	fatty-acyl-CoA reductase (alcohol-forming) activity [GO:0080019]; lipid metabolic process [GO:0006629]	GO:0006629; GO:0080019	GO:0080019~fatty-acyl-CoA reductase (alcohol-forming) activity	GO:0006629~lipid metabolic process	NA
N1_c15167_g1_i4	2.24737	1.64247	0.00312163	tr|A0A1J6JSE9|A0A1J6JSE9_NICAT	434	38.3	313	92.24	72.12	153	10	67	918	1	302	4.8e-48	F-box protein	A4A49_37275	Nicotiana attenuata (Coyote tobacco)	NA	NA	NA	NA	NA	NA
N1_c6422_g1_i1	3.81436	-0.222403	0.000497338	tr|A0A1J6IF63|A0A1J6IF63_NICAT	412	51.6	122	99.73	29.61	58	1	2	367	253	373	6.4e-27	F-box protein	A4A49_21248	Nicotiana attenuata (Coyote tobacco)	NA	NA	NA	NA	NA	NA
N1_c949_g1_i1	3.27644	-0.658279	0.00455058	tr|A0A061F788|A0A061F788_THECC	449	38.9	90	91.22	20.04	52	3	19	288	125	211	2e-07	F-box/RNI/FBD-like domains-containing protein, putative	TCM_031423	Theobroma cacao (Cacao) (Cocoa)	NA	NA	NA	NA	NA	NA
N1_c11494_g1_i1	2.99043	5.23826	2.66959e-05	tr|W9R8L4|W9R8L4_9ROSA	143	77.9	145	61.88	100	25	3	527	108	1	143	2.5e-56	Ferredoxin	L484_004463	Morus notabilis	NA	chloroplast [GO:0009507]; 2 iron, 2 sulfur cluster binding [GO:0051537]; electron carrier activity [GO:0009055]; metal ion binding [GO:0046872]; electron transport chain [GO:0022900]	GO:0009055; GO:0009507; GO:0022900; GO:0046872; GO:0051537	GO:0009055~electron carrier activity;GO:0046872~metal ion binding;GO:0051537~2 iron, 2 sulfur cluster binding	GO:0022900~electron transport chain	GO:0009507~chloroplast
N1_c14517_g1_i1	6.84609	5.93267	3.04191e-15	tr|F8SPG7|F8SPG7_CAMSI	147	68.8	144	51.61	97.96	43	2	145	573	5	147	2.6e-47	Ferredoxin	NA	Camellia sinensis (Tea)	NA	chloroplast [GO:0009507]; 2 iron, 2 sulfur cluster binding [GO:0051537]; electron carrier activity [GO:0009055]; metal ion binding [GO:0046872]; electron transport chain [GO:0022900]	GO:0009055; GO:0009507; GO:0022900; GO:0046872; GO:0051537	GO:0009055~electron carrier activity;GO:0046872~metal ion binding;GO:0051537~2 iron, 2 sulfur cluster binding	GO:0022900~electron transport chain	GO:0009507~chloroplast
N1_c16931_g2_i1	2.63673	3.4274	0.000229919	tr|A0A103YA86|A0A103YA86_CYNCS	299	72.9	292	71.28	97.66	74	3	100	969	11	299	9.7e-112	Ferredoxin reductase-type FAD-binding domain-containing protein	Ccrd_016271	Cynara cardunculus var. scolymus (Globe artichoke) (Cynara scolymus)	NA	oxidoreductase activity [GO:0016491]	GO:0016491	GO:0016491~oxidoreductase activity	NA	NA
N1_c16917_g1_i1	3.10126	5.07967	1.51899e-05	tr|A0A067LHF1|A0A067LHF1_JATCU	365	89.6	357	75.11	97.81	34	2	159	1229	12	365	1.1e-186	Ferredoxin--NADP reductase (EC 1.18.1.2)	JCGZ_06551	Jatropha curcas (Barbados nut)	NA	ferredoxin-NADP+ reductase activity [GO:0004324]	GO:0004324	GO:0004324~ferredoxin-NADP+ reductase activity	NA	NA
N1_c17209_g1_i1	10.3494	1.94271	2.16245e-11	tr|I3SLN4|I3SLN4_MEDTR	361	100	38	48.51	10.53	0	0	2	115	324	361	3.9e-14	Ferredoxin--NADP reductase (EC 1.18.1.2)	NA	Medicago truncatula (Barrel medic) (Medicago tribuloides)	NA	ferredoxin-NADP+ reductase activity [GO:0004324]	GO:0004324	GO:0004324~ferredoxin-NADP+ reductase activity	NA	NA
N1_c17209_g2_i1	13.1325	4.68866	1.86501e-19	tr|M5W912|M5W912_PRUPE	364	84.5	310	86.51	85.16	48	0	933	4	23	332	6.6e-157	Ferredoxin--NADP reductase (EC 1.18.1.2)	PRUPE_ppa007547mg	Prunus persica (Peach) (Amygdalus persica)	NA	ferredoxin-NADP+ reductase activity [GO:0004324]	GO:0004324	GO:0004324~ferredoxin-NADP+ reductase activity	NA	NA
N1_c536_g1_i1	6.76807	-1.2931	0.00199604	tr|B9IEY1|B9IEY1_POPTR	722	82.8	58	79.82	8.03	10	0	44	217	256	313	3.3e-23	Ferric reductase-like transmembrane component family protein	POPTR_0015s09480g	Populus trichocarpa (Western balsam poplar) (Populus balsamifera subsp. trichocarpa)	NA	integral component of membrane [GO:0016021]; oxidoreductase activity [GO:0016491]	GO:0016021; GO:0016491	GO:0016491~oxidoreductase activity	NA	GO:0016021~integral component of membrane
N1_c6017_g1_i1	9.1978	0.838527	2.56226e-08	tr|B9RIU2|B9RIU2_RICCO	1368	47.3	150	95.74	10.96	76	2	5	451	462	609	9.9e-33	Ferric-chelate reductase, putative (EC 1.6.3.1)	RCOM_1582800	Ricinus communis (Castor bean)	NA	integral component of membrane [GO:0016021]; NAD(P)H oxidase activity [GO:0016174]	GO:0016021; GO:0016174	GO:0016174~NAD(P)H oxidase activity	NA	GO:0016021~integral component of membrane
N1_c12423_g1_i1	9.01629	0.667911	6.69157e-08	tr|A0A1J7I1E3|A0A1J7I1E3_LUPAN	262	54	126	96.18	48.09	53	1	364	2	87	212	7.2e-29	Ferritin (EC 1.16.3.1)	TanjilG_06397	Lupinus angustifolius (Narrow-leaved blue lupine)	NA	cell [GO:0005623]; ferric iron binding [GO:0008199]; ferroxidase activity [GO:0004322]; cellular iron ion homeostasis [GO:0006879]; iron ion transport [GO:0006826]	GO:0004322; GO:0005623; GO:0006826; GO:0006879; GO:0008199	GO:0004322~ferroxidase activity;GO:0008199~ferric iron binding	GO:0006826~iron ion transport;GO:0006879~cellular iron ion homeostasis	GO:0005623~cell
N1_c12423_g1_i2	7.47909	-0.713393	0.000164799	tr|A0A1J7I1E3|A0A1J7I1E3_LUPAN	262	54.8	115	100	43.89	47	1	331	2	98	212	1.3e-26	Ferritin (EC 1.16.3.1)	TanjilG_06397	Lupinus angustifolius (Narrow-leaved blue lupine)	NA	cell [GO:0005623]; ferric iron binding [GO:0008199]; ferroxidase activity [GO:0004322]; cellular iron ion homeostasis [GO:0006879]; iron ion transport [GO:0006826]	GO:0004322; GO:0005623; GO:0006826; GO:0006879; GO:0008199	GO:0004322~ferroxidase activity;GO:0008199~ferric iron binding	GO:0006826~iron ion transport;GO:0006879~cellular iron ion homeostasis	GO:0005623~cell
N1_c2309_g1_i1	3.13978	-0.764087	0.00753089	tr|A0A1J6KFC4|A0A1J6KFC4_NICAT	826	69.1	81	98.78	9.81	25	0	3	245	67	147	3.6e-26	Fha domain-containing protein ps1	PS1_0 A4A49_37308	Nicotiana attenuata (Coyote tobacco)	NA	NA	NA	NA	NA	NA
N1_c18240_g1_i3	2.7023	2.35634	0.000289044	tr|Q06Z73|Q06Z73_COFCA	279	63.2	185	64.61	66.31	62	2	687	133	20	198	9e-56	Fibrillin 8	FIB8	Coffea canephora (Robusta coffee)	NA	NA	NA	NA	NA	NA
N1_c10383_g1_i1	9.30725	0.941943	1.31916e-08	tr|A8JEA9|A8JEA9_CHLRE	219	32.5	117	85.61	53.42	76	1	376	35	1	117	2.4e-11	Flagellar associated protein	FAP179 CHLREDRAFT_194224	Chlamydomonas reinhardtii (Chlamydomonas smithii)	NA	motile cilium [GO:0031514]	GO:0031514	NA	NA	GO:0031514~motile cilium
N1_c4710_g1_i1	2.94961	3.20973	6.01159e-05	tr|A0A0H3WMD5|A0A0H3WMD5_CAMSI	518	81.2	208	82.11	40.15	39	0	758	135	311	518	1.7e-98	Flavonoid 3'-hydroxylase 2	F3'-H2	Camellia sinensis (Tea)	NA	integral component of membrane [GO:0016021]; heme binding [GO:0020037]; iron ion binding [GO:0005506]; monooxygenase activity [GO:0004497]; oxidoreductase activity, acting on paired donors, with incorporation or reduction of molecular oxygen [GO:0016705]	GO:0004497; GO:0005506; GO:0016021; GO:0016705; GO:0020037	GO:0004497~monooxygenase activity;GO:0005506~iron ion binding;GO:0016705~oxidoreductase activity, acting on paired donors, with incorporation or reduction of molecular oxygen;GO:0020037~heme binding	NA	GO:0016021~integral component of membrane
N1_c19010_g2_i1	7.00054	4.23838	3.12545e-14	tr|I1WYF1|I1WYF1_PAELC	485	67.4	390	82.8	80.41	126	1	2	1171	91	479	5.1e-157	Flavonol 3-O-glucosyltransferase (EC 2.4.1.91)	F3GT	Paeonia lactiflora (Chinese peony) (Paeonia albiflora)	NA	daphnetin 3-O-glucosyltransferase activity [GO:0102360]; flavonol 3-O-glucosyltransferase activity [GO:0047893]; myricetin 3-O-glucosyltransferase activity [GO:0102425]; metabolic process [GO:0008152]	GO:0008152; GO:0047893; GO:0102360; GO:0102425	GO:0047893~flavonol 3-O-glucosyltransferase activity	GO:0008152~metabolic process	NA
N1_c19010_g2_i5	2.08606	3.38684	0.00290766	tr|I1WYF1|I1WYF1_PAELC	485	63.9	319	83.73	65.77	114	1	67	1023	160	477	9e-120	Flavonol 3-O-glucosyltransferase (EC 2.4.1.91)	F3GT	Paeonia lactiflora (Chinese peony) (Paeonia albiflora)	NA	daphnetin 3-O-glucosyltransferase activity [GO:0102360]; flavonol 3-O-glucosyltransferase activity [GO:0047893]; myricetin 3-O-glucosyltransferase activity [GO:0102425]; metabolic process [GO:0008152]	GO:0008152; GO:0047893; GO:0102360; GO:0102425	GO:0047893~flavonol 3-O-glucosyltransferase activity	GO:0008152~metabolic process	NA
N1_c19010_g2_i6	6.22276	4.19438	9.2509e-13	tr|I1WYF1|I1WYF1_PAELC	485	67.4	390	84.11	80.41	126	1	2	1171	91	479	5e-157	Flavonol 3-O-glucosyltransferase (EC 2.4.1.91)	F3GT	Paeonia lactiflora (Chinese peony) (Paeonia albiflora)	NA	daphnetin 3-O-glucosyltransferase activity [GO:0102360]; flavonol 3-O-glucosyltransferase activity [GO:0047893]; myricetin 3-O-glucosyltransferase activity [GO:0102425]; metabolic process [GO:0008152]	GO:0008152; GO:0047893; GO:0102360; GO:0102425	GO:0047893~flavonol 3-O-glucosyltransferase activity	GO:0008152~metabolic process	NA
N1_c19010_g3_i1	4.36709	0.252416	4.20337e-05	tr|A0A0C4Y8J9|A0A0C4Y8J9_PAESU	473	72.5	80	61.86	16.91	21	1	333	94	1	79	6.1e-28	Flavonol 3-O-glucosyltransferase (EC 2.4.1.91) (Fragment)	F3GT	Paeonia suffruticosa (Tree peony) (Paeonia moutan)	NA	daphnetin 3-O-glucosyltransferase activity [GO:0102360]; flavonol 3-O-glucosyltransferase activity [GO:0047893]; myricetin 3-O-glucosyltransferase activity [GO:0102425]; metabolic process [GO:0008152]	GO:0008152; GO:0047893; GO:0102360; GO:0102425	GO:0047893~flavonol 3-O-glucosyltransferase activity	GO:0008152~metabolic process	NA
N1_c19010_g3_i2	5.78729	1.55638	1.50319e-08	tr|A0A0C4Y8J9|A0A0C4Y8J9_PAESU	473	73.5	98	83.52	20.72	25	1	297	4	1	97	1.1e-36	Flavonol 3-O-glucosyltransferase (EC 2.4.1.91) (Fragment)	F3GT	Paeonia suffruticosa (Tree peony) (Paeonia moutan)	NA	daphnetin 3-O-glucosyltransferase activity [GO:0102360]; flavonol 3-O-glucosyltransferase activity [GO:0047893]; myricetin 3-O-glucosyltransferase activity [GO:0102425]; metabolic process [GO:0008152]	GO:0008152; GO:0047893; GO:0102360; GO:0102425	GO:0047893~flavonol 3-O-glucosyltransferase activity	GO:0008152~metabolic process	NA
N1_c9436_g2_i1	8.2376	-0.0485791	4.27844e-06	tr|A0A1D1Z8T7|A0A1D1Z8T7_9ARAE	713	39	187	100	26.23	86	6	1	483	185	369	6.2e-22	Foldase protein prsA 1	prsA1_0 g.55408	Anthurium amnicola	NA	NA	NA	NA	NA	NA
N1_c11887_g1_i1	3.80437	4.10621	4.35144e-07	tr|A0A166IDX8|A0A166IDX8_DAUCA	395	92.6	390	79.65	98.73	28	1	1321	152	1	389	1.1e-205	Fructose-bisphosphate aldolase (EC 4.1.2.13)	DCAR_003683	Daucus carota subsp. sativus	PATHWAY: Carbohydrate degradation; glycolysis; D-glyceraldehyde 3-phosphate and glycerone phosphate from D-glucose: step 4/4. {ECO:0000256|SAAS:SAAS00336717}.	fructose-bisphosphate aldolase activity [GO:0004332]; glycolytic process [GO:0006096]	GO:0004332; GO:0006096	GO:0004332~fructose-bisphosphate aldolase activity	GO:0006096~glycolytic process	NA
N1_c21543_g1_i1	6.95906	-1.1424	0.00140897	tr|A0A1J6KR79|A0A1J6KR79_NICAT	357	93.8	81	99.59	22.69	5	0	1	243	102	182	1e-36	Fructose-bisphosphate aldolase (EC 4.1.2.13)	ALF1 A4A49_22759	Nicotiana attenuata (Coyote tobacco)	PATHWAY: Carbohydrate degradation; glycolysis; D-glyceraldehyde 3-phosphate and glycerone phosphate from D-glucose: step 4/4. {ECO:0000256|SAAS:SAAS00336717}.	fructose-bisphosphate aldolase activity [GO:0004332]; glycolytic process [GO:0006096]	GO:0004332; GO:0006096	GO:0004332~fructose-bisphosphate aldolase activity	GO:0006096~glycolytic process	NA
N1_c18861_g1_i1	2.44008	2.49016	0.000815018	tr|A0A1J6I2R2|A0A1J6I2R2_NICAT	497	82.4	34	11.4	6.84	6	0	527	628	110	143	4.3e-08	Galactan beta-1,4-galactosyltransferase gals3	GALS3_1 A4A49_41718	Nicotiana attenuata (Coyote tobacco)	NA	integral component of membrane [GO:0016021]; transferase activity, transferring glycosyl groups [GO:0016757]	GO:0016021; GO:0016757	GO:0016757~transferase activity, transferring glycosyl groups	NA	GO:0016021~integral component of membrane
N1_c19178_g1_i1	2.80243	1.6592	0.00037908	tr|A0A0D2V5U6|A0A0D2V5U6_GOSRA	232	63.9	97	68.47	41.81	31	1	355	77	32	128	3e-28	Gamma-glutamylcyclotransferase (EC 2.3.2.4)	B456_010G049400	Gossypium raimondii (New World cotton)	NA	gamma-glutamylcyclotransferase activity [GO:0003839]; glutathione catabolic process [GO:0006751]	GO:0003839; GO:0006751	GO:0003839~gamma-glutamylcyclotransferase activity	GO:0006751~glutathione catabolic process	NA
N1_c12016_g2_i1	2.33497	0.337723	0.00673261	tr|A0A0V0I2Z3|A0A0V0I2Z3_SOLCH	340	82.8	93	71.54	27.35	15	1	11	286	248	340	5.9e-39	GATA transcription factor	NA	Solanum chacoense (Chaco potato)	NA	nucleus [GO:0005634]; sequence-specific DNA binding [GO:0043565]; transcription factor activity, sequence-specific DNA binding [GO:0003700]; zinc ion binding [GO:0008270]; positive regulation of transcription, DNA-templated [GO:0045893]; transcription, DNA-templated [GO:0006351]	GO:0003700; GO:0005634; GO:0006351; GO:0008270; GO:0043565; GO:0045893	GO:0003700~sequence-specific DNA binding transcription factor activity;GO:0008270~zinc ion binding;GO:0043565~sequence-specific DNA binding	GO:0006351~transcription, DNA-templated;GO:0045893~positive regulation of transcription, DNA-templated	GO:0005634~nucleus
N1_c15292_g1_i1	2.11227	2.53813	0.00347684	tr|A0A1J6KNH5|A0A1J6KNH5_NICAT	256	78.8	113	78.84	44.14	24	0	430	92	22	134	6.9e-49	Gdsl esteraselipase cprd49	CPRD49_1 A4A49_36731	Nicotiana attenuata (Coyote tobacco)	NA	NA	NA	NA	NA	NA
N1_c4162_g1_i1	8.37802	0.0784758	2.04881e-06	tr|A0A0U5ALS2|A0A0U5ALS2_LACSA	333	81.8	137	99.76	41.14	24	1	3	410	132	268	7e-59	Gibberellin 2-oxidase	LsGA2ox4	Lactuca sativa (Garden lettuce)	NA	metal ion binding [GO:0046872]; oxidoreductase activity [GO:0016491]	GO:0016491; GO:0046872	GO:0016491~oxidoreductase activity;GO:0046872~metal ion binding	NA	NA
N1_c14251_g1_i1	6.18688	4.1592	1.1849e-12	tr|B9RTX7|B9RTX7_RICCO	533	85.4	500	79.87	93.81	65	1	172	1647	34	533	5.2e-250	Glucose-1-phosphate adenylyltransferase (EC 2.7.7.27) (ADP-glucose pyrophosphorylase)	RCOM_0913740	Ricinus communis (Castor bean)	PATHWAY: Glycan biosynthesis; starch biosynthesis. {ECO:0000256|RuleBase:RU362093}.	chloroplast [GO:0009507]; ATP binding [GO:0005524]; glucose-1-phosphate adenylyltransferase activity [GO:0008878]; glycogen biosynthetic process [GO:0005978]; starch biosynthetic process [GO:0019252]	GO:0005524; GO:0005978; GO:0008878; GO:0009507; GO:0019252	GO:0005524~ATP binding;GO:0008878~glucose-1-phosphate adenylyltransferase activity	GO:0005978~glycogen biosynthetic process;GO:0019252~starch biosynthetic process	GO:0009507~chloroplast
N1_c19875_g1_i1	3.30118	-0.147863	0.00117558	tr|A0A024AXY4|A0A024AXY4_NELNU	528	62.8	145	77.82	27.46	45	3	149	559	1	144	1.3e-42	Glucose-1-phosphate adenylyltransferase (EC 2.7.7.27) (ADP-glucose pyrophosphorylase)	AGPL1	Nelumbo nucifera (Sacred lotus)	PATHWAY: Glycan biosynthesis; starch biosynthesis. {ECO:0000256|RuleBase:RU362093}.	chloroplast [GO:0009507]; ATP binding [GO:0005524]; glucose-1-phosphate adenylyltransferase activity [GO:0008878]; glycogen biosynthetic process [GO:0005978]; starch biosynthetic process [GO:0019252]	GO:0005524; GO:0005978; GO:0008878; GO:0009507; GO:0019252	GO:0005524~ATP binding;GO:0008878~glucose-1-phosphate adenylyltransferase activity	GO:0005978~glycogen biosynthetic process;GO:0019252~starch biosynthetic process	GO:0009507~chloroplast
N1_c12196_g1_i1	2.40992	5.20424	0.000513507	tr|A0A067K4E8|A0A067K4E8_JATCU	598	83.2	524	92.74	87.63	73	3	1527	1	16	539	1.2e-245	Glucose-6-phosphate 1-dehydrogenase (EC 1.1.1.49)	JCGZ_18492	Jatropha curcas (Barbados nut)	PATHWAY: Carbohydrate degradation; pentose phosphate pathway; D-ribulose 5-phosphate from D-glucose 6-phosphate (oxidative stage): step 1/3. {ECO:0000256|RuleBase:RU362120}.	glucose-6-phosphate dehydrogenase activity [GO:0004345]; NADP binding [GO:0050661]; glucose metabolic process [GO:0006006]; pentose-phosphate shunt [GO:0006098]	GO:0004345; GO:0006006; GO:0006098; GO:0050661	GO:0004345~glucose-6-phosphate dehydrogenase activity;GO:0050661~NADP binding	GO:0006006~glucose metabolic process;GO:0006098~pentose-phosphate shunt	NA
N1_c12785_g1_i1	4.94048	0.767053	1.92464e-06	tr|A0A1D1Z6L5|A0A1D1Z6L5_9ARAE	108	72.5	102	71.16	94.44	21	2	382	95	8	108	3.8e-31	Glucose-repressible gene protein (Fragment)	grg-1_1 g.15920	Anthurium amnicola	NA	NA	NA	NA	NA	NA
N1_c12785_g1_i2	8.70576	0.378903	4.00132e-07	tr|A0A1D1Z6L5|A0A1D1Z6L5_9ARAE	108	72.5	102	59.53	94.44	21	2	466	179	8	108	4.6e-31	Glucose-repressible gene protein (Fragment)	grg-1_1 g.15920	Anthurium amnicola	NA	NA	NA	NA	NA	NA
N1_c19996_g1_i1	7.47909	-0.713393	0.000164799	tr|A0A1D1Z6L5|A0A1D1Z6L5_9ARAE	108	45.3	64	69.06	59.26	33	1	93	278	38	101	8e-06	Glucose-repressible gene protein (Fragment)	grg-1_1 g.15920	Anthurium amnicola	NA	NA	NA	NA	NA	NA
N1_c5784_g1_i1	9.50399	1.12878	3.93956e-09	tr|A0A1D1Z6L5|A0A1D1Z6L5_9ARAE	108	62.5	72	82.44	66.67	25	1	31	240	1	72	4.7e-16	Glucose-repressible gene protein (Fragment)	grg-1_1 g.15920	Anthurium amnicola	NA	NA	NA	NA	NA	NA
N1_c15708_g1_i1	3.48714	4.13344	2.27494e-06	tr|A0A068TNH8|A0A068TNH8_COFCA	971	54.4	946	100	97.43	359	11	2674	32	28	966	1.6e-279	Glutamate receptor	GSCOC_T00021651001	Coffea canephora (Robusta coffee)	NA	integral component of membrane [GO:0016021]; ionotropic glutamate receptor activity [GO:0004970]	GO:0004970; GO:0016021	GO:0004970~ionotropic glutamate receptor activity	NA	GO:0016021~integral component of membrane
N1_c17851_g1_i1	4.16981	2.79376	2.57959e-07	tr|A0A068VHE7|A0A068VHE7_COFCA	825	52.5	493	79.39	59.76	206	7	2	1405	139	628	3.7e-139	Glutamate receptor	GSCOC_T00011224001	Coffea canephora (Robusta coffee)	NA	integral component of membrane [GO:0016021]; ionotropic glutamate receptor activity [GO:0004970]	GO:0004970; GO:0016021	GO:0004970~ionotropic glutamate receptor activity	NA	GO:0016021~integral component of membrane
N1_c19176_g2_i1	2.24249	4.14436	0.00129285	tr|A0A1J6IS90|A0A1J6IS90_NICAT	941	68.8	528	84.53	56.11	159	3	1822	248	410	934	8.7e-213	Glutamate receptor	GLR3.4_0 A4A49_01237	Nicotiana attenuata (Coyote tobacco)	NA	integral component of membrane [GO:0016021]; ionotropic glutamate receptor activity [GO:0004970]	GO:0004970; GO:0016021	GO:0004970~ionotropic glutamate receptor activity	NA	GO:0016021~integral component of membrane
N1_c4713_g1_i1	2.312	0.616176	0.00496338	tr|A0A061GIM7|A0A061GIM7_THECC	987	77.2	123	83.48	12.46	28	0	2	370	115	237	3.9e-47	Glutamate receptor	TCM_036849	Theobroma cacao (Cacao) (Cocoa)	NA	integral component of membrane [GO:0016021]; ionotropic glutamate receptor activity [GO:0004970]	GO:0004970; GO:0016021	GO:0004970~ionotropic glutamate receptor activity	NA	GO:0016021~integral component of membrane
N1_c8862_g1_i1	2.42486	2.43778	0.000875924	tr|A0A068TZW1|A0A068TZW1_COFCA	940	72.1	391	83.43	41.6	107	1	1405	239	545	935	2.1e-158	Glutamate receptor	GSCOC_T00036934001	Coffea canephora (Robusta coffee)	NA	integral component of membrane [GO:0016021]; ionotropic glutamate receptor activity [GO:0004970]	GO:0004970; GO:0016021	GO:0004970~ionotropic glutamate receptor activity	NA	GO:0016021~integral component of membrane
N1_c11620_g1_i1	2.19292	3.52386	0.001747	sp|D7STK2|GATC_VITVI	137	66	147	63.36	100	38	3	692	258	1	137	1.1e-43	Glutamyl-tRNA(Gln) amidotransferase subunit C, chloroplastic/mitochondrial (Glu-AdT subunit C) (EC 6.3.5.-)	GATC VIT_04s0008g00570	Vitis vinifera (Grape)	NA	chloroplast [GO:0009507]; mitochondrion [GO:0005739]; ATP binding [GO:0005524]; ligase activity [GO:0016874]; regulation of translational fidelity [GO:0006450]; translation [GO:0006412]	GO:0005524; GO:0005739; GO:0006412; GO:0006450; GO:0009507; GO:0016874	GO:0005524~ATP binding;GO:0016874~ligase activity	GO:0006412~translation;GO:0006450~regulation of translational fidelity	GO:0005739~mitochondrion;GO:0009507~chloroplast
N1_c6440_g1_i1	2.34854	4.69388	0.000734669	tr|A0A103Y7J3|A0A103Y7J3_CYNCS	232	74	104	53.61	44.83	26	1	513	202	1	103	1.2e-35	Glutaredoxin (Fragment)	Ccrd_017712	Cynara cardunculus var. scolymus (Globe artichoke) (Cynara scolymus)	NA	cell [GO:0005623]; electron carrier activity [GO:0009055]; protein disulfide oxidoreductase activity [GO:0015035]; cell redox homeostasis [GO:0045454]	GO:0005623; GO:0009055; GO:0015035; GO:0045454	GO:0009055~electron carrier activity;GO:0015035~protein disulfide oxidoreductase activity	GO:0045454~cell redox homeostasis	GO:0005623~cell
N1_c16299_g1_i1	2.20669	6.38572	0.00128264	tr|M5XTR8|M5XTR8_PRUPE	244	91.7	168	48.46	68.85	14	0	320	823	77	244	3.5e-86	Glutathione peroxidase	PRUPE_ppa010584mg	Prunus persica (Peach) (Amygdalus persica)	NA	glutathione peroxidase activity [GO:0004602]; response to oxidative stress [GO:0006979]	GO:0004602; GO:0006979	GO:0004602~glutathione peroxidase activity	GO:0006979~response to oxidative stress	NA
N1_c12050_g1_i1	6.0835	3.74274	4.75448e-12	tr|W8SQT6|W8SQT6_9ROSA	452	78.5	409	95.12	90.49	83	3	1218	1	1	407	3.8e-175	Glyceraldehyde-3-phosphate dehydrogenase (EC 1.2.1.-)	NA	Pyrus x bretschneideri (Chinese white pear)	NA	NAD binding [GO:0051287]; NADP binding [GO:0050661]; oxidoreductase activity, acting on the aldehyde or oxo group of donors, NAD or NADP as acceptor [GO:0016620]; glucose metabolic process [GO:0006006]	GO:0006006; GO:0016620; GO:0050661; GO:0051287	GO:0016620~oxidoreductase activity, acting on the aldehyde or oxo group of donors, NAD or NADP as acceptor;GO:0050661~NADP binding;GO:0051287~NAD binding	GO:0006006~glucose metabolic process	NA
N1_c12050_g2_i1	9.1398	0.783881	3.63334e-08	tr|M1AM94|M1AM94_SOLTU	450	86.3	51	48.57	11.33	7	0	314	162	400	450	1.3e-20	Glyceraldehyde-3-phosphate dehydrogenase (EC 1.2.1.-)	NA	Solanum tuberosum (Potato)	NA	NAD binding [GO:0051287]; NADP binding [GO:0050661]; oxidoreductase activity, acting on the aldehyde or oxo group of donors, NAD or NADP as acceptor [GO:0016620]; glucose metabolic process [GO:0006006]	GO:0006006; GO:0016620; GO:0050661; GO:0051287	GO:0016620~oxidoreductase activity, acting on the aldehyde or oxo group of donors, NAD or NADP as acceptor;GO:0050661~NADP binding;GO:0051287~NAD binding	GO:0006006~glucose metabolic process	NA
N1_c17772_g1_i1	8.01992	7.39178	6.6898e-19	tr|A0A103XTT0|A0A103XTT0_CYNCS	436	81.3	406	80.45	93.12	72	3	1379	174	31	436	4.1e-181	Glyceraldehyde-3-phosphate dehydrogenase (EC 1.2.1.-) (Fragment)	Ccrd_001185	Cynara cardunculus var. scolymus (Globe artichoke) (Cynara scolymus)	NA	NAD binding [GO:0051287]; NADP binding [GO:0050661]; oxidoreductase activity, acting on the aldehyde or oxo group of donors, NAD or NADP as acceptor [GO:0016620]; glucose metabolic process [GO:0006006]	GO:0006006; GO:0016620; GO:0050661; GO:0051287	GO:0016620~oxidoreductase activity, acting on the aldehyde or oxo group of donors, NAD or NADP as acceptor;GO:0050661~NADP binding;GO:0051287~NAD binding	GO:0006006~glucose metabolic process	NA
N1_c4067_g1_i1	2.48745	0.755632	0.00235169	tr|A0A1J6J943|A0A1J6J943_NICAT	501	89	109	99.7	21.76	12	0	2	328	374	482	1.8e-52	Glycerol-3-phosphate 2-o-acyltransferase 4	GPAT4 A4A49_09873	Nicotiana attenuata (Coyote tobacco)	NA	integral component of membrane [GO:0016021]; transferase activity, transferring acyl groups [GO:0016746]; metabolic process [GO:0008152]	GO:0008152; GO:0016021; GO:0016746	GO:0016746~transferase activity, transferring acyl groups	GO:0008152~metabolic process	GO:0016021~integral component of membrane
N1_c12660_g1_i1	5.17052	3.92272	3.71509e-10	tr|A0A1J6ISQ5|A0A1J6ISQ5_NICAT	162	78.9	161	72.31	99.38	34	0	606	124	1	161	3.6e-68	Glycine cleavage system h protein, mitochondrial	GDCSH_1 A4A49_02731	Nicotiana attenuata (Coyote tobacco)	NA	glycine cleavage complex [GO:0005960]; glycine decarboxylation via glycine cleavage system [GO:0019464]	GO:0005960; GO:0019464	NA	GO:0019464~glycine decarboxylation via glycine cleavage system	GO:0005960~glycine cleavage complex
N1_c14040_g1_i1	3.70343	2.26708	4.43567e-06	tr|B9HYY5|B9HYY5_POPTR	142	63.3	60	28.08	42.25	22	0	289	468	83	142	3e-16	Glycine-rich family protein	POPTR_0011s04480g	Populus trichocarpa (Western balsam poplar) (Populus balsamifera subsp. trichocarpa)	NA	NA	NA	NA	NA	NA
N1_c19558_g1_i2	2.19166	2.07675	0.00277368	tr|A0A103XSY2|A0A103XSY2_CYNCS	338	79.4	34	20.56	10.06	7	0	291	392	141	174	1.3e-06	Glycolipid transfer protein domain-containing protein	Ccrd_001618	Cynara cardunculus var. scolymus (Globe artichoke) (Cynara scolymus)	NA	cytoplasm [GO:0005737]; glycolipid binding [GO:0051861]; glycolipid transporter activity [GO:0017089]	GO:0005737; GO:0017089; GO:0051861	GO:0017089~glycolipid transporter activity;GO:0051861~glycolipid binding	NA	GO:0005737~cytoplasm
N1_c19558_g1_i5	2.00202	2.76019	0.00479681	tr|A0A103XSY2|A0A103XSY2_CYNCS	338	79.4	34	23.08	10.06	7	0	306	407	141	174	3e-07	Glycolipid transfer protein domain-containing protein	Ccrd_001618	Cynara cardunculus var. scolymus (Globe artichoke) (Cynara scolymus)	NA	cytoplasm [GO:0005737]; glycolipid binding [GO:0051861]; glycolipid transporter activity [GO:0017089]	GO:0005737; GO:0017089; GO:0051861	GO:0017089~glycolipid transporter activity;GO:0051861~glycolipid binding	NA	GO:0005737~cytoplasm
N1_c21036_g1_i1	2.13241	1.112	0.00753696	tr|G7IF65|G7IF65_MEDTR	639	75.4	57	28.6	8.92	14	0	329	499	80	136	8.8e-18	Glycoside hydrolase family 1 protein	MTR_1g088610	Medicago truncatula (Barrel medic) (Medicago tribuloides)	NA	hydrolase activity, hydrolyzing O-glycosyl compounds [GO:0004553]; carbohydrate metabolic process [GO:0005975]	GO:0004553; GO:0005975	GO:0004553~hydrolase activity, hydrolyzing O-glycosyl compounds	GO:0005975~carbohydrate metabolic process	NA
N1_c10754_g1_i1	3.40126	-0.559789	0.00281198	tr|A0A103XH84|A0A103XH84_CYNCS	398	78.9	38	43.18	9.55	8	0	114	1	39	76	1.3e-08	Glycoside hydrolase, catalytic domain-containing protein (Fragment)	Ccrd_007316	Cynara cardunculus var. scolymus (Globe artichoke) (Cynara scolymus)	NA	hydrolase activity, hydrolyzing O-glycosyl compounds [GO:0004553]; carbohydrate metabolic process [GO:0005975]	GO:0004553; GO:0005975	GO:0004553~hydrolase activity, hydrolyzing O-glycosyl compounds	GO:0005975~carbohydrate metabolic process	NA
N1_c11387_g2_i1	2.54872	2.36994	0.000549404	tr|A0A061G8R1|A0A061G8R1_THECC	632	48.4	188	87.31	29.75	77	3	555	10	448	621	3.7e-38	Glycosyl hydrolase superfamily protein	TCM_027171	Theobroma cacao (Cacao) (Cocoa)	NA	integral component of membrane [GO:0016021]; electron carrier activity [GO:0009055]; hydrolase activity, hydrolyzing O-glycosyl compounds [GO:0004553]; carbohydrate metabolic process [GO:0005975]	GO:0004553; GO:0005975; GO:0009055; GO:0016021	GO:0004553~hydrolase activity, hydrolyzing O-glycosyl compounds;GO:0009055~electron carrier activity	GO:0005975~carbohydrate metabolic process	GO:0016021~integral component of membrane
N1_c10382_g2_i1	8.75811	0.427343	2.97358e-07	tr|D7TVD8|D7TVD8_VITVI	468	66	153	100	32.69	52	0	459	1	213	365	2.1e-51	Glycosyltransferase (EC 2.4.1.-)	VIT_02s0025g01240	Vitis vinifera (Grape)	NA	intracellular membrane-bounded organelle [GO:0043231]; quercetin 3-O-glucosyltransferase activity [GO:0080043]; quercetin 7-O-glucosyltransferase activity [GO:0080044]; metabolic process [GO:0008152]	GO:0008152; GO:0043231; GO:0080043; GO:0080044	GO:0080043~quercetin 3-O-glucosyltransferase activity;GO:0080044~quercetin 7-O-glucosyltransferase activity	GO:0008152~metabolic process	GO:0043231~intracellular membrane-bounded organelle
N1_c10382_g3_i1	5.03984	0.858074	1.22501e-06	tr|D7TVD8|D7TVD8_VITVI	468	55.3	217	98.04	46.37	89	3	644	3	6	217	1.1e-58	Glycosyltransferase (EC 2.4.1.-)	VIT_02s0025g01240	Vitis vinifera (Grape)	NA	intracellular membrane-bounded organelle [GO:0043231]; quercetin 3-O-glucosyltransferase activity [GO:0080043]; quercetin 7-O-glucosyltransferase activity [GO:0080044]; metabolic process [GO:0008152]	GO:0008152; GO:0043231; GO:0080043; GO:0080044	GO:0080043~quercetin 3-O-glucosyltransferase activity;GO:0080044~quercetin 7-O-glucosyltransferase activity	GO:0008152~metabolic process	GO:0043231~intracellular membrane-bounded organelle
N1_c16488_g1_i2	2.82766	3.44673	9.36883e-05	tr|A0A023SFS7|A0A023SFS7_EUCUL	487	54.3	484	99.05	99.38	198	11	25	1437	13	486	3.3e-135	Glycosyltransferase (EC 2.4.1.-)	CAGT1	Eucommia ulmoides (Hardy rubber tree)	NA	transferase activity, transferring hexosyl groups [GO:0016758]; metabolic process [GO:0008152]	GO:0008152; GO:0016758	GO:0016758~transferase activity, transferring hexosyl groups	GO:0008152~metabolic process	NA
N1_c17761_g3_i1	2.71428	5.93114	0.000106309	tr|B9HDE9|B9HDE9_POPTR	480	54.7	475	80.97	98.96	206	2	1666	266	5	478	2.9e-149	Glycosyltransferase (EC 2.4.1.-)	POPTR_0006s02380g	Populus trichocarpa (Western balsam poplar) (Populus balsamifera subsp. trichocarpa)	NA	intracellular membrane-bounded organelle [GO:0043231]; quercetin 3-O-glucosyltransferase activity [GO:0080043]; quercetin 7-O-glucosyltransferase activity [GO:0080044]; metabolic process [GO:0008152]	GO:0008152; GO:0043231; GO:0080043; GO:0080044	GO:0080043~quercetin 3-O-glucosyltransferase activity;GO:0080044~quercetin 7-O-glucosyltransferase activity	GO:0008152~metabolic process	GO:0043231~intracellular membrane-bounded organelle
N1_c18458_g1_i1	2.19912	4.39043	0.00151397	tr|F6GW41|F6GW41_VITVI	453	57.3	447	81.42	98.68	186	2	186	1511	1	447	2.3e-145	Glycosyltransferase (EC 2.4.1.-)	VIT_06s0061g01430	Vitis vinifera (Grape)	NA	intracellular membrane-bounded organelle [GO:0043231]; quercetin 3-O-glucosyltransferase activity [GO:0080043]; quercetin 7-O-glucosyltransferase activity [GO:0080044]; metabolic process [GO:0008152]	GO:0008152; GO:0043231; GO:0080043; GO:0080044	GO:0080043~quercetin 3-O-glucosyltransferase activity;GO:0080044~quercetin 7-O-glucosyltransferase activity	GO:0008152~metabolic process	GO:0043231~intracellular membrane-bounded organelle
N1_c19274_g1_i1	4.51272	4.36143	6.50316e-09	tr|A0A068V026|A0A068V026_COFCA	455	56.1	456	89.88	100	193	3	111	1460	1	455	2e-143	Glycosyltransferase (EC 2.4.1.-)	GSCOC_T00040376001	Coffea canephora (Robusta coffee)	NA	transferase activity, transferring hexosyl groups [GO:0016758]; metabolic process [GO:0008152]	GO:0008152; GO:0016758	GO:0016758~transferase activity, transferring hexosyl groups	GO:0008152~metabolic process	NA
N1_c19358_g1_i1	2.91948	6.12744	3.53365e-05	tr|A0A125QVX2|A0A125QVX2_CAMSI	477	53.2	477	87.26	100	194	6	1482	139	1	477	1.9e-139	Glycosyltransferase (EC 2.4.1.-)	UGT84J2	Camellia sinensis (Tea)	NA	transferase activity, transferring hexosyl groups [GO:0016758]; metabolic process [GO:0008152]	GO:0008152; GO:0016758	GO:0016758~transferase activity, transferring hexosyl groups	GO:0008152~metabolic process	NA
N1_c19358_g1_i2	3.6494	5.69021	6.12505e-07	tr|A0A125QVX2|A0A125QVX2_CAMSI	477	55.6	390	88.57	81.76	153	5	1316	207	88	477	4.1e-124	Glycosyltransferase (EC 2.4.1.-)	UGT84J2	Camellia sinensis (Tea)	NA	transferase activity, transferring hexosyl groups [GO:0016758]; metabolic process [GO:0008152]	GO:0008152; GO:0016758	GO:0016758~transferase activity, transferring hexosyl groups	GO:0008152~metabolic process	NA
N1_c19412_g1_i1	8.18337	4.84105	6.40574e-17	tr|A0A061DHX7|A0A061DHX7_THECC	484	60.7	285	52.65	58.88	108	2	925	71	195	475	3.4e-96	Glycosyltransferase (EC 2.4.1.-)	TCM_046679	Theobroma cacao (Cacao) (Cocoa)	NA	transferase activity, transferring hexosyl groups [GO:0016758]; metabolic process [GO:0008152]	GO:0008152; GO:0016758	GO:0016758~transferase activity, transferring hexosyl groups	GO:0008152~metabolic process	NA
N1_c19664_g4_i1	4.11968	5.48221	4.09665e-08	tr|A0A1J6I6D9|A0A1J6I6D9_NICAT	477	58.1	477	85.48	100	190	4	96	1508	1	473	3.8e-159	Glycosyltransferase (EC 2.4.1.-)	UGT85A7_0 A4A49_24515	Nicotiana attenuata (Coyote tobacco)	NA	transferase activity, transferring hexosyl groups [GO:0016758]; metabolic process [GO:0008152]	GO:0008152; GO:0016758	GO:0016758~transferase activity, transferring hexosyl groups	GO:0008152~metabolic process	NA
N1_c19859_g1_i1	2.12467	8.04675	0.00181341	tr|A0A068V7F9|A0A068V7F9_COFCA	480	55.6	477	83.68	99.38	204	4	136	1557	1	472	1.1e-145	Glycosyltransferase (EC 2.4.1.-)	GSCOC_T00019058001	Coffea canephora (Robusta coffee)	NA	transferase activity, transferring hexosyl groups [GO:0016758]; metabolic process [GO:0008152]	GO:0008152; GO:0016758	GO:0016758~transferase activity, transferring hexosyl groups	GO:0008152~metabolic process	NA
N1_c19859_g1_i2	3.03013	8.0267	1.76213e-05	tr|A0A068V7F9|A0A068V7F9_COFCA	480	54.9	477	63.1	99.38	207	4	136	1557	1	472	2.2e-141	Glycosyltransferase (EC 2.4.1.-)	GSCOC_T00019058001	Coffea canephora (Robusta coffee)	NA	transferase activity, transferring hexosyl groups [GO:0016758]; metabolic process [GO:0008152]	GO:0008152; GO:0016758	GO:0016758~transferase activity, transferring hexosyl groups	GO:0008152~metabolic process	NA
N1_c4631_g1_i1	3.06627	-0.820091	0.00977491	tr|K4D2N9|K4D2N9_SOLLC	471	42.4	85	97.7	18.05	49	0	261	7	387	471	1.2e-08	Glycosyltransferase (EC 2.4.1.-)	NA	Solanum lycopersicum (Tomato) (Lycopersicon esculentum)	NA	intracellular membrane-bounded organelle [GO:0043231]; quercetin 3-O-glucosyltransferase activity [GO:0080043]; quercetin 7-O-glucosyltransferase activity [GO:0080044]; metabolic process [GO:0008152]	GO:0008152; GO:0043231; GO:0080043; GO:0080044	GO:0080043~quercetin 3-O-glucosyltransferase activity;GO:0080044~quercetin 7-O-glucosyltransferase activity	GO:0008152~metabolic process	GO:0043231~intracellular membrane-bounded organelle
N1_c5386_g1_i1	7.27866	-0.881728	0.000390825	tr|A5BA40|A5BA40_VITVI	495	70.1	67	84.81	13.54	20	0	203	3	64	130	3.3e-21	Glycosyltransferase (EC 2.4.1.-)	VITISV_041695	Vitis vinifera (Grape)	NA	transferase activity, transferring hexosyl groups [GO:0016758]; metabolic process [GO:0008152]	GO:0008152; GO:0016758	GO:0016758~transferase activity, transferring hexosyl groups	GO:0008152~metabolic process	NA
N1_c9942_g2_i1	5.3474	0.277952	7.01868e-06	tr|A0A061EUB6|A0A061EUB6_THECC	490	72.5	40	34.99	8.16	11	0	160	279	77	116	2.8e-08	Glycosyltransferase (EC 2.4.1.-)	TCM_022321	Theobroma cacao (Cacao) (Cocoa)	NA	transferase activity, transferring hexosyl groups [GO:0016758]; metabolic process [GO:0008152]	GO:0008152; GO:0016758	GO:0016758~transferase activity, transferring hexosyl groups	GO:0008152~metabolic process	NA
N1_c8992_g1_i1	3.14026	0.0834098	0.000999618	tr|A0A1D1XW53|A0A1D1XW53_9ARAE	481	54.2	96	99.65	19.96	44	0	2	289	366	461	1.5e-23	Glycosyltransferase (EC 2.4.1.-) (Fragment)	UGT87A2_1 g.60471	Anthurium amnicola	NA	transferase activity, transferring hexosyl groups [GO:0016758]; metabolic process [GO:0008152]	GO:0008152; GO:0016758	GO:0016758~transferase activity, transferring hexosyl groups	GO:0008152~metabolic process	NA
N1_c10270_g1_i1	5.19886	2.4846	4.00131e-09	tr|A0A164UBM9|A0A164UBM9_DAUCA	514	68.9	322	83.78	62.65	94	3	1151	201	151	471	1.1e-128	Glycosyltransferases (EC 2.4.-.-)	DCAR_025752	Daucus carota subsp. sativus	NA	Golgi membrane [GO:0000139]; integral component of membrane [GO:0016021]; galactosylgalactosylxylosylprotein 3-beta-glucuronosyltransferase activity [GO:0015018]; cell wall organization [GO:0071555]	GO:0000139; GO:0015018; GO:0016021; GO:0071555	GO:0015018~galactosylgalactosylxylosylprotein 3-beta-glucuronosyltransferase activity	GO:0071555~cell wall organization	GO:0000139~Golgi membrane;GO:0016021~integral component of membrane
N2_c15033_g1_i4	2.67497	1.36749	0.000853944	tr|A0A103XNB5|A0A103XNB5_CYNCS	204	98.9	91	62.47	44.61	1	0	102	374	106	196	1e-47	Glyoxalase-like domain-containing protein	Ccrd_003956	Cynara cardunculus var. scolymus (Globe artichoke) (Cynara scolymus)	NA	NA	NA	NA	NA	NA
N1_c85_g1_i1	2.55768	-0.378246	0.0103313	tr|A0A0D6R8Y7|A0A0D6R8Y7_ARACU	217	96.7	91	96.81	41.94	3	0	3	275	42	132	2.7e-46	GTP-binding nuclear protein	NA	Araucaria cunninghamii (Hoop pine) (Moreton Bay pine)	NA	nucleus [GO:0005634]; GTP binding [GO:0005525]; GTPase activity [GO:0003924]; intracellular protein transport [GO:0006886]; nucleocytoplasmic transport [GO:0006913]; signal transduction [GO:0007165]	GO:0003924; GO:0005525; GO:0005634; GO:0006886; GO:0006913; GO:0007165	GO:0003924~GTPase activity;GO:0005525~GTP binding	GO:0006886~intracellular protein transport;GO:0006913~nucleocytoplasmic transport;GO:0007165~signal transduction	GO:0005634~nucleus
N1_c19608_g4_i1	3.06398	0.547874	0.000530803	tr|Q9FLE0|Q9FLE0_ARATH	514	51.8	56	40.29	10.89	27	0	342	175	270	325	1.4e-06	GTP-binding protein-like	NA	Arabidopsis thaliana (Mouse-ear cress)	NA	GTP binding [GO:0005525]	GO:0005525	GO:0005525~GTP binding	NA	NA
N1_c22471_g1_i1	7.27866	-0.881728	0.000390825	tr|A0A0D2K0V6|A0A0D2K0V6_9CHLO	64	69.5	59	64.84	92.19	17	1	198	25	1	59	7.9e-14	H/ACA ribonucleoprotein complex subunit 3	MNEG_3705	Monoraphidium neglectum	NA	intracellular ribonucleoprotein complex [GO:0030529]; viral nucleocapsid [GO:0019013]; snoRNA binding [GO:0030515]; pseudouridine synthesis [GO:0001522]; ribosome biogenesis [GO:0042254]	GO:0001522; GO:0019013; GO:0030515; GO:0030529; GO:0042254	GO:0030515~snoRNA binding	GO:0001522~pseudouridine synthesis;GO:0042254~ribosome biogenesis	GO:0019013~viral nucleocapsid;GO:0030529~ribonucleoprotein complex
N1_c16586_g1_i1	2.45793	6.14496	0.000383252	tr|Q5QJB4|Q5QJB4_SOLLC	276	59.9	284	70.36	100	104	4	1059	214	1	276	6.2e-79	Harpin binding protein 1	HrBP1	Solanum lycopersicum (Tomato) (Lycopersicon esculentum)	NA	NA	NA	NA	NA	NA
N1_c8775_g2_i1	3.54953	-1.21395	0.0102151	tr|A0A061G1G7|A0A061G1G7_THECC	640	73.3	86	99.61	13.44	23	0	258	1	277	362	8.7e-31	HAT transposon superfamily isoform 1	TCM_015328	Theobroma cacao (Cacao) (Cocoa)	NA	nucleic acid binding [GO:0003676]; protein dimerization activity [GO:0046983]	GO:0003676; GO:0046983	GO:0003676~nucleic acid binding;GO:0046983~protein dimerization activity	NA	NA
N1_c3292_g1_i1	8.50598	0.195153	1.21973e-06	tr|A0A068BBK0|A0A068BBK0_9LAMI	177	82.4	91	88.06	51.41	16	0	1	273	87	177	4.5e-34	Heat shock 70 kDa protein (Fragment)	NA	Fraxinus mandshurica	NA	NA	NA	NA	NA	NA
N1_c20036_g1_i1	7.90763	-0.342624	2.24824e-05	tr|H2DQ69|H2DQ69_HAELA	650	89.9	69	76.1	10.62	7	0	64	270	5	73	1.3e-29	Heat shock protein 70 (EC 3.6.1.3)	NA	Haematococcus lacustris (Green alga) (Haematococcus pluvialis)	NA	ATP binding [GO:0005524]; ATPase activity [GO:0016887]	GO:0005524; GO:0016887	GO:0005524~ATP binding;GO:0016887~ATPase activity	NA	NA
N1_c20181_g1_i1	6.76807	-1.2931	0.00199604	tr|Q67BD2|Q67BD2_TOBAC	653	85.9	71	97.26	10.87	10	0	4	216	198	268	1.2e-28	Heat shock protein 70-1	HSP70-1	Nicotiana tabacum (Common tobacco)	NA	ATP binding [GO:0005524]	GO:0005524	GO:0005524~ATP binding	NA	NA
N1_c20533_g1_i1	7.04584	-1.07263	0.00100641	tr|Q67BD2|Q67BD2_TOBAC	653	92.3	78	100	11.94	6	0	1	234	437	514	2.6e-34	Heat shock protein 70-1	HSP70-1	Nicotiana tabacum (Common tobacco)	NA	ATP binding [GO:0005524]	GO:0005524	GO:0005524~ATP binding	NA	NA
N1_c22946_g1_i1	7.20515	-0.942565	0.000530405	tr|Q67BD1|Q67BD1_TOBAC	653	88	75	98.68	11.49	9	0	2	226	87	161	4.5e-31	Heat shock protein 70-2	HSP70-2	Nicotiana tabacum (Common tobacco)	NA	ATP binding [GO:0005524]	GO:0005524	GO:0005524~ATP binding	NA	NA
N1_c2725_g1_i1	4.02303	-0.0459951	0.000191901	tr|Q67BD1|Q67BD1_TOBAC	653	85.6	104	99.68	15.93	15	0	2	313	13	116	4.7e-47	Heat shock protein 70-2	HSP70-2	Nicotiana tabacum (Common tobacco)	NA	ATP binding [GO:0005524]	GO:0005524	GO:0005524~ATP binding	NA	NA
N1_c3610_g1_i1	7.34861	-0.82338	0.000290613	tr|A0A1J3IE78|A0A1J3IE78_NOCCA	173	81.6	38	55.88	21.97	7	0	203	90	96	133	5.1e-10	Heat shock protein 81-2 (Fragment)	MP_TR3729_c3_g1_i1_g.10109	Noccaea caerulescens (Alpine penny-cress) (Thlaspi caerulescens)	NA	ATP binding [GO:0005524]; unfolded protein binding [GO:0051082]; protein folding [GO:0006457]; response to stress [GO:0006950]	GO:0005524; GO:0006457; GO:0006950; GO:0051082	GO:0005524~ATP binding;GO:0051082~unfolded protein binding	GO:0006457~protein folding;GO:0006950~response to stress	NA
N1_c20334_g1_i1	6.54788	-1.46163	0.00416566	tr|A0A1D1YP49|A0A1D1YP49_9ARAE	708	76.7	73	99.1	10.31	17	0	3	221	393	465	1.2e-25	Heat shock protein 83	Hsp83_6 g.45895	Anthurium amnicola	NA	ATP binding [GO:0005524]; unfolded protein binding [GO:0051082]; protein folding [GO:0006457]; response to stress [GO:0006950]	GO:0005524; GO:0006457; GO:0006950; GO:0051082	GO:0005524~ATP binding;GO:0051082~unfolded protein binding	GO:0006457~protein folding;GO:0006950~response to stress	NA
N1_c13320_g1_i1	13.4886	5.04337	1.62627e-20	tr|A0A118JYI6|A0A118JYI6_CYNCS	110	60.6	94	46.92	85.45	33	1	451	182	17	110	5.2e-26	Heat shock protein DnaJ, cysteine-rich domain-containing protein	Ccrd_023095	Cynara cardunculus var. scolymus (Globe artichoke) (Cynara scolymus)	NA	heat shock protein binding [GO:0031072]; unfolded protein binding [GO:0051082]	GO:0031072; GO:0051082	GO:0031072~heat shock protein binding;GO:0051082~unfolded protein binding	NA	NA
N1_c20300_g1_i1	6.95906	-1.1424	0.00140897	tr|A0A1D1XH60|A0A1D1XH60_9ARAE	446	76.7	90	98.9	20.18	21	0	2	271	47	136	1.9e-28	Heat shock protein HSS1 (Fragment)	HSS1_4 g.44937	Anthurium amnicola	NA	ATP binding [GO:0005524]	GO:0005524	GO:0005524~ATP binding	NA	NA
N1_c5031_g1_i1	5.13279	0.943658	7.1557e-07	tr|A0A1D1YEH0|A0A1D1YEH0_9ARAE	618	60.1	223	99.7	36.08	89	0	671	3	324	546	2.9e-70	Heat shock protein sks2 (Fragment)	sks2 g.37038	Anthurium amnicola	NA	ATP binding [GO:0005524]	GO:0005524	GO:0005524~ATP binding	NA	NA
N1_c5031_g1_i2	3.98364	-0.0795752	0.000230561	tr|A0A1D1YEH0|A0A1D1YEH0_9ARAE	618	66.4	122	99.46	19.74	41	0	368	3	324	445	3.6e-38	Heat shock protein sks2 (Fragment)	sks2 g.37038	Anthurium amnicola	NA	ATP binding [GO:0005524]	GO:0005524	GO:0005524~ATP binding	NA	NA
N1_c8149_g1_i1	10.2973	1.89211	3.05021e-11	tr|A0A1J3GMG0|A0A1J3GMG0_NOCCA	123	75.3	89	38.86	72.36	22	0	386	120	32	120	1.1e-32	Heat stress transcription factor A-3	LC_TR11304_c1_g1_i1_g.39815 LE_TR20656_c0_g1_i1_g.66095	Noccaea caerulescens (Alpine penny-cress) (Thlaspi caerulescens)	NA	nucleus [GO:0005634]; sequence-specific DNA binding [GO:0043565]; transcription factor activity, sequence-specific DNA binding [GO:0003700]	GO:0003700; GO:0005634; GO:0043565	GO:0003700~sequence-specific DNA binding transcription factor activity;GO:0043565~sequence-specific DNA binding	NA	GO:0005634~nucleus
N1_c12830_g1_i1	2.57858	4.27348	0.000249911	tr|A0A103Y5A0|A0A103Y5A0_CYNCS	148	70.9	148	57.81	100	41	1	695	258	1	148	2.1e-56	Heavy metal-associated domain, HMA	Ccrd_018931	Cynara cardunculus var. scolymus (Globe artichoke) (Cynara scolymus)	NA	metal ion binding [GO:0046872]; metal ion transport [GO:0030001]	GO:0030001; GO:0046872	GO:0046872~metal ion binding	GO:0030001~metal ion transport	NA
N1_c13689_g1_i1	5.05739	8.41922	7.22578e-11	tr|A0A103Y7R6|A0A103Y7R6_CYNCS	155	86.5	155	49	100	20	1	691	230	1	155	1.5e-72	Heavy metal-associated domain, HMA	Ccrd_017627	Cynara cardunculus var. scolymus (Globe artichoke) (Cynara scolymus)	NA	metal ion binding [GO:0046872]; metal ion transport [GO:0030001]	GO:0030001; GO:0046872	GO:0046872~metal ion binding	GO:0030001~metal ion transport	NA
N1_c12227_g3_i1	2.21688	3.28994	0.00173599	tr|A0A061GIF3|A0A061GIF3_THECC	235	89.8	157	69.99	66.81	16	0	634	164	47	203	2.6e-79	Hemoglobin 3 isoform 2 (Fragment)	TCM_037130	Theobroma cacao (Cacao) (Cocoa)	NA	oxygen binding [GO:0019825]	GO:0019825	GO:0019825~oxygen binding	NA	NA
N1_c10640_g1_i1	2.00556	3.94161	0.00378014	tr|V4VWJ4|V4VWJ4_9ROSI	368	83.4	367	64.27	99.73	56	1	388	1473	1	367	4.2e-182	Hexosyltransferase (EC 2.4.1.-)	CICLE_v10020715mg	Citrus clementina	NA	transferase activity, transferring glycosyl groups [GO:0016757]	GO:0016757	GO:0016757~transferase activity, transferring glycosyl groups	NA	NA
N1_c19786_g1_i1	3.66612	6.4957	5.06839e-07	tr|A0A068JCE2|A0A068JCE2_TOBAC	333	78.5	339	71.07	100	63	3	1369	365	1	333	3.7e-155	Hexosyltransferase (EC 2.4.1.-)	LOC107821202	Nicotiana tabacum (Common tobacco)	NA	inositol 3-alpha-galactosyltransferase activity [GO:0047216]; galactose metabolic process [GO:0006012]	GO:0006012; GO:0047216	GO:0047216~inositol 3-alpha-galactosyltransferase activity	GO:0006012~galactose metabolic process	NA
N1_c9766_g2_i1	2.8559	-0.146523	0.00330473	tr|A0A166G8P0|A0A166G8P0_DAUCA	471	67.7	93	98.59	19.75	30	0	4	282	21	113	7.3e-31	Histone deacetylase (EC 3.5.1.98)	DCAR_001205	Daucus carota subsp. sativus	NA	hydrolase activity [GO:0016787]	GO:0016787	GO:0016787~hydrolase activity	NA	NA
N1_c18042_g1_i3	2.54077	6.17701	0.000254639	tr|Q8H6B7|Q8H6B7_TOBAC	206	64.2	134	48.32	65.05	23	1	67	393	1	134	8.2e-38	Histone H1D	H1d	Nicotiana tabacum (Common tobacco)	NA	nucleosome [GO:0000786]; nucleus [GO:0005634]; DNA binding [GO:0003677]; nucleosome assembly [GO:0006334]	GO:0000786; GO:0003677; GO:0005634; GO:0006334	GO:0003677~DNA binding	GO:0006334~nucleosome assembly	GO:0000786~nucleosome;GO:0005634~nucleus
N1_c20613_g1_i1	6.42375	-1.554	0.00614931	tr|F2DGG6|F2DGG6_HORVV	132	95.7	70	88.24	53.03	2	1	3	212	64	132	5.7e-29	Histone H2A	NA	Hordeum vulgare subsp. vulgare (Domesticated barley)	NA	nucleosome [GO:0000786]; nucleus [GO:0005634]; DNA binding [GO:0003677]; protein heterodimerization activity [GO:0046982]	GO:0000786; GO:0003677; GO:0005634; GO:0046982	GO:0003677~DNA binding;GO:0046982~protein heterodimerization activity	NA	GO:0000786~nucleosome;GO:0005634~nucleus
N1_c21652_g1_i1	8.90462	0.563541	1.28242e-07	tr|A0A1D1YKC6|A0A1D1YKC6_9ARAE	135	82.9	105	60.46	77.78	18	0	381	67	23	127	7.6e-42	Histone H2A	HTA1_3 g.39949	Anthurium amnicola	NA	nucleosome [GO:0000786]; nucleus [GO:0005634]; DNA binding [GO:0003677]; protein heterodimerization activity [GO:0046982]	GO:0000786; GO:0003677; GO:0005634; GO:0046982	GO:0003677~DNA binding;GO:0046982~protein heterodimerization activity	NA	GO:0000786~nucleosome;GO:0005634~nucleus
N1_c20311_g1_i1	3.40126	-0.559789	0.00281198	tr|A0A0D6R1Z8|A0A0D6R1Z8_ARACU	142	78	41	45.56	28.87	9	0	124	2	39	79	5.7e-09	Histone H2B	NA	Araucaria cunninghamii (Hoop pine) (Moreton Bay pine)	NA	nucleosome [GO:0000786]; nucleus [GO:0005634]; DNA binding [GO:0003677]; protein heterodimerization activity [GO:0046982]	GO:0000786; GO:0003677; GO:0005634; GO:0046982	GO:0003677~DNA binding;GO:0046982~protein heterodimerization activity	NA	GO:0000786~nucleosome;GO:0005634~nucleus
N1_c14303_g2_i1	2.15469	6.32929	0.00164016	tr|A0A103Y9E6|A0A103Y9E6_CYNCS	197	75.7	115	60.42	58.38	24	1	478	146	22	136	1.5e-38	Histone H4	Ccrd_016736	Cynara cardunculus var. scolymus (Globe artichoke) (Cynara scolymus)	NA	nucleosome [GO:0000786]; nucleus [GO:0005634]; DNA binding [GO:0003677]; protein heterodimerization activity [GO:0046982]; nucleosome assembly [GO:0006334]	GO:0000786; GO:0003677; GO:0005634; GO:0006334; GO:0046982	GO:0003677~DNA binding;GO:0046982~protein heterodimerization activity	GO:0006334~nucleosome assembly	GO:0000786~nucleosome;GO:0005634~nucleus
N1_c4916_g1_i1	6.95906	-1.1424	0.00140897	tr|D8THQ3|D8THQ3_VOLCA	103	76.1	71	99.53	68.93	17	0	1	213	16	86	1.5e-23	Histone H4	hstH4-8 hstH4-1 hstH4-10 hstH4-11 hstH4-12 hstH4-14 hstH4-2 hstH4-3 hstH4-4 hstH4-5 hstH4-6 hstH4-7 hstH4-9 VOLCADRAFT_102100 VOLCADRAFT_102370 VOLCADRAFT_55291 VOLCADRAFT_55394 VOLCADRAFT_55542 VOLCADRAFT_56769 VOLCADRAFT_57217 VOLCADRAFT_57294 VOLCADRAFT_63165 VOLCADRAFT_65854 VOLCADRAFT_67420 VOLCADRAFT_78755 VOLCADRAFT_88140	Volvox carteri f. nagariensis	NA	nucleosome [GO:0000786]; nucleus [GO:0005634]; DNA binding [GO:0003677]; protein heterodimerization activity [GO:0046982]; nucleosome assembly [GO:0006334]	GO:0000786; GO:0003677; GO:0005634; GO:0006334; GO:0046982	GO:0003677~DNA binding;GO:0046982~protein heterodimerization activity	GO:0006334~nucleosome assembly	GO:0000786~nucleosome;GO:0005634~nucleus
N2_c12588_g1_i2	2.25525	3.91361	0.00124258	tr|M8CBV2|M8CBV2_AEGTA	158	71.5	130	71.56	82.28	33	1	528	139	33	158	1.7e-39	Histone H4	F775_29706	Aegilops tauschii (Tausch's goatgrass) (Aegilops squarrosa)	NA	nucleosome [GO:0000786]; nucleus [GO:0005634]; DNA binding [GO:0003677]; protein heterodimerization activity [GO:0046982]	GO:0000786; GO:0003677; GO:0005634; GO:0046982	GO:0003677~DNA binding;GO:0046982~protein heterodimerization activity	NA	GO:0000786~nucleosome;GO:0005634~nucleus
N1_c9273_g1_i1	2.51781	6.57267	0.000282088	tr|A0A0D2VIX2|A0A0D2VIX2_GOSRA	190	79.1	115	52.83	60.53	22	1	49	393	78	190	2.6e-39	Histone H4 (Fragment)	B456_013G264400	Gossypium raimondii (New World cotton)	NA	nucleosome [GO:0000786]; nucleus [GO:0005634]; DNA binding [GO:0003677]; protein heterodimerization activity [GO:0046982]; nucleosome assembly [GO:0006334]	GO:0000786; GO:0003677; GO:0005634; GO:0006334; GO:0046982	GO:0003677~DNA binding;GO:0046982~protein heterodimerization activity	GO:0006334~nucleosome assembly	GO:0000786~nucleosome;GO:0005634~nucleus
N1_c21630_g1_i1	6.76807	-1.2931	0.00199604	tr|A0A103Y517|A0A103Y517_CYNCS	727	68.1	47	64.68	6.46	15	0	1	141	268	314	2e-12	Homeobox KN domain-containing protein	Ccrd_019074	Cynara cardunculus var. scolymus (Globe artichoke) (Cynara scolymus)	NA	nucleus [GO:0005634]; DNA binding [GO:0003677]; regulation of transcription, DNA-templated [GO:0006355]	GO:0003677; GO:0005634; GO:0006355	GO:0003677~DNA binding	GO:0006355~regulation of transcription, DNA-templated	GO:0005634~nucleus
N1_c4185_g1_i1	7.90763	-0.342624	2.24824e-05	tr|A0A061GFH0|A0A061GFH0_THECC	292	69.4	144	100	49.32	30	6	1	393	128	270	8.6e-46	Homeobox protein 31	TCM_027142	Theobroma cacao (Cacao) (Cocoa)	NA	DNA binding [GO:0003677]	GO:0003677	GO:0003677~DNA binding	NA	NA
N1_c13373_g1_i1	3.26549	3.20435	1.11473e-05	tr|A0A096YDU1|A0A096YDU1_ROSHC	243	54.4	204	72.51	83.95	69	7	218	769	44	243	6.3e-46	Homeobox-leucine zipper protein 1	HB1	Rosa hybrid cultivar	NA	nucleus [GO:0005634]; sequence-specific DNA binding [GO:0043565]; transcription factor activity, sequence-specific DNA binding [GO:0003700]	GO:0003700; GO:0005634; GO:0043565	GO:0003700~sequence-specific DNA binding transcription factor activity;GO:0043565~sequence-specific DNA binding	NA	GO:0005634~nucleus
N1_c18260_g1_i1	2.39915	7.84403	0.000489331	tr|A0A061EJ86|A0A061EJ86_THECC	276	59	278	57.68	100	109	4	417	1244	1	275	4.2e-82	Homeobox-leucine zipper protein HAT5	TCM_016864	Theobroma cacao (Cacao) (Cocoa)	NA	nucleus [GO:0005634]; protein homodimerization activity [GO:0042803]; sequence-specific DNA binding [GO:0043565]; transcription factor activity, sequence-specific DNA binding [GO:0003700]; leaf morphogenesis [GO:0009965]; positive regulation of transcription, DNA-templated [GO:0045893]; response to blue light [GO:0009637]; response to salt stress [GO:0009651]	GO:0003700; GO:0005634; GO:0009637; GO:0009651; GO:0009965; GO:0042803; GO:0043565; GO:0045893	GO:0003700~sequence-specific DNA binding transcription factor activity;GO:0042803~protein homodimerization activity;GO:0043565~sequence-specific DNA binding	GO:0009637~response to blue light;GO:0009651~response to salt stress;GO:0009965~leaf morphogenesis;GO:0045893~positive regulation of transcription, DNA-templated	GO:0005634~nucleus
N1_c11162_g1_i2	2.312	0.616176	0.00496338	tr|A0A061EF99|A0A061EF99_THECC	231	53.2	94	60.13	40.69	17	5	23	235	1	90	1.5e-09	Homeobox-leucine zipper protein HOX3	TCM_010868	Theobroma cacao (Cacao) (Cocoa)	NA	nucleus [GO:0005634]; sequence-specific DNA binding [GO:0043565]; transcription factor activity, sequence-specific DNA binding [GO:0003700]	GO:0003700; GO:0005634; GO:0043565	GO:0003700~sequence-specific DNA binding transcription factor activity;GO:0043565~sequence-specific DNA binding	NA	GO:0005634~nucleus
N1_c12131_g1_i1	10.7231	2.30687	1.97355e-12	tr|A0A1J6IZ03|A0A1J6IZ03_NICAT	730	92.4	384	90.28	52.6	26	2	19	1161	347	730	1.9e-203	Homeobox-leucine zipper protein meristem l1	ATML1_3 A4A49_28564	Nicotiana attenuata (Coyote tobacco)	NA	nucleus [GO:0005634]; DNA binding [GO:0003677]; lipid binding [GO:0008289]	GO:0003677; GO:0005634; GO:0008289	GO:0003677~DNA binding;GO:0008289~lipid binding	NA	GO:0005634~nucleus
N1_c21337_g1_i1	7.34861	-0.82338	0.000290613	tr|A0A118K0F5|A0A118K0F5_CYNCS	694	98.7	79	98.75	11.38	1	0	2	238	456	534	1.8e-38	Homeodomain-containing protein	Ccrd_020654	Cynara cardunculus var. scolymus (Globe artichoke) (Cynara scolymus)	NA	nucleus [GO:0005634]; DNA binding [GO:0003677]; lipid binding [GO:0008289]	GO:0003677; GO:0005634; GO:0008289	GO:0003677~DNA binding;GO:0008289~lipid binding	NA	GO:0005634~nucleus
N1_c13423_g1_i2	3.91356	3.58371	3.16362e-07	tr|A0A118K3V6|A0A118K3V6_CYNCS	333	64.6	277	60.57	83.18	82	6	1127	312	40	305	1.1e-95	Homeodomain-like protein (Fragment)	Ccrd_015155	Cynara cardunculus var. scolymus (Globe artichoke) (Cynara scolymus)	NA	nucleus [GO:0005634]; DNA binding [GO:0003677]; regulation of transcription, DNA-templated [GO:0006355]; transcription, DNA-templated [GO:0006351]	GO:0003677; GO:0005634; GO:0006351; GO:0006355	GO:0003677~DNA binding	GO:0006351~transcription, DNA-templated;GO:0006355~regulation of transcription, DNA-templated	GO:0005634~nucleus
N1_c5265_g1_i1	3.84274	0.979043	1.97128e-05	tr|G0ZDQ5|G0ZDQ5_LONJA	439	74.9	207	100	47.15	43	2	611	6	118	320	2.9e-85	HQT	NA	Lonicera japonica (Japanese honeysuckle) (Lonicera aureoreticulata)	NA	transferase activity, transferring acyl groups other than amino-acyl groups [GO:0016747]	GO:0016747	GO:0016747~transferase activity, transferring acyl groups other than amino-acyl groups	NA	NA
N1_c854_g1_i1	3.40126	-0.559789	0.00281198	tr|A0A0P0GF12|A0A0P0GF12_9DIPS	432	84.3	70	98.13	16.2	11	0	212	3	42	111	8.1e-27	HQT1 (Fragment)	NA	Lonicera macranthoides	NA	transferase activity, transferring acyl groups other than amino-acyl groups [GO:0016747]	GO:0016747	GO:0016747~transferase activity, transferring acyl groups other than amino-acyl groups	NA	NA
N1_c13153_g1_i3	3.21884	4.06964	1.06915e-05	tr|A0A061EKN2|A0A061EKN2_THECC	506	73.8	427	75.04	84.39	111	1	1527	247	11	436	8.8e-180	HXXXD-type acyl-transferase family protein	TCM_017267	Theobroma cacao (Cacao) (Cocoa)	NA	hydroxycinnamoyltransferase activity [GO:0050734]; cell wall pectin biosynthetic process [GO:0052325]; suberin biosynthetic process [GO:0010345]	GO:0010345; GO:0050734; GO:0052325	GO:0050734~hydroxycinnamoyltransferase activity	GO:0010345~suberin biosynthetic process;GO:0052325~cell wall pectin biosynthetic process	NA
N1_c5265_g2_i1	4.19223	0.994335	6.5671e-06	tr|L7Z3H7|L7Z3H7_9DIPS	296	81.3	123	69.23	41.55	23	0	533	165	174	296	9.8e-53	Hydroxycinnamoyl-CoA quinate hydroxycinnamoyl transferase (Fragment)	HQT2	Lonicera hypoglauca	NA	transferase activity, transferring acyl groups other than amino-acyl groups [GO:0016747]	GO:0016747	GO:0016747~transferase activity, transferring acyl groups other than amino-acyl groups	NA	NA
N1_c11445_g1_i1	3.73485	1.82722	4.97446e-06	tr|A0A061F1I6|A0A061F1I6_THECC	433	39.8	83	27.3	19.17	32	1	417	611	44	126	4.8e-07	Iaa-amino acid hydrolase 4	TCM_022768	Theobroma cacao (Cacao) (Cocoa)	NA	hydrolase activity [GO:0016787]; metabolic process [GO:0008152]	GO:0008152; GO:0016787	GO:0016787~hydrolase activity	GO:0008152~metabolic process	NA
N1_c19780_g8_i1	2.07429	5.95713	0.00238773	tr|A0A0D4L5A6|A0A0D4L5A6_CAMSI	497	72.3	481	67.27	96.78	131	2	477	1919	1	479	1.6e-191	Inositol transporter 1	INT1	Camellia sinensis (Tea)	NA	integral component of membrane [GO:0016021]; substrate-specific transmembrane transporter activity [GO:0022891]	GO:0016021; GO:0022891	GO:0022891~substrate-specific transmembrane transporter activity	NA	GO:0016021~integral component of membrane
N1_c1535_g1_i1	2.91168	2.63367	9.33581e-05	tr|A0A118K7C4|A0A118K7C4_CYNCS	195	79.7	192	71.29	98.46	39	0	109	684	3	194	4.3e-84	Isochorismatase-like protein	Ccrd_009525	Cynara cardunculus var. scolymus (Globe artichoke) (Cynara scolymus)	NA	catalytic activity [GO:0003824]; metabolic process [GO:0008152]	GO:0003824; GO:0008152	GO:0003824~catalytic activity	GO:0008152~metabolic process	NA
N1_c2109_g1_i1	7.54015	-0.661425	0.000125561	tr|A0A061FBW2|A0A061FBW2_THECC	373	57.5	106	93.53	28.42	39	2	1	318	273	372	5.5e-25	Jasmonic acid carboxyl methyltransferase	TCM_034091	Theobroma cacao (Cacao) (Cocoa)	NA	methyltransferase activity [GO:0008168]	GO:0008168	GO:0008168~methyltransferase activity	NA	NA
N1_c18896_g4_i1	3.69213	1.29914	1.51357e-05	tr|A0A0K0TQ50|A0A0K0TQ50_9FABA	776	70.6	51	29.25	6.57	15	0	495	343	717	767	7.5e-13	KAT1-type channel	KAT1	Ammopiptanthus mongolicus	NA	integral component of membrane [GO:0016021]; voltage-gated potassium channel activity [GO:0005249]	GO:0005249; GO:0016021	GO:0005249~voltage-gated potassium channel activity	NA	GO:0016021~integral component of membrane
N1_c19659_g2_i1	2.07441	1.06686	0.00954156	tr|A0A068TTI3|A0A068TTI3_COFCA	807	86.3	95	43.71	11.77	13	0	558	274	97	191	1.7e-43	Katanin p80 WD40 repeat-containing subunit B1 homolog	GSCOC_T00029245001	Coffea canephora (Robusta coffee)	NA	katanin complex [GO:0008352]; microtubule [GO:0005874]; microtubule binding [GO:0008017]; microtubule severing [GO:0051013]	GO:0005874; GO:0008017; GO:0008352; GO:0051013	GO:0008017~microtubule binding	GO:0051013~microtubule severing	GO:0005874~microtubule;GO:0008352~katanin complex
N1_c12227_g1_i1	4.39952	6.42205	5.92579e-09	tr|A0A061FLR3|A0A061FLR3_THECC	227	68.8	237	63.48	100	60	2	774	64	1	223	3.3e-82	K-box region and MADS-box transcription factor family protein	TCM_034501	Theobroma cacao (Cacao) (Cocoa)	NA	cytoplasm [GO:0005737]; nucleus [GO:0005634]; protein heterodimerization activity [GO:0046982]; RNA polymerase II regulatory region sequence-specific DNA binding [GO:0000977]; transcription factor activity, sequence-specific DNA binding [GO:0003700]; floral whorl development [GO:0048438]; maintenance of inflorescence meristem identity [GO:0010077]; MAPK cascade [GO:0000165]; positive regulation o…	GO:0000060; GO:0000165; GO:0000977; GO:0003700; GO:0005634; GO:0005737; GO:0006351; GO:0009739; GO:0010077; GO:0010220; GO:0045944; GO:0046982; GO:0048438; GO:0048510	GO:0000977~RNA polymerase II regulatory region sequence-specific DNA binding;GO:0003700~sequence-specific DNA binding transcription factor activity;GO:0046982~protein heterodimerization activity	GO:0000060~protein import into nucleus, translocation;GO:0000165~MAPK cascade;GO:0006351~transcription, DNA-templated;GO:0009739~response to gibberellin;GO:0010077~maintenance of inflorescence meristem identity;GO:0010220~positive regulation of vernalization response;GO:0045944~positive regulation of transcription from RNA polymerase II promoter;GO:0048438~floral whorl development;GO:0048510~regu…	GO:0005634~nucleus;GO:0005737~cytoplasm
N1_c3962_g1_i1	6.76807	-1.2931	0.00199604	tr|A0A061GGT5|A0A061GGT5_THECC	765	52.5	61	71.76	7.97	26	1	252	79	231	291	1e-07	Kinase protein with adenine nucleotide alpha hydrolases-like domain	TCM_036746	Theobroma cacao (Cacao) (Cocoa)	NA	ATP binding [GO:0005524]; hydrolase activity [GO:0016787]; protein kinase activity [GO:0004672]; response to stress [GO:0006950]	GO:0004672; GO:0005524; GO:0006950; GO:0016787	GO:0004672~protein kinase activity;GO:0005524~ATP binding;GO:0016787~hydrolase activity	GO:0006950~response to stress	NA
N1_c323_g1_i1	9.15939	0.802329	3.22964e-08	tr|A0A103YGU5|A0A103YGU5_CYNCS	149	71.2	118	71.23	79.19	34	0	420	67	2	119	5.2e-40	KOW-like protein	Ccrd_012778	Cynara cardunculus var. scolymus (Globe artichoke) (Cynara scolymus)	NA	large ribosomal subunit [GO:0015934]; structural constituent of ribosome [GO:0003735]; translation [GO:0006412]	GO:0003735; GO:0006412; GO:0015934	GO:0003735~structural constituent of ribosome	GO:0006412~translation	GO:0015934~large ribosomal subunit
N1_c14676_g1_i2	2.73868	5.73749	9.44583e-05	tr|I1LR72|I1LR72_SOYBN	235	73	215	67.26	91.49	54	1	926	294	13	227	1.7e-87	Lactoylglutathione lyase (EC 4.4.1.5) (Glyoxalase I)	LOC100779383 GLYMA_12G079700	Glycine max (Soybean) (Glycine hispida)	PATHWAY: Secondary metabolite metabolism; methylglyoxal degradation; (R)-lactate from methylglyoxal: step 1/2. {ECO:0000256|RuleBase:RU361179}.	lactoylglutathione lyase activity [GO:0004462]; metal ion binding [GO:0046872]	GO:0004462; GO:0046872	GO:0004462~lactoylglutathione lyase activity;GO:0046872~metal ion binding	NA	NA
N1_c9122_g3_i1	2.18202	0.86788	0.00784225	tr|A0A067GMA7|A0A067GMA7_CITSI	279	88.3	205	91.11	73.48	24	0	29	643	75	279	1.1e-104	Lactoylglutathione lyase (EC 4.4.1.5) (Glyoxalase I)	CISIN_1g016689mg	Citrus sinensis (Sweet orange) (Citrus aurantium var. sinensis)	PATHWAY: Secondary metabolite metabolism; methylglyoxal degradation; (R)-lactate from methylglyoxal: step 1/2. {ECO:0000256|RuleBase:RU361179}.	lactoylglutathione lyase activity [GO:0004462]; metal ion binding [GO:0046872]	GO:0004462; GO:0046872	GO:0004462~lactoylglutathione lyase activity;GO:0046872~metal ion binding	NA	NA
N2_c17924_g1_i3	2.25868	5.37437	0.00104022	tr|D7SND0|D7SND0_VITVI	235	73.2	235	79.93	100	59	3	844	152	1	235	8.8e-91	Lactoylglutathione lyase (EC 4.4.1.5) (Glyoxalase I)	VIT_06s0061g00460	Vitis vinifera (Grape)	PATHWAY: Secondary metabolite metabolism; methylglyoxal degradation; (R)-lactate from methylglyoxal: step 1/2. {ECO:0000256|RuleBase:RU361179}.	chloroplast [GO:0009507]; cytosol [GO:0005829]; lactoylglutathione lyase activity [GO:0004462]; metal ion binding [GO:0046872]; methylglyoxal catabolic process to D-lactate via S-lactoyl-glutathione [GO:0019243]; response to cadmium ion [GO:0046686]	GO:0004462; GO:0005829; GO:0009507; GO:0019243; GO:0046686; GO:0046872	GO:0004462~lactoylglutathione lyase activity;GO:0046872~metal ion binding	GO:0019243~methylglyoxal catabolic process to D-lactate;GO:0046686~response to cadmium ion	GO:0005829~cytosol;GO:0009507~chloroplast
N1_c20881_g1_i1	6.54788	-1.46163	0.00416566	tr|A0A125R6H0|A0A125R6H0_BETPL	151	80	75	88.93	49.67	15	0	27	251	1	75	7.4e-27	LEA1	NA	Betula platyphylla (Asian white birch)	NA	response to desiccation [GO:0009269]	GO:0009269	NA	GO:0009269~response to desiccation	NA
N1_c3194_g1_i1	2.20629	1.17005	0.00554282	tr|A0A061FH61|A0A061FH61_THECC	1079	77.3	242	99.73	22.43	54	1	2	727	834	1074	8.8e-105	Leucine-rich repeat receptor-like protein kinase family protein, putative isoform 1	TCM_035469	Theobroma cacao (Cacao) (Cocoa)	NA	integral component of membrane [GO:0016021]; ATP binding [GO:0005524]; protein serine/threonine kinase activity [GO:0004674]	GO:0004674; GO:0005524; GO:0016021	GO:0004674~protein serine/threonine kinase activity;GO:0005524~ATP binding	NA	GO:0016021~integral component of membrane
N1_c3344_g1_i1	6.12342	0.991821	9.62699e-08	tr|B9HLG3|B9HLG3_POPTR	1025	47.2	127	57.47	12.39	59	1	206	586	895	1013	2.2e-25	Leucine-rich repeat transmembrane protein kinase	POPTR_0008s03400g	Populus trichocarpa (Western balsam poplar) (Populus balsamifera subsp. trichocarpa)	NA	integral component of membrane [GO:0016021]; ATP binding [GO:0005524]; protein serine/threonine kinase activity [GO:0004674]	GO:0004674; GO:0005524; GO:0016021	GO:0004674~protein serine/threonine kinase activity;GO:0005524~ATP binding	NA	GO:0016021~integral component of membrane
N1_c20369_g1_i1	4.08138	0.894679	1.2131e-05	tr|H6S369|H6S369_PRUAV	349	65.4	52	43.33	14.9	18	0	259	104	7	58	1.2e-09	Leucoanthocyanidin reductase	LAR1	Prunus avium (Cherry) (Cerasus avium)	NA	NA	NA	NA	NA	NA
N1_c17782_g1_i1	3.0609	7.4218	1.52245e-05	sp|P80471|LIPC_SOLTU	326	71.2	326	81.09	100	79	3	1172	240	1	326	5.2e-118	Light-induced protein, chloroplastic (Drought-induced stress protein CDSP-34)	NA	Solanum tuberosum (Potato)	NA	chloroplast thylakoid membrane [GO:0009535]; response to stress [GO:0006950]	GO:0006950; GO:0009535	NA	GO:0006950~response to stress	GO:0009535~chloroplast thylakoid membrane
N1_c18218_g3_i2	2.08554	2.45257	0.00397072	tr|B9RMD6|B9RMD6_RICCO	483	39.6	404	87.57	83.64	180	19	1379	177	141	483	7.9e-54	LIGULELESS1 protein, putative	RCOM_1079880	Ricinus communis (Castor bean)	NA	nucleus [GO:0005634]; DNA binding [GO:0003677]; metal ion binding [GO:0046872]	GO:0003677; GO:0005634; GO:0046872	GO:0003677~DNA binding;GO:0046872~metal ion binding	NA	GO:0005634~nucleus
N1_c18792_g1_i2	13.0056	4.56241	4.46463e-19	tr|A0A061F5W7|A0A061F5W7_THECC	188	50.3	159	53.36	84.57	62	3	293	769	47	188	8.2e-28	LIM and calponin domains-containing protein 1, putative	TCM_030822	Theobroma cacao (Cacao) (Cocoa)	NA	integral component of membrane [GO:0016021]	GO:0016021	NA	NA	GO:0016021~integral component of membrane
N1_c1029_g1_i1	10.1775	1.77596	6.30172e-11	tr|D4N3A1|D4N3A1_9ERIC	574	61.7	222	81.12	38.68	85	0	75	740	348	569	3.9e-77	Linalool synthase	NA	Actinidia polygama	NA	magnesium ion binding [GO:0000287]; terpene synthase activity [GO:0010333]; metabolic process [GO:0008152]	GO:0000287; GO:0008152; GO:0010333	GO:0000287~magnesium ion binding;GO:0010333~terpene synthase activity	GO:0008152~metabolic process	NA
N1_c18821_g5_i4	13.1919	4.74787	1.24363e-19	tr|A0A151QR46|A0A151QR46_CAJCA	1123	31.6	155	53.2	13.8	104	1	670	206	970	1122	4.9e-17	LINE-1 reverse transcriptase isogeny	KK1_046439	Cajanus cajan (Pigeon pea) (Cajanus indicus)	NA	nucleic acid binding [GO:0003676]; RNA-directed DNA polymerase activity [GO:0003964]; RNA-DNA hybrid ribonuclease activity [GO:0004523]	GO:0003676; GO:0003964; GO:0004523	GO:0003676~nucleic acid binding;GO:0003964~RNA-directed DNA polymerase activity;GO:0004523~RNA-DNA hybrid ribonuclease activity	NA	NA
N1_c16382_g5_i2	3.18923	0.653514	0.000291475	tr|G7LHY7|G7LHY7_MEDTR	488	75	32	35.96	6.56	8	0	207	112	1	32	3.5e-06	Lipase/lipooxygenase, PLAT/LH2 family protein, putative	MTR_8g085620	Medicago truncatula (Barrel medic) (Medicago tribuloides)	NA	integral component of membrane [GO:0016021]	GO:0016021	NA	NA	GO:0016021~integral component of membrane
N1_c12680_g1_i1	2.12646	3.8977	0.00220021	tr|B9RSQ2|B9RSQ2_RICCO	868	75	532	86.04	61.29	128	2	1855	260	342	868	1.4e-239	Lipoxygenase (EC 1.13.11.-)	RCOM_0677750	Ricinus communis (Castor bean)	PATHWAY: Lipid metabolism; oxylipin biosynthesis. {ECO:0000256|RuleBase:RU003975}.	metal ion binding [GO:0046872]; oxidoreductase activity, acting on single donors with incorporation of molecular oxygen, incorporation of two atoms of oxygen [GO:0016702]; oxylipin biosynthetic process [GO:0031408]	GO:0016702; GO:0031408; GO:0046872	GO:0016702~oxidoreductase activity, acting on single donors with incorporation of molecular oxygen, incorporation of two atoms of oxygen;GO:0046872~metal ion binding	GO:0031408~oxylipin biosynthetic process	NA
N1_c19076_g1_i1	4.3013	9.08434	8.64096e-09	tr|F6HB91|F6HB91_VITVI	903	68.4	681	68.83	75.42	210	3	2800	761	48	724	3e-284	Lipoxygenase (EC 1.13.11.-)	VIT_13s0064g01480	Vitis vinifera (Grape)	PATHWAY: Lipid metabolism; oxylipin biosynthesis. {ECO:0000256|RuleBase:RU003975}.	metal ion binding [GO:0046872]; oxidoreductase activity, acting on single donors with incorporation of molecular oxygen, incorporation of two atoms of oxygen [GO:0016702]; oxylipin biosynthetic process [GO:0031408]	GO:0016702; GO:0031408; GO:0046872	GO:0016702~oxidoreductase activity, acting on single donors with incorporation of molecular oxygen, incorporation of two atoms of oxygen;GO:0046872~metal ion binding	GO:0031408~oxylipin biosynthetic process	NA
N1_c20219_g1_i1	2.5339	0.793099	0.00191669	tr|A0A1J6KBB2|A0A1J6KBB2_NICAT	883	45	120	84.51	13.59	62	1	63	422	5	120	1e-20	Lipoxygenase (EC 1.13.11.-)	LOX1.5_2 A4A49_37157	Nicotiana attenuata (Coyote tobacco)	PATHWAY: Lipid metabolism; oxylipin biosynthesis. {ECO:0000256|RuleBase:RU003975}.	metal ion binding [GO:0046872]; oxidoreductase activity, acting on single donors with incorporation of molecular oxygen, incorporation of two atoms of oxygen [GO:0016702]; oxylipin biosynthetic process [GO:0031408]	GO:0016702; GO:0031408; GO:0046872	GO:0016702~oxidoreductase activity, acting on single donors with incorporation of molecular oxygen, incorporation of two atoms of oxygen;GO:0046872~metal ion binding	GO:0031408~oxylipin biosynthetic process	NA
N1_c6265_g1_i1	7.54015	-0.661425	0.000125561	tr|R9WS04|R9WS04_TANCI	899	86.5	96	98.97	10.68	13	0	290	3	466	561	1.8e-45	Lipoxygenase (EC 1.13.11.-)	NA	Tanacetum cinerariifolium (Dalmatian daisy) (Chrysanthemum cinerariifolium)	PATHWAY: Lipid metabolism; oxylipin biosynthesis. {ECO:0000256|RuleBase:RU003975}.	metal ion binding [GO:0046872]; oxidoreductase activity, acting on single donors with incorporation of molecular oxygen, incorporation of two atoms of oxygen [GO:0016702]; oxylipin biosynthetic process [GO:0031408]	GO:0016702; GO:0031408; GO:0046872	GO:0016702~oxidoreductase activity, acting on single donors with incorporation of molecular oxygen, incorporation of two atoms of oxygen;GO:0046872~metal ion binding	GO:0031408~oxylipin biosynthetic process	NA
N1_c6265_g3_i1	7.12769	-1.00611	0.000726851	tr|C4NZX3|C4NZX3_CAMSI	901	75.3	93	97.89	10.32	23	0	284	6	366	458	6.4e-35	Lipoxygenase (EC 1.13.11.-)	lox3	Camellia sinensis (Tea)	PATHWAY: Lipid metabolism; oxylipin biosynthesis. {ECO:0000256|RuleBase:RU003975}.	metal ion binding [GO:0046872]; oxidoreductase activity, acting on single donors with incorporation of molecular oxygen, incorporation of two atoms of oxygen [GO:0016702]; oxylipin biosynthetic process [GO:0031408]	GO:0016702; GO:0031408; GO:0046872	GO:0016702~oxidoreductase activity, acting on single donors with incorporation of molecular oxygen, incorporation of two atoms of oxygen;GO:0046872~metal ion binding	GO:0031408~oxylipin biosynthetic process	NA
N1_c785_g1_i1	2.33841	0.636952	0.00444734	tr|A0A061FKI4|A0A061FKI4_THECC	1707	64.6	206	88.54	12.07	71	2	691	80	629	834	5.7e-69	LRR receptor-like serine/threonine-protein kinase, putative	TCM_042545	Theobroma cacao (Cacao) (Cocoa)	NA	integral component of membrane [GO:0016021]; ATP binding [GO:0005524]; protein serine/threonine kinase activity [GO:0004674]	GO:0004674; GO:0005524; GO:0016021	GO:0004674~protein serine/threonine kinase activity;GO:0005524~ATP binding	NA	GO:0016021~integral component of membrane
N1_c4671_g1_i1	3.45985	-0.512984	0.00222798	tr|A0A140G4G5|A0A140G4G5_9ROSI	309	50	100	96.77	32.36	49	1	3	302	179	277	3.8e-17	LRR-RLK (Fragment)	NA	Vernicia montana	NA	NA	NA	NA	NA	NA
N1_c7966_g1_i1	3.24683	0.171636	0.000622182	tr|A4RSV4|A4RSV4_OSTLU	662	60.9	115	97.46	17.37	45	0	350	6	497	611	1.5e-33	Luminal binding protein, probable	Bip OSTLU_119566	Ostreococcus lucimarinus (strain CCE9901)	NA	ATP binding [GO:0005524]	GO:0005524	GO:0005524~ATP binding	NA	NA
N1_c5855_g1_i1	2.93305	2.91031	6.87565e-05	tr|A0A103XX10|A0A103XX10_CYNCS	608	78.8	274	89.84	45.07	57	1	47	865	328	601	2.6e-122	Major facilitator superfamily domain, general substrate transporter	Ccrd_023347	Cynara cardunculus var. scolymus (Globe artichoke) (Cynara scolymus)	NA	integral component of membrane [GO:0016021]; transporter activity [GO:0005215]; oligopeptide transport [GO:0006857]	GO:0005215; GO:0006857; GO:0016021	GO:0005215~transporter activity	GO:0006857~oligopeptide transport	GO:0016021~integral component of membrane
N1_c17870_g1_i1	2.66479	6.97938	0.0001299	tr|B9S7S1|B9S7S1_RICCO	356	91.3	356	81.22	100	31	0	1251	184	1	356	1e-183	Malate dehydrogenase (EC 1.1.1.37)	RCOM_1381350	Ricinus communis (Castor bean)	NA	L-malate dehydrogenase activity [GO:0030060]; carbohydrate metabolic process [GO:0005975]; malate metabolic process [GO:0006108]; tricarboxylic acid cycle [GO:0006099]	GO:0005975; GO:0006099; GO:0006108; GO:0030060	GO:0030060~L-malate dehydrogenase activity	GO:0005975~carbohydrate metabolic process;GO:0006099~tricarboxylic acid cycle;GO:0006108~malate metabolic process	NA
N1_c5248_g1_i1	6.95906	-1.1424	0.00140897	tr|A0A1D1XXI6|A0A1D1XXI6_9ARAE	363	75.3	85	100	23.42	20	1	1	252	91	175	1.4e-28	Malate dehydrogenase (EC 1.1.1.37) (Fragment)	MDH2_1 g.21833	Anthurium amnicola	NA	L-malate dehydrogenase activity [GO:0030060]; carbohydrate metabolic process [GO:0005975]; malate metabolic process [GO:0006108]; tricarboxylic acid cycle [GO:0006099]	GO:0005975; GO:0006099; GO:0006108; GO:0030060	GO:0030060~L-malate dehydrogenase activity	GO:0005975~carbohydrate metabolic process;GO:0006099~tricarboxylic acid cycle;GO:0006108~malate metabolic process	NA
N1_c9613_g2_i1	3.0326	0.282525	0.0010052	tr|A0A061EFR2|A0A061EFR2_THECC	895	55.3	103	91.15	11.51	46	0	338	30	685	787	2.1e-24	Malectin/receptor-like protein kinase family protein, putative	TCM_018855	Theobroma cacao (Cacao) (Cocoa)	NA	integral component of membrane [GO:0016021]; ATP binding [GO:0005524]; protein kinase activity [GO:0004672]	GO:0004672; GO:0005524; GO:0016021	GO:0004672~protein kinase activity;GO:0005524~ATP binding	NA	GO:0016021~integral component of membrane
N1_c18577_g1_i1	11.6621	3.22996	3.97323e-15	tr|B9MYG5|B9MYG5_POPTR	446	61.9	441	79.41	98.88	156	6	1600	296	11	445	1.2e-149	Mannose/glucose-specific lectin family protein	POPTR_0017s00600g	Populus trichocarpa (Western balsam poplar) (Populus balsamifera subsp. trichocarpa)	NA	carbohydrate binding [GO:0030246]	GO:0030246	GO:0030246~carbohydrate binding	NA	NA
N1_c18577_g1_i2	8.99464	0.647637	7.59584e-08	tr|B9MYG5|B9MYG5_POPTR	446	73.6	140	76.5	31.39	36	1	483	67	11	150	4.4e-56	Mannose/glucose-specific lectin family protein	POPTR_0017s00600g	Populus trichocarpa (Western balsam poplar) (Populus balsamifera subsp. trichocarpa)	NA	carbohydrate binding [GO:0030246]	GO:0030246	GO:0030246~carbohydrate binding	NA	NA
N1_c18577_g1_i3	8.40123	4.10369	6.69075e-16	tr|B9MYG5|B9MYG5_POPTR	446	61.7	441	80.87	98.88	157	6	1570	266	11	445	1.6e-149	Mannose/glucose-specific lectin family protein	POPTR_0017s00600g	Populus trichocarpa (Western balsam poplar) (Populus balsamifera subsp. trichocarpa)	NA	carbohydrate binding [GO:0030246]	GO:0030246	GO:0030246~carbohydrate binding	NA	NA
N1_c17375_g2_i1	2.80101	2.71487	0.000142426	tr|A0A067KMB9|A0A067KMB9_JATCU	436	67.7	350	92.51	80.28	112	1	6	1055	83	431	2.2e-134	Mannose-6-phosphate isomerase (EC 5.3.1.8)	JCGZ_12990	Jatropha curcas (Barbados nut)	NA	mannose-6-phosphate isomerase activity [GO:0004476]; zinc ion binding [GO:0008270]; carbohydrate metabolic process [GO:0005975]; GDP-mannose biosynthetic process [GO:0009298]	GO:0004476; GO:0005975; GO:0008270; GO:0009298	GO:0004476~mannose-6-phosphate isomerase activity;GO:0008270~zinc ion binding	GO:0005975~carbohydrate metabolic process;GO:0009298~GDP-mannose biosynthetic process	NA
N1_c15537_g1_i1	2.73561	7.94945	8.72556e-05	tr|A0A061GXA8|A0A061GXA8_THECC	168	65.3	170	47.13	100	56	2	890	384	1	168	2.4e-58	Maternal effect embryo arrest 59	TCM_041686	Theobroma cacao (Cacao) (Cocoa)	NA	NA	NA	NA	NA	NA
N1_c6977_g2_i1	2.71448	-0.25768	0.0057595	tr|Q6W5J6|Q6W5J6_9DIPS	314	100	89	79.23	28.34	0	0	268	2	1	89	4.8e-45	Maturase (Fragment)	matK	Valeriana hardwickii	NA	chloroplast [GO:0009507]	GO:0009507	NA	NA	GO:0009507~chloroplast
N1_c6478_g1_i1	2.35108	0.175215	0.00706623	tr|D7TP35|D7TP35_VITVI	119	56.1	82	70.89	68.91	36	0	3	248	38	119	1.6e-19	Membrane-anchored ubiquitin-fold protein	VIT_07s0104g01380	Vitis vinifera (Grape)	NA	NA	NA	NA	NA	NA
N1_c16763_g1_i1	3.61008	3.76987	1.56435e-06	tr|A0A1J6J085|A0A1J6J085_NICAT	395	79.9	384	89.16	97.22	70	1	141	1292	1	377	2.4e-169	Metal tolerance protein 4	MTP4_1 A4A49_13437	Nicotiana attenuata (Coyote tobacco)	NA	integral component of membrane [GO:0016021]; cation transmembrane transporter activity [GO:0008324]	GO:0008324; GO:0016021	GO:0008324~cation transmembrane transporter activity	NA	GO:0016021~integral component of membrane
N1_c19421_g1_i1	2.00037	7.27605	0.00320804	tr|C4TNX4|C4TNX4_TOBAC	339	62.4	362	72.5	100	108	7	1416	346	1	339	3.4e-111	Metal transporter (zinc transporter 5-like)	NtZIP1 LOC107803903	Nicotiana tabacum (Common tobacco)	NA	integral component of membrane [GO:0016021]; zinc ion transmembrane transporter activity [GO:0005385]	GO:0005385; GO:0016021	GO:0005385~zinc ion transmembrane transporter activity	NA	GO:0016021~integral component of membrane
N1_c9941_g1_i1	2.00031	2.41757	0.00564696	tr|B9RUG6|B9RUG6_RICCO	311	65.1	275	87.86	88.42	95	1	833	9	38	311	1.4e-102	Metalloendoproteinase 1, putative (EC 3.4.24.7)	RCOM_0852690	Ricinus communis (Castor bean)	NA	extracellular matrix [GO:0031012]; calcium ion binding [GO:0005509]; metalloendopeptidase activity [GO:0004222]; zinc ion binding [GO:0008270]	GO:0004222; GO:0005509; GO:0008270; GO:0031012	GO:0004222~metalloendopeptidase activity;GO:0005509~calcium ion binding;GO:0008270~zinc ion binding	NA	GO:0031012~extracellular matrix
N1_c13394_g2_i2	2.036	1.53695	0.00733531	tr|V9PEX2|V9PEX2_9ASTR	388	63.5	126	44.95	32.47	46	0	64	441	1	126	2e-36	Mevalonate kinase (MK) (EC 2.7.1.36)	MK	Platycodon grandiflorus	PATHWAY: Isoprenoid biosynthesis; isopentenyl diphosphate biosynthesis via mevalonate pathway; isopentenyl diphosphate from (R)-mevalonate: step 1/3. {ECO:0000256|RuleBase:RU363087}.	cytoplasm [GO:0005737]; ATP binding [GO:0005524]; mevalonate kinase activity [GO:0004496]; isopentenyl diphosphate biosynthetic process, mevalonate pathway [GO:0019287]; sterol biosynthetic process [GO:0016126]	GO:0004496; GO:0005524; GO:0005737; GO:0016126; GO:0019287	GO:0004496~mevalonate kinase activity;GO:0005524~ATP binding	GO:0016126~sterol biosynthetic process;GO:0019287~isopentenyl diphosphate biosynthetic process, mevalonate pathway	GO:0005737~cytoplasm
N1_c18437_g1_i1	2.41677	6.56955	0.000464448	tr|A0A166IQ91|A0A166IQ91_DAUCA	420	84.5	373	72.99	88.81	57	1	1335	217	49	420	1.4e-171	Mg-protoporphyrin IX chelatase (EC 6.6.1.1)	DCAR_004025	Daucus carota subsp. sativus	PATHWAY: Porphyrin-containing compound metabolism; chlorophyll biosynthesis. {ECO:0000256|RuleBase:RU362087}.	chloroplast [GO:0009507]; ATP binding [GO:0005524]; magnesium chelatase activity [GO:0016851]; chlorophyll biosynthetic process [GO:0015995]; photosynthesis [GO:0015979]	GO:0005524; GO:0009507; GO:0015979; GO:0015995; GO:0016851	GO:0005524~ATP binding;GO:0016851~magnesium chelatase activity	GO:0015979~photosynthesis;GO:0015995~chlorophyll biosynthetic process	GO:0009507~chloroplast
N1_c22027_g1_i1	2.8559	-0.146523	0.00330473	tr|U5G3E4|U5G3E4_POPTR	763	63	46	54.33	6.03	14	1	199	71	56	101	2.5e-06	Mg-protoporphyrin IX chelatase (EC 6.6.1.1)	POPTR_0009s05400g	Populus trichocarpa (Western balsam poplar) (Populus balsamifera subsp. trichocarpa)	PATHWAY: Porphyrin-containing compound metabolism; chlorophyll biosynthesis. {ECO:0000256|RuleBase:RU362087}.	chloroplast [GO:0009507]; ATP binding [GO:0005524]; magnesium chelatase activity [GO:0016851]; chlorophyll biosynthetic process [GO:0015995]; photosynthesis [GO:0015979]	GO:0005524; GO:0009507; GO:0015979; GO:0015995; GO:0016851	GO:0005524~ATP binding;GO:0016851~magnesium chelatase activity	GO:0015979~photosynthesis;GO:0015995~chlorophyll biosynthetic process	GO:0009507~chloroplast
N1_c10622_g1_i1	5.09098	0.049003	2.2545e-05	tr|A0A103SZK8|A0A103SZK8_CYNCS	111	55.5	110	82.91	99.1	49	0	17	346	1	110	3.2e-32	Microsomal signal peptidase 12kDa subunit	Ccrd_026022	Cynara cardunculus var. scolymus (Globe artichoke) (Cynara scolymus)	NA	integral component of membrane [GO:0016021]; signal peptidase complex [GO:0005787]; peptidase activity [GO:0008233]; signal peptide processing [GO:0006465]	GO:0005787; GO:0006465; GO:0008233; GO:0016021	GO:0008233~peptidase activity	GO:0006465~signal peptide processing	GO:0005787~signal peptidase complex;GO:0016021~integral component of membrane
N1_c10622_g1_i2	7.54015	-0.661425	0.000125561	tr|A0A103SZK8|A0A103SZK8_CYNCS	111	55.5	110	88.95	99.1	40	1	17	319	1	110	7.3e-31	Microsomal signal peptidase 12kDa subunit	Ccrd_026022	Cynara cardunculus var. scolymus (Globe artichoke) (Cynara scolymus)	NA	integral component of membrane [GO:0016021]; signal peptidase complex [GO:0005787]; peptidase activity [GO:0008233]; signal peptide processing [GO:0006465]	GO:0005787; GO:0006465; GO:0008233; GO:0016021	GO:0008233~peptidase activity	GO:0006465~signal peptide processing	GO:0005787~signal peptidase complex;GO:0016021~integral component of membrane
N1_c3000_g1_i1	2.94017	0.827796	0.000467857	tr|A0A1J3IXI4|A0A1J3IXI4_NOCCA	103	94.4	54	37.41	52.43	3	0	268	429	38	91	1.3e-23	Mini zinc finger protein 1	MP_TR11392_c0_g1_i1_g.34141	Noccaea caerulescens (Alpine penny-cress) (Thlaspi caerulescens)	NA	NA	NA	NA	NA	NA
N1_c15596_g2_i1	4.89969	5.9988	2.9623e-10	tr|A0A124SET7|A0A124SET7_CYNCS	108	75.2	109	54.32	100	26	1	34	360	1	108	5.2e-42	Mitochondrial pyruvate carrier	Ccrd_020623	Cynara cardunculus var. scolymus (Globe artichoke) (Cynara scolymus)	NA	mitochondrial inner membrane [GO:0005743]; mitochondrial pyruvate transport [GO:0006850]	GO:0005743; GO:0006850	NA	GO:0006850~mitochondrial pyruvate transport	GO:0005743~mitochondrial inner membrane
N1_c19165_g3_i1	3.28068	0.199874	0.000533686	tr|A0A1J6IZS9|A0A1J6IZS9_NICAT	645	84.3	102	57.95	15.81	16	0	214	519	225	326	5.4e-43	Mitochondrial Rho GTPase (EC 3.6.5.-)	MIRO1_0 A4A49_20541	Nicotiana attenuata (Coyote tobacco)	NA	integral component of mitochondrial outer membrane [GO:0031307]; calcium ion binding [GO:0005509]; GTP binding [GO:0005525]; GTPase activity [GO:0003924]; mitochondrion organization [GO:0007005]; small GTPase mediated signal transduction [GO:0007264]	GO:0003924; GO:0005509; GO:0005525; GO:0007005; GO:0007264; GO:0031307	GO:0003924~GTPase activity;GO:0005509~calcium ion binding;GO:0005525~GTP binding	GO:0007005~mitochondrion organization;GO:0007264~small GTPase mediated signal transduction	GO:0031307~integral component of mitochondrial outer membrane
N1_c19165_g3_i3	2.0938	0.574711	0.0102492	tr|A0A1J6IZS9|A0A1J6IZS9_NICAT	645	75.5	102	56.88	15.81	25	0	224	529	225	326	2e-37	Mitochondrial Rho GTPase (EC 3.6.5.-)	MIRO1_0 A4A49_20541	Nicotiana attenuata (Coyote tobacco)	NA	integral component of mitochondrial outer membrane [GO:0031307]; calcium ion binding [GO:0005509]; GTP binding [GO:0005525]; GTPase activity [GO:0003924]; mitochondrion organization [GO:0007005]; small GTPase mediated signal transduction [GO:0007264]	GO:0003924; GO:0005509; GO:0005525; GO:0007005; GO:0007264; GO:0031307	GO:0003924~GTPase activity;GO:0005509~calcium ion binding;GO:0005525~GTP binding	GO:0007005~mitochondrion organization;GO:0007264~small GTPase mediated signal transduction	GO:0031307~integral component of mitochondrial outer membrane
N1_c19165_g3_i5	2.10784	1.25441	0.0070307	tr|A0A1J6IZS9|A0A1J6IZS9_NICAT	645	75.5	102	58.62	15.81	25	0	208	513	225	326	1.9e-37	Mitochondrial Rho GTPase (EC 3.6.5.-)	MIRO1_0 A4A49_20541	Nicotiana attenuata (Coyote tobacco)	NA	integral component of mitochondrial outer membrane [GO:0031307]; calcium ion binding [GO:0005509]; GTP binding [GO:0005525]; GTPase activity [GO:0003924]; mitochondrion organization [GO:0007005]; small GTPase mediated signal transduction [GO:0007264]	GO:0003924; GO:0005509; GO:0005525; GO:0007005; GO:0007264; GO:0031307	GO:0003924~GTPase activity;GO:0005509~calcium ion binding;GO:0005525~GTP binding	GO:0007005~mitochondrion organization;GO:0007264~small GTPase mediated signal transduction	GO:0031307~integral component of mitochondrial outer membrane
N1_c15075_g1_i1	2.13232	3.50756	0.00228451	tr|A0A061E9I9|A0A061E9I9_THECC	332	72.3	332	86.08	100	91	1	1091	99	1	332	2.4e-136	Mitochondrial transcription termination factor family protein	TCM_007613	Theobroma cacao (Cacao) (Cocoa)	NA	thylakoid membrane [GO:0042651]; double-stranded DNA binding [GO:0003690]; single-stranded RNA binding [GO:0003727]; chloroplast organization [GO:0009658]; regulation of transcription, DNA-templated [GO:0006355]	GO:0003690; GO:0003727; GO:0006355; GO:0009658; GO:0042651	GO:0003690~double-stranded DNA binding;GO:0003727~single-stranded RNA binding	GO:0006355~regulation of transcription, DNA-templated;GO:0009658~chloroplast organization	GO:0042651~thylakoid membrane
N1_c17092_g1_i1	3.02892	3.07104	4.6171e-05	tr|A0A061FJZ4|A0A061FJZ4_THECC	294	51.4	216	76.6	73.47	97	4	109	741	78	290	4.5e-52	Mitochondrial transcription termination factor family protein isoform 1	TCM_036345	Theobroma cacao (Cacao) (Cocoa)	NA	double-stranded DNA binding [GO:0003690]; regulation of transcription, DNA-templated [GO:0006355]	GO:0003690; GO:0006355	GO:0003690~double-stranded DNA binding	GO:0006355~regulation of transcription, DNA-templated	NA
N1_c22907_g1_i1	2.95874	-0.422281	0.00472911	tr|A0A061DUF5|A0A061DUF5_THECC	560	51.3	76	62.98	13.57	37	0	228	1	150	225	1.1e-12	Mitochondrial transcription termination factor family protein, putative	TCM_005686	Theobroma cacao (Cacao) (Cocoa)	NA	double-stranded DNA binding [GO:0003690]; regulation of transcription, DNA-templated [GO:0006355]	GO:0003690; GO:0006355	GO:0003690~double-stranded DNA binding	GO:0006355~regulation of transcription, DNA-templated	NA
N1_c22366_g1_i1	7.54015	-0.661425	0.000125561	tr|R9WTY6|R9WTY6_ERYLE	382	44.9	89	98.16	23.3	37	4	8	271	286	363	7.5e-09	MIXTA-like 2	MYBML2	Erythranthe lewisii (Purple monkey flower) (Mimulus lewisii)	NA	DNA binding [GO:0003677]	GO:0003677	GO:0003677~DNA binding	NA	NA
N1_c3352_g1_i1	3.20973	-0.710201	0.00583707	tr|A0A097PJP7|A0A097PJP7_LACSA	685	93.3	60	68.97	8.76	4	0	16	195	626	685	6.6e-26	MLH1 (Fragment)	NA	Lactuca sativa (Garden lettuce)	NA	ATP binding [GO:0005524]; mismatched DNA binding [GO:0030983]; mismatch repair [GO:0006298]	GO:0005524; GO:0006298; GO:0030983	GO:0005524~ATP binding;GO:0030983~mismatched DNA binding	GO:0006298~mismatch repair	NA
N1_c19560_g2_i1	7.12769	-1.00611	0.000726851	tr|A0A151T0U2|A0A151T0U2_CAJCA	591	64.9	74	89.52	12.52	26	0	231	10	341	414	9.2e-22	Monocopper oxidase-like protein SKU5	KK1_023093	Cajanus cajan (Pigeon pea) (Cajanus indicus)	NA	copper ion binding [GO:0005507]; oxidoreductase activity [GO:0016491]	GO:0005507; GO:0016491	GO:0005507~copper ion binding;GO:0016491~oxidoreductase activity	NA	NA
N1_c10984_g2_i1	2.90012	-0.111318	0.00276276	tr|S6BK49|S6BK49_SESIN	475	79.4	136	99.27	28.63	26	1	8	409	18	153	7.8e-58	Monogalactosyldiacylglycerol synthase 2 type B	SeMGD2	Sesamum indicum (Oriental sesame) (Sesamum orientale)	NA	transferase activity, transferring hexosyl groups [GO:0016758]; glycolipid biosynthetic process [GO:0009247]	GO:0009247; GO:0016758	GO:0016758~transferase activity, transferring hexosyl groups	GO:0009247~glycolipid biosynthetic process	NA
N1_c11503_g2_i1	4.5907	4.69014	3.87981e-09	tr|W9RF33|W9RF33_9ROSA	102	81.7	104	74.11	100	16	1	359	48	1	101	4e-41	Monothiol glutaredoxin-S2	L484_023580	Morus notabilis	NA	cell [GO:0005623]; electron carrier activity [GO:0009055]; protein disulfide oxidoreductase activity [GO:0015035]; cell redox homeostasis [GO:0045454]	GO:0005623; GO:0009055; GO:0015035; GO:0045454	GO:0009055~electron carrier activity;GO:0015035~protein disulfide oxidoreductase activity	GO:0045454~cell redox homeostasis	GO:0005623~cell
N2_c1481_g1_i1	10.8848	2.46516	6.89556e-13	tr|W9RF33|W9RF33_9ROSA	102	81.6	76	72.15	74.51	11	1	85	312	1	73	2.5e-27	Monothiol glutaredoxin-S2	L484_023580	Morus notabilis	NA	cell [GO:0005623]; electron carrier activity [GO:0009055]; protein disulfide oxidoreductase activity [GO:0015035]; cell redox homeostasis [GO:0045454]	GO:0005623; GO:0009055; GO:0015035; GO:0045454	GO:0009055~electron carrier activity;GO:0015035~protein disulfide oxidoreductase activity	GO:0045454~cell redox homeostasis	GO:0005623~cell
N1_c15465_g1_i2	4.98249	3.97266	8.7134e-10	tr|Q7X998|Q7X998_TOBAC	405	86.1	338	79.84	83.46	47	0	1050	37	67	404	3.1e-169	mRNA-binding protein (Fragment)	csp41	Nicotiana tabacum (Common tobacco)	NA	catalytic activity [GO:0003824]; coenzyme binding [GO:0050662]	GO:0003824; GO:0050662	GO:0003824~catalytic activity;GO:0050662~coenzyme binding	NA	NA
N1_c8306_g1_i1	10.8491	2.43014	8.78765e-13	tr|A0A061F7E0|A0A061F7E0_THECC	378	55.1	343	92.37	90.74	122	5	25	990	37	368	8.8e-96	Myb domain protein 60	TCM_025795	Theobroma cacao (Cacao) (Cocoa)	NA	DNA binding [GO:0003677]	GO:0003677	GO:0003677~DNA binding	NA	NA
N1_c622_g1_i1	3.57908	2.58282	4.86061e-06	tr|A0A061FTT7|A0A061FTT7_THECC	371	50.6	348	100	93.8	114	10	895	26	1	348	6.3e-80	Myb domain protein 86	TCM_012174	Theobroma cacao (Cacao) (Cocoa)	NA	DNA binding [GO:0003677]	GO:0003677	GO:0003677~DNA binding	NA	NA
N1_c15712_g1_i2	3.78372	1.87147	3.75151e-06	tr|A1DR84|A1DR84_CATRO	287	78.2	243	63.28	84.67	53	0	926	198	27	269	2.4e-104	MYB transcription factor	NA	Catharanthus roseus (Madagascar periwinkle) (Vinca rosea)	NA	nucleus [GO:0005634]; DNA binding [GO:0003677]; regulation of transcription, DNA-templated [GO:0006355]; transcription, DNA-templated [GO:0006351]	GO:0003677; GO:0005634; GO:0006351; GO:0006355	GO:0003677~DNA binding	GO:0006351~transcription, DNA-templated;GO:0006355~regulation of transcription, DNA-templated	GO:0005634~nucleus
N1_c15712_g1_i3	2.96457	1.70828	0.000189598	tr|B5TV64|B5TV64_CAMSI	289	73.6	288	76.33	99.65	73	1	966	112	1	288	3e-115	MYB transcription factor	NA	Camellia sinensis (Tea)	NA	nucleus [GO:0005634]; DNA binding [GO:0003677]; regulation of transcription, DNA-templated [GO:0006355]; transcription, DNA-templated [GO:0006351]	GO:0003677; GO:0005634; GO:0006351; GO:0006355	GO:0003677~DNA binding	GO:0006351~transcription, DNA-templated;GO:0006355~regulation of transcription, DNA-templated	GO:0005634~nucleus
N1_c17548_g2_i1	3.78663	3.26975	8.28577e-07	tr|M4ME36|M4ME36_PAESU	344	57.5	351	83.04	100	104	9	1063	104	1	337	1.8e-97	MYB1 protein	NA	Paeonia suffruticosa (Tree peony) (Paeonia moutan)	NA	DNA binding [GO:0003677]	GO:0003677	GO:0003677~DNA binding	NA	NA
N1_c3629_g1_i1	6.54788	-1.46163	0.00416566	tr|A0A0C4X9S9|A0A0C4X9S9_CARTI	249	83.3	66	96.12	26.51	11	0	7	204	1	66	1.9e-28	MYB1 protein	MYB1	Carthamus tinctorius (Safflower)	NA	DNA binding [GO:0003677]	GO:0003677	GO:0003677~DNA binding	NA	NA
N1_c15800_g1_i1	3.12095	4.64486	1.44966e-05	tr|A0A167V6C1|A0A167V6C1_CAMSI	616	66.4	614	78.65	99.68	160	12	1875	148	1	606	4.9e-221	MYC2 trancriptor	MYC2b	Camellia sinensis (Tea)	NA	protein dimerization activity [GO:0046983]	GO:0046983	GO:0046983~protein dimerization activity	NA	NA
N1_c7603_g1_i1	2.72899	0.810556	0.000974726	tr|A0A061GIT1|A0A061GIT1_THECC	817	45.8	166	82.86	20.32	79	1	68	532	645	810	4e-26	Myosin heavy chain-related protein isoform 1	TCM_036980	Theobroma cacao (Cacao) (Cocoa)	NA	NA	NA	NA	NA	NA
N1_c17477_g1_i1	2.90905	8.8486	3.40315e-05	tr|A0A0B2P689|A0A0B2P689_GLYSO	229	63.4	238	50	100	70	3	322	1029	2	224	1.5e-76	NAC domain-containing protein 29	glysoja_045561	Glycine soja (Wild soybean)	NA	nucleus [GO:0005634]; DNA binding [GO:0003677]; regulation of transcription, DNA-templated [GO:0006355]; transcription, DNA-templated [GO:0006351]	GO:0003677; GO:0005634; GO:0006351; GO:0006355	GO:0003677~DNA binding	GO:0006351~transcription, DNA-templated;GO:0006355~regulation of transcription, DNA-templated	GO:0005634~nucleus
N1_c19807_g8_i1	2.11415	5.69377	0.00202892	tr|H6VQ89|H6VQ89_CAMSI	303	79.4	194	66.06	64.03	38	2	91	669	1	193	7.7e-87	NAC transcription factor	NAC1	Camellia sinensis (Tea)	NA	nucleus [GO:0005634]; DNA binding [GO:0003677]; regulation of transcription, DNA-templated [GO:0006355]; transcription, DNA-templated [GO:0006351]	GO:0003677; GO:0005634; GO:0006351; GO:0006355	GO:0003677~DNA binding	GO:0006351~transcription, DNA-templated;GO:0006355~regulation of transcription, DNA-templated	GO:0005634~nucleus
N1_c247_g1_i1	4.75852	1.51363	2.66421e-07	tr|A0A061ELZ4|A0A061ELZ4_THECC	227	70.5	217	78.53	95.59	58	2	693	55	5	219	1.3e-88	NAD(P)H dehydrogenase 18	TCM_020763	Theobroma cacao (Cacao) (Cocoa)	NA	chloroplast thylakoid membrane [GO:0009535]; response to oxidative stress [GO:0006979]	GO:0006979; GO:0009535	NA	GO:0006979~response to oxidative stress	GO:0009535~chloroplast thylakoid membrane
N1_c12295_g1_i1	5.77958	3.04345	9.86921e-11	tr|A0A0F7GZU7|A0A0F7GZU7_9ROSI	471	67.7	471	99.3	100	138	5	34	1410	1	469	8.4e-184	NAD(P)H dehydrogenase subunit 48	NDHU	Hypseocharis bilobata	NA	NA	NA	NA	NA	NA
N1_c12687_g1_i1	4.03723	3.00391	3.37228e-07	tr|A0A142J9G4|A0A142J9G4_KOLAM	538	93	402	91.78	74.72	28	0	1312	107	134	535	1.1e-209	NAD(P)H-quinone oxidoreductase chain 4, chloroplastic (EC 1.6.5.-) (NAD(P)H dehydrogenase, chain 4) (NADH-plastoquinone oxidoreductase chain 4)	ndhD	Kolkwitzia amabilis (Beautybush) (Linnaea amabilis)	NA	chloroplast thylakoid membrane [GO:0009535]; integral component of membrane [GO:0016021]; NADH dehydrogenase (ubiquinone) activity [GO:0008137]; quinone binding [GO:0048038]; ATP synthesis coupled electron transport [GO:0042773]	GO:0008137; GO:0009535; GO:0016021; GO:0042773; GO:0048038	GO:0008137~NADH dehydrogenase (ubiquinone) activity;GO:0048038~quinone binding	GO:0042773~ATP synthesis coupled electron transport	GO:0009535~chloroplast thylakoid membrane;GO:0016021~integral component of membrane
N1_c18957_g5_i4	2.20859	1.61144	0.0037054	tr|F2W5V4|F2W5V4_9ERIC	339	97	167	47.76	49.26	5	0	432	932	161	327	3.7e-88	NAD(P)H-quinone oxidoreductase subunit 1 (EC 1.6.5.-) (Fragment)	ndhA	Stewartia pteropetiolata	NA	chloroplast thylakoid membrane [GO:0009535]; integral component of membrane [GO:0016021]; plasma membrane [GO:0005886]; oxidoreductase activity [GO:0016491]; quinone binding [GO:0048038]	GO:0005886; GO:0009535; GO:0016021; GO:0016491; GO:0048038	GO:0016491~oxidoreductase activity;GO:0048038~quinone binding	NA	GO:0005886~plasma membrane;GO:0009535~chloroplast thylakoid membrane;GO:0016021~integral component of membrane
N1_c18957_g5_i5	2.58606	1.78717	0.000785476	tr|F2W5T5|F2W5T5_9ERIC	340	97	167	29.33	49.12	5	0	1091	1591	162	328	6.1e-88	NAD(P)H-quinone oxidoreductase subunit 1 (EC 1.6.5.-) (Fragment)	ndhA	Stewartia ovata	NA	chloroplast thylakoid membrane [GO:0009535]; integral component of membrane [GO:0016021]; plasma membrane [GO:0005886]; oxidoreductase activity [GO:0016491]; quinone binding [GO:0048038]	GO:0005886; GO:0009535; GO:0016021; GO:0016491; GO:0048038	GO:0016491~oxidoreductase activity;GO:0048038~quinone binding	NA	GO:0005886~plasma membrane;GO:0009535~chloroplast thylakoid membrane;GO:0016021~integral component of membrane
N1_c21607_g1_i1	7.04584	-1.07263	0.00100641	tr|A0A199W8K3|A0A199W8K3_ANACO	383	97.6	41	60.29	10.7	1	0	123	1	341	381	2.6e-14	NAD(P)H-quinone oxidoreductase subunit 2 B, chloroplastic	ACMD2_07640	Ananas comosus (Pineapple) (Ananas ananas)	NA	integral component of membrane [GO:0016021]	GO:0016021	NA	NA	GO:0016021~integral component of membrane
N1_c12687_g3_i1	4.15321	1.25819	3.50771e-06	tr|A0A142J9I7|A0A142J9I7_KOLAM	176	85.4	151	79.61	85.8	22	0	3	455	7	157	1.4e-65	NAD(P)H-quinone oxidoreductase subunit 6, chloroplastic (EC 1.6.5.-)	ndhG	Kolkwitzia amabilis (Beautybush) (Linnaea amabilis)	NA	chloroplast thylakoid membrane [GO:0009535]; integral component of membrane [GO:0016021]; NADH dehydrogenase (ubiquinone) activity [GO:0008137]; quinone binding [GO:0048038]	GO:0008137; GO:0009535; GO:0016021; GO:0048038	GO:0008137~NADH dehydrogenase (ubiquinone) activity;GO:0048038~quinone binding	NA	GO:0009535~chloroplast thylakoid membrane;GO:0016021~integral component of membrane
N1_c18957_g12_i1	5.26043	4.55952	9.38963e-11	tr|D3WD67|D3WD67_9MAGN	285	90.9	285	43.64	100	25	1	439	1290	1	285	7.8e-148	NAD(P)H-quinone oxidoreductase subunit K, chloroplastic (EC 1.6.5.-) (NAD(P)H dehydrogenase subunit K) (NADH-plastoquinone oxidoreductase subunit K)	ndhK	Berberidopsis corallina	NA	chloroplast thylakoid membrane [GO:0009535]; 4 iron, 4 sulfur cluster binding [GO:0051539]; iron ion binding [GO:0005506]; NADH dehydrogenase (ubiquinone) activity [GO:0008137]; quinone binding [GO:0048038]; photosynthesis, light reaction [GO:0019684]; transport [GO:0006810]	GO:0005506; GO:0006810; GO:0008137; GO:0009535; GO:0019684; GO:0048038; GO:0051539	GO:0005506~iron ion binding;GO:0008137~NADH dehydrogenase (ubiquinone) activity;GO:0048038~quinone binding;GO:0051539~4 iron, 4 sulfur cluster binding	GO:0006810~transport;GO:0019684~photosynthesis, light reaction	GO:0009535~chloroplast thylakoid membrane
N1_c12164_g1_i2	5.08951	2.59447	4.47435e-09	tr|W9S5X4|W9S5X4_9ROSA	188	58.6	186	73.04	98.94	70	2	76	612	1	186	4.8e-53	NAD(P)H-quinone oxidoreductase subunit L	L484_011974	Morus notabilis	NA	integral component of membrane [GO:0016021]; oxidoreductase activity, acting on NAD(P)H, quinone or similar compound as acceptor [GO:0016655]	GO:0016021; GO:0016655	GO:0016655~oxidoreductase activity, acting on NAD(P)H, quinone or similar compound as acceptor	NA	GO:0016021~integral component of membrane
N1_c19696_g9_i2	3.97044	6.41459	8.15115e-08	tr|A0A061EA55|A0A061EA55_THECC	325	67.2	305	87.23	93.85	92	4	960	64	9	311	2.8e-112	NAD(P)-linked oxidoreductase superfamily protein, putative	TCM_011190	Theobroma cacao (Cacao) (Cocoa)	NA	oxidoreductase activity [GO:0016491]	GO:0016491	GO:0016491~oxidoreductase activity	NA	NA
N2_c18977_g2_i3	3.31924	6.46422	3.76191e-06	tr|A0A061EA55|A0A061EA55_THECC	325	66.8	310	75.49	95.38	95	4	12	923	4	311	2.5e-112	NAD(P)-linked oxidoreductase superfamily protein, putative	TCM_011190	Theobroma cacao (Cacao) (Cocoa)	NA	oxidoreductase activity [GO:0016491]	GO:0016491	GO:0016491~oxidoreductase activity	NA	NA
N2_c17650_g2_i1	2.02905	7.7813	0.00280787	tr|W9RAZ6|W9RAZ6_9ROSA	423	83.8	425	72.65	100	67	2	1543	269	1	423	2.4e-204	NAD-dependent dihydropyrimidine dehydrogenase subunit PreA	L484_019329	Morus notabilis	NA	cytoplasm [GO:0005737]; oxidoreductase activity, acting on the CH-CH group of donors [GO:0016627]	GO:0005737; GO:0016627	GO:0016627~oxidoreductase activity, acting on the CH-CH group of donors	NA	GO:0005737~cytoplasm
N1_c13194_g1_i1	2.87421	0.772631	0.000639659	tr|Q85GD2|Q85GD2_9DIPS	693	94.4	287	90.25	41.41	16	0	953	93	248	534	1.3e-151	NADH dehydrogenase subunit F (Fragment)	ndhF	Nardostachys jatamansi	NA	chloroplast [GO:0009507]; integral component of membrane [GO:0016021]; NADH dehydrogenase (ubiquinone) activity [GO:0008137]; ATP synthesis coupled electron transport [GO:0042773]	GO:0008137; GO:0009507; GO:0016021; GO:0042773	GO:0008137~NADH dehydrogenase (ubiquinone) activity	GO:0042773~ATP synthesis coupled electron transport	GO:0009507~chloroplast;GO:0016021~integral component of membrane
N1_c16721_g1_i2	2.13299	1.8365	0.00421294	tr|A0A118JSZ0|A0A118JSZ0_CYNCS	114	87.7	57	39.13	50	7	0	304	134	25	81	3.2e-25	NADH:ubiquinone oxidoreductase, iron-sulfur subunit 5 (Fragment)	Ccrd_024894	Cynara cardunculus var. scolymus (Globe artichoke) (Cynara scolymus)	NA	NA	NA	NA	NA	NA
N1_c21655_g1_i1	6.95906	-1.1424	0.00140897	tr|A0A0J8BYF7|A0A0J8BYF7_BETVU	279	59.8	92	98.92	32.97	37	0	278	3	141	232	4.8e-27	NADH-cytochrome b5 reductase (EC 1.6.2.2)	BVRB_7g171690	Beta vulgaris subsp. vulgaris	NA	integral component of membrane [GO:0016021]; cytochrome-b5 reductase activity, acting on NAD(P)H [GO:0004128]	GO:0004128; GO:0016021	GO:0004128~cytochrome-b5 reductase activity, acting on NAD(P)H	NA	GO:0016021~integral component of membrane
N1_c18957_g6_i1	2.93686	3.46353	5.47249e-05	tr|U3MBK5|U3MBK5_9GENT	458	83.7	460	63.1	100	70	3	424	1797	1	457	1.8e-222	NADH-quinone oxidoreductase subunit D (EC 1.6.5.11) (NADH dehydrogenase I subunit D) (NDH-1 subunit D)	ndhH nuoD	Eustegia minuta	NA	plasma membrane [GO:0005886]; plastid [GO:0009536]; NAD binding [GO:0051287]; NADH dehydrogenase (quinone) activity [GO:0050136]; quinone binding [GO:0048038]; transport [GO:0006810]	GO:0005886; GO:0006810; GO:0009536; GO:0048038; GO:0050136; GO:0051287	GO:0048038~quinone binding;GO:0050136~NADH dehydrogenase (quinone) activity;GO:0051287~NAD binding	GO:0006810~transport	GO:0005886~plasma membrane;GO:0009536~plastid
N1_c9910_g2_i1	4.52433	1.29697	1.07214e-06	tr|B9ILB3|B9ILB3_POPTR	916	45.9	292	100	31.88	146	4	853	8	268	557	4.1e-61	NBS-LRR resistance gene-like protein ARGH35	POPTR_0018s03140g	Populus trichocarpa (Western balsam poplar) (Populus balsamifera subsp. trichocarpa)	NA	plasma membrane [GO:0005886]; ADP binding [GO:0043531]; defense response [GO:0006952]; signal transduction [GO:0007165]	GO:0005886; GO:0006952; GO:0007165; GO:0043531	GO:0043531~ADP binding	GO:0006952~defense response;GO:0007165~signal transduction	GO:0005886~plasma membrane
N1_c19871_g1_i1	2.0938	0.574711	0.0102492	tr|Q84XG0|Q84XG0_MANES	1035	50	104	67.68	10.05	52	0	130	441	11	114	1.5e-17	NBS-LRR resistance protein RGH1	NA	Manihot esculenta (Cassava) (Jatropha manihot)	NA	ADP binding [GO:0043531]; defense response [GO:0006952]	GO:0006952; GO:0043531	GO:0043531~ADP binding	GO:0006952~defense response	NA
N1_c4675_g1_i1	7.70921	-0.515998	5.79138e-05	tr|A0A061G6S4|A0A061G6S4_THECC	947	44.4	108	100	11.4	55	3	2	319	307	411	3.4e-16	Nbs-lrr resistance protein, putative	TCM_016629	Theobroma cacao (Cacao) (Cocoa)	NA	ADP binding [GO:0043531]; defense response [GO:0006952]	GO:0006952; GO:0043531	GO:0043531~ADP binding	GO:0006952~defense response	NA
N1_c18248_g1_i1	3.06875	7.38521	1.4576e-05	tr|W9R6P7|W9R6P7_9ROSA	220	57.1	224	56	100	83	3	976	329	1	219	6.6e-57	NifU-like protein 1	L484_018769	Morus notabilis	NA	iron ion binding [GO:0005506]; iron-sulfur cluster binding [GO:0051536]; iron-sulfur cluster assembly [GO:0016226]	GO:0005506; GO:0016226; GO:0051536	GO:0005506~iron ion binding;GO:0051536~iron-sulfur cluster binding	GO:0016226~iron-sulfur cluster assembly	NA
N1_c6788_g1_i1	4.45612	0.331007	2.65437e-05	tr|A0A118IN54|A0A118IN54_CYNCS	400	78.9	180	100	45	26	2	510	7	47	226	1.8e-75	No apical meristem (NAM) protein	Ccrd_025852	Cynara cardunculus var. scolymus (Globe artichoke) (Cynara scolymus)	NA	nucleus [GO:0005634]; DNA binding [GO:0003677]; regulation of transcription, DNA-templated [GO:0006355]; transcription, DNA-templated [GO:0006351]	GO:0003677; GO:0005634; GO:0006351; GO:0006355	GO:0003677~DNA binding	GO:0006351~transcription, DNA-templated;GO:0006355~regulation of transcription, DNA-templated	GO:0005634~nucleus
N1_c16105_g2_i1	9.17872	0.820542	2.87473e-08	tr|A0MSK8|A0MSK8_NICBE	537	65.3	118	62.99	21.97	41	0	176	529	419	536	5.9e-40	Nodulation signaling pathway 1-like protein	NA	Nicotiana benthamiana	NA	regulation of transcription, DNA-templated [GO:0006355]; transcription, DNA-templated [GO:0006351]	GO:0006351; GO:0006355	NA	GO:0006351~transcription, DNA-templated;GO:0006355~regulation of transcription, DNA-templated	NA
N1_c2115_g1_i1	2.40236	8.60603	0.00047851	tr|A0A061E9U2|A0A061E9U2_THECC	154	43.8	130	40.29	84.42	62	4	285	662	32	154	4.1e-17	Nodulin-related protein 1, putative	TCM_011591	Theobroma cacao (Cacao) (Cocoa)	NA	NA	NA	NA	NA	NA
N1_c11393_g1_i1	12.6975	4.25606	3.63404e-18	tr|I1T4B9|I1T4B9_9ROSI	120	56.8	118	58.32	98.33	50	1	575	225	1	118	1.3e-32	Non-specific lipid-transfer protein	NA	Gossypium armourianum	NA	lipid binding [GO:0008289]; lipid transport [GO:0006869]	GO:0006869; GO:0008289	GO:0008289~lipid binding	GO:0006869~lipid transport	NA
N1_c14550_g1_i1	11.5393	9.48322	1.37529e-28	tr|M1D375|M1D375_SOLTU	114	67.7	99	40.85	86.84	31	1	609	313	17	114	2.2e-31	Non-specific lipid-transfer protein	NA	Solanum tuberosum (Potato)	NA	lipid binding [GO:0008289]; lipid transport [GO:0006869]	GO:0006869; GO:0008289	GO:0008289~lipid binding	GO:0006869~lipid transport	NA
N1_c16884_g1_i1	2.1437	4.12887	0.00199033	tr|A0A061E018|A0A061E018_THECC	446	82.7	427	84.83	95.74	74	0	167	1447	12	438	2.7e-212	Non-specific serine/threonine protein kinase (EC 2.7.11.1)	TCM_005054	Theobroma cacao (Cacao) (Cocoa)	NA	ATP binding [GO:0005524]; protein serine/threonine kinase activity [GO:0004674]; signal transduction [GO:0007165]	GO:0004674; GO:0005524; GO:0007165	GO:0004674~protein serine/threonine kinase activity;GO:0005524~ATP binding	GO:0007165~signal transduction	NA
N1_c17132_g1_i1	2.41842	4.98294	0.000508992	tr|A0A118JS42|A0A118JS42_CYNCS	464	78.6	459	86.17	98.92	89	2	1479	130	6	464	1.4e-208	Non-specific serine/threonine protein kinase (EC 2.7.11.1)	Ccrd_026474	Cynara cardunculus var. scolymus (Globe artichoke) (Cynara scolymus)	NA	integral component of membrane [GO:0016021]; ATP binding [GO:0005524]; protein serine/threonine kinase activity [GO:0004674]; signal transduction [GO:0007165]	GO:0004674; GO:0005524; GO:0007165; GO:0016021	GO:0004674~protein serine/threonine kinase activity;GO:0005524~ATP binding	GO:0007165~signal transduction	GO:0016021~integral component of membrane
N1_c17190_g1_i1	2.78701	7.10527	6.85415e-05	tr|A0A067E3L7|A0A067E3L7_CITSI	472	76.3	443	59.76	93.86	100	1	1596	268	1	438	3.2e-190	Non-specific serine/threonine protein kinase (EC 2.7.11.1)	CISIN_1g012046mg	Citrus sinensis (Sweet orange) (Citrus aurantium var. sinensis)	NA	ATP binding [GO:0005524]; protein serine/threonine kinase activity [GO:0004674]; signal transduction [GO:0007165]	GO:0004674; GO:0005524; GO:0007165	GO:0004674~protein serine/threonine kinase activity;GO:0005524~ATP binding	GO:0007165~signal transduction	NA
N1_c19272_g1_i1	2.84979	5.15442	5.63892e-05	tr|A0A067JVL0|A0A067JVL0_JATCU	440	77.2	434	84.99	98.64	96	1	58	1350	7	440	2.5e-194	Non-specific serine/threonine protein kinase (EC 2.7.11.1)	JCGZ_19091	Jatropha curcas (Barbados nut)	NA	ATP binding [GO:0005524]; protein serine/threonine kinase activity [GO:0004674]; signal transduction [GO:0007165]	GO:0004674; GO:0005524; GO:0007165	GO:0004674~protein serine/threonine kinase activity;GO:0005524~ATP binding	GO:0007165~signal transduction	NA
N1_c19343_g1_i1	2.82195	6.62154	5.82757e-05	tr|A0A061GJK6|A0A061GJK6_THECC	450	71.8	426	65.37	94.67	117	2	1682	405	3	425	4.9e-174	Non-specific serine/threonine protein kinase (EC 2.7.11.1)	TCM_036914	Theobroma cacao (Cacao) (Cocoa)	NA	ATP binding [GO:0005524]; protein serine/threonine kinase activity [GO:0004674]; signal transduction [GO:0007165]	GO:0004674; GO:0005524; GO:0007165	GO:0004674~protein serine/threonine kinase activity;GO:0005524~ATP binding	GO:0007165~signal transduction	NA
N1_c3750_g1_i1	2.40937	1.64126	0.00171588	tr|A0A068U8W3|A0A068U8W3_COFCA	442	53.4	221	68.49	50	93	4	3	641	207	425	3.7e-58	Non-specific serine/threonine protein kinase (EC 2.7.11.1)	GSCOC_T00016595001	Coffea canephora (Robusta coffee)	NA	ATP binding [GO:0005524]; protein serine/threonine kinase activity [GO:0004674]; signal transduction [GO:0007165]	GO:0004674; GO:0005524; GO:0007165	GO:0004674~protein serine/threonine kinase activity;GO:0005524~ATP binding	GO:0007165~signal transduction	NA
N1_c6800_g1_i1	7.04584	-1.07263	0.00100641	tr|K4BE34|K4BE34_SOLLC	465	75.3	73	96.9	15.7	18	0	226	8	336	408	1.1e-21	Non-specific serine/threonine protein kinase (EC 2.7.11.1)	NA	Solanum lycopersicum (Tomato) (Lycopersicon esculentum)	NA	cytosol [GO:0005829]; integral component of membrane [GO:0016021]; ATP binding [GO:0005524]; protein serine/threonine kinase activity [GO:0004674]; intracellular signal transduction [GO:0035556]; peptidyl-serine phosphorylation [GO:0018105]; peptidyl-threonine phosphorylation [GO:0018107]	GO:0004674; GO:0005524; GO:0005829; GO:0016021; GO:0018105; GO:0018107; GO:0035556	GO:0004674~protein serine/threonine kinase activity;GO:0005524~ATP binding	GO:0018105~peptidyl-serine phosphorylation;GO:0018107~peptidyl-threonine phosphorylation;GO:0035556~intracellular signal transduction	GO:0005829~cytosol;GO:0016021~integral component of membrane
N1_c6800_g2_i1	7.12769	-1.00611	0.000726851	tr|A0A0A0M090|A0A0A0M090_CUCSA	463	87.9	66	98.51	14.25	8	0	201	4	207	272	8.3e-29	Non-specific serine/threonine protein kinase (EC 2.7.11.1)	Csa_1G470420	Cucumis sativus (Cucumber)	NA	ATP binding [GO:0005524]; protein serine/threonine kinase activity [GO:0004674]; signal transduction [GO:0007165]	GO:0004674; GO:0005524; GO:0007165	GO:0004674~protein serine/threonine kinase activity;GO:0005524~ATP binding	GO:0007165~signal transduction	NA
N2_c17962_g2_i1	2.09112	4.70641	0.0023947	tr|A0A067JVL0|A0A067JVL0_JATCU	440	73	459	89.42	100	96	2	1473	106	7	440	3.8e-190	Non-specific serine/threonine protein kinase (EC 2.7.11.1)	JCGZ_19091	Jatropha curcas (Barbados nut)	NA	ATP binding [GO:0005524]; protein serine/threonine kinase activity [GO:0004674]; signal transduction [GO:0007165]	GO:0004674; GO:0005524; GO:0007165	GO:0004674~protein serine/threonine kinase activity;GO:0005524~ATP binding	GO:0007165~signal transduction	NA
N1_c18909_g3_i4	2.61187	-0.336913	0.00847458	tr|A0A103XLI1|A0A103XLI1_CYNCS	651	80.8	52	37.86	7.99	10	0	157	2	566	617	1.7e-15	Nucleolar complex protein 2 (Fragment)	Ccrd_004960	Cynara cardunculus var. scolymus (Globe artichoke) (Cynara scolymus)	NA	NA	NA	NA	NA	NA
N1_c20395_g1_i1	8.27401	-0.0157407	3.54078e-06	tr|A8J9H8|A8J9H8_CHLRE	150	66.7	141	94.84	94	46	1	425	3	1	140	1.4e-49	Nucleoside diphosphate kinase (EC 2.7.4.6)	FAP103 CHLREDRAFT_58944	Chlamydomonas reinhardtii (Chlamydomonas smithii)	NA	motile cilium [GO:0031514]; ATP binding [GO:0005524]; nucleoside diphosphate kinase activity [GO:0004550]; cellular response to hydrogen peroxide [GO:0070301]; CTP biosynthetic process [GO:0006241]; GTP biosynthetic process [GO:0006183]; UTP biosynthetic process [GO:0006228]	GO:0004550; GO:0005524; GO:0006183; GO:0006228; GO:0006241; GO:0031514; GO:0070301	GO:0004550~nucleoside diphosphate kinase activity;GO:0005524~ATP binding	GO:0006183~GTP biosynthetic process;GO:0006228~UTP biosynthetic process;GO:0006241~CTP biosynthetic process;GO:0070301~cellular response to hydrogen peroxide	GO:0031514~motile cilium
N1_c2450_g1_i1	6.54788	-1.46163	0.00416566	tr|K4AIL8|K4AIL8_SETIT	149	68.6	51	76.12	34.23	15	1	3	155	100	149	2.6e-14	Nucleoside diphosphate kinase (EC 2.7.4.6)	LOC101766493 SETIT_038730mg	Setaria italica (Foxtail millet) (Panicum italicum)	NA	ATP binding [GO:0005524]; nucleoside diphosphate kinase activity [GO:0004550]; CTP biosynthetic process [GO:0006241]; GTP biosynthetic process [GO:0006183]; UTP biosynthetic process [GO:0006228]	GO:0004550; GO:0005524; GO:0006183; GO:0006228; GO:0006241	GO:0004550~nucleoside diphosphate kinase activity;GO:0005524~ATP binding	GO:0006183~GTP biosynthetic process;GO:0006228~UTP biosynthetic process;GO:0006241~CTP biosynthetic process	NA
N1_c987_g1_i1	3.29843	3.70181	7.89184e-06	tr|K4CIW8|K4CIW8_SOLLC	234	88.6	193	66.86	82.48	22	0	194	772	42	234	1.7e-94	Nucleoside diphosphate kinase (EC 2.7.4.6)	NA	Solanum lycopersicum (Tomato) (Lycopersicon esculentum)	NA	ATP binding [GO:0005524]; nucleoside diphosphate kinase activity [GO:0004550]; CTP biosynthetic process [GO:0006241]; GTP biosynthetic process [GO:0006183]; UTP biosynthetic process [GO:0006228]	GO:0004550; GO:0005524; GO:0006183; GO:0006228; GO:0006241	GO:0004550~nucleoside diphosphate kinase activity;GO:0005524~ATP binding	GO:0006183~GTP biosynthetic process;GO:0006228~UTP biosynthetic process;GO:0006241~CTP biosynthetic process	NA
N1_c13279_g2_i1	3.11534	1.13584	0.000164134	tr|H9B248|H9B248_9ERIC	296	66	191	99.65	64.53	65	0	573	1	60	250	4.4e-67	Nucleotide-binding site leucine-rich repeat protein (Fragment)	NA	Rhododendron kanehirae	NA	ADP binding [GO:0043531]	GO:0043531	GO:0043531~ADP binding	NA	NA
N1_c15785_g1_i4	2.29034	0.953081	0.00503207	tr|A0A118K334|A0A118K334_CYNCS	143	53.6	140	81.4	97.9	49	3	400	29	1	140	2.2e-33	NUDIX hydrolase	Ccrd_016343	Cynara cardunculus var. scolymus (Globe artichoke) (Cynara scolymus)	NA	hydrolase activity [GO:0016787]	GO:0016787	GO:0016787~hydrolase activity	NA	NA
N1_c10246_g2_i1	9.91469	1.52219	3.22066e-10	tr|A0A0B0P7Q4|A0A0B0P7Q4_GOSAR	425	46	287	91.4	67.53	137	5	2	820	142	424	1e-60	O-acyltransferase WSD1	F383_03312	Gossypium arboreum (Tree cotton) (Gossypium nanking)	NA	diacylglycerol O-acyltransferase activity [GO:0004144]; glycerolipid biosynthetic process [GO:0045017]	GO:0004144; GO:0045017	GO:0004144~diacylglycerol O-acyltransferase activity	GO:0045017~glycerolipid biosynthetic process	NA
N1_c12702_g1_i1	2.26614	3.26958	0.00142396	tr|A0A0A0LCF7|A0A0A0LCF7_CUCSA	158	68.2	88	33.72	55.7	28	0	520	257	65	152	2.5e-28	Oleosin	Csa_3G838790	Cucumis sativus (Cucumber)	NA	integral component of membrane [GO:0016021]; monolayer-surrounded lipid storage body [GO:0012511]	GO:0012511; GO:0016021	NA	NA	GO:0012511~monolayer-surrounded lipid storage body;GO:0016021~integral component of membrane
N1_c11724_g1_i1	3.02842	2.63811	5.4792e-05	tr|P93350|P93350_TOBAC	441	71.5	438	100	99.32	108	3	1285	23	1	438	1.1e-190	Omega-3 fatty acid desaturase (Plastid omega-3 fatty acid desaturase) (omega-3 fatty acid desaturase, chloroplastic-like)	NtFAD7 LOC107783156	Nicotiana tabacum (Common tobacco)	NA	integral component of membrane [GO:0016021]; oxidoreductase activity, acting on paired donors, with oxidation of a pair of donors resulting in the reduction of molecular oxygen to two molecules of water [GO:0016717]; lipid metabolic process [GO:0006629]	GO:0006629; GO:0016021; GO:0016717	GO:0016717~oxidoreductase activity, acting on paired donors, with oxidation of a pair of donors resulting in the reduction of molecular oxygen to two molecules of water	GO:0006629~lipid metabolic process	GO:0016021~integral component of membrane
N2_c20179_g4_i2	4.487	3.56846	1.78785e-08	tr|A4QMB1|A4QMB1_PINKO	58	97.9	48	59.26	82.76	1	0	3	146	11	58	4.5e-21	ORF58e	NA	Pinus koraiensis (Korean pine)	NA	chloroplast [GO:0009507]	GO:0009507	NA	NA	GO:0009507~chloroplast
N1_c22356_g1_i1	8.47504	0.166864	1.4456e-06	tr|A0A0P0WA64|A0A0P0WA64_ORYSJ	274	78.8	118	96.2	43.07	25	0	15	368	129	246	7.5e-44	Os04g0419600 protein	Os04g0419600 OSNPB_040419600	Oryza sativa subsp. japonica (Rice)	NA	nucleosome [GO:0000786]; nucleus [GO:0005634]; DNA binding [GO:0003677]; protein heterodimerization activity [GO:0046982]	GO:0000786; GO:0003677; GO:0005634; GO:0046982	GO:0003677~DNA binding;GO:0046982~protein heterodimerization activity	NA	GO:0000786~nucleosome;GO:0005634~nucleus
N1_c17313_g2_i1	2.98482	6.95432	2.35943e-05	tr|D7LKP8|D7LKP8_ARALL	315	74.3	202	70.38	64.13	49	1	34	630	113	314	1.6e-84	Oxidoreductase	ARALYDRAFT_482783	Arabidopsis lyrata subsp. lyrata (Lyre-leaved rock-cress)	NA	chloroplast [GO:0009507]; alcohol dehydrogenase (NADP+) activity [GO:0008106]; NADP+ binding [GO:0070401]; steroid dehydrogenase activity [GO:0016229]; response to cold [GO:0009409]; response to salt stress [GO:0009651]; response to water deprivation [GO:0009414]	GO:0008106; GO:0009409; GO:0009414; GO:0009507; GO:0009651; GO:0016229; GO:0070401	GO:0008106~alcohol dehydrogenase (NADP+) activity;GO:0016229~steroid dehydrogenase activity;GO:0070401~NADP+ binding	GO:0009409~response to cold;GO:0009414~response to water deprivation;GO:0009651~response to salt stress	GO:0009507~chloroplast
N1_c20037_g1_i1	7.34861	-0.82338	0.000290613	tr|A9PHC3|A9PHC3_POPTR	335	75.9	112	99.41	33.43	27	0	338	3	217	328	1.8e-44	Oxidoreductase family protein (Putative uncharacterized protein)	POPTR_0001s28480g	Populus trichocarpa (Western balsam poplar) (Populus balsamifera subsp. trichocarpa)	NA	metal ion binding [GO:0046872]; oxidoreductase activity [GO:0016491]	GO:0016491; GO:0046872	GO:0016491~oxidoreductase activity;GO:0046872~metal ion binding	NA	NA
N1_c15711_g1_i1	5.59792	4.33739	2.29361e-11	tr|A0A0A0KI32|A0A0A0KI32_CUCSA	332	95.8	144	75.39	43.37	6	0	2	433	189	332	1.1e-73	Oxygen-evolving enhancer protein 1	Csa_6G488340	Cucumis sativus (Cucumber)	NA	extrinsic component of membrane [GO:0019898]; integral component of membrane [GO:0016021]; photosystem II oxygen evolving complex [GO:0009654]; calcium ion binding [GO:0005509]; photosynthesis [GO:0015979]; photosystem II stabilization [GO:0042549]	GO:0005509; GO:0009654; GO:0015979; GO:0016021; GO:0019898; GO:0042549	GO:0005509~calcium ion binding	GO:0015979~photosynthesis;GO:0042549~photosystem II stabilization	GO:0009654~photosystem II oxygen evolving complex;GO:0016021~integral component of membrane;GO:0019898~extrinsic component of membrane
N1_c15633_g1_i1	4.1976	4.69502	3.38125e-08	tr|W9RF48|W9RF48_9ROSA	264	76.9	268	79.92	100	56	3	64	867	3	264	6.1e-112	Oxygen-evolving enhancer protein 2	L484_013312	Morus notabilis	NA	extrinsic component of membrane [GO:0019898]; photosystem II oxygen evolving complex [GO:0009654]; calcium ion binding [GO:0005509]; photosynthesis [GO:0015979]	GO:0005509; GO:0009654; GO:0015979; GO:0019898	GO:0005509~calcium ion binding	GO:0015979~photosynthesis	GO:0009654~photosystem II oxygen evolving complex;GO:0019898~extrinsic component of membrane
N1_c17012_g1_i1	4.44752	9.64592	3.39472e-09	tr|W9RF48|W9RF48_9ROSA	264	77.1	266	69.88	100	59	2	79	876	1	264	1.3e-113	Oxygen-evolving enhancer protein 2	L484_013312	Morus notabilis	NA	extrinsic component of membrane [GO:0019898]; photosystem II oxygen evolving complex [GO:0009654]; calcium ion binding [GO:0005509]; photosynthesis [GO:0015979]	GO:0005509; GO:0009654; GO:0015979; GO:0019898	GO:0005509~calcium ion binding	GO:0015979~photosynthesis	GO:0009654~photosystem II oxygen evolving complex;GO:0019898~extrinsic component of membrane
N1_c21550_g1_i1	2.83779	0.360705	0.00149543	tr|A0A118JW76|A0A118JW76_CYNCS	164	67.7	99	76.74	60.37	31	1	343	47	1	98	3.1e-32	Pathogenic type III effector avirulence factor Avr cleavage site-containing protein	Ccrd_003743	Cynara cardunculus var. scolymus (Globe artichoke) (Cynara scolymus)	NA	NA	NA	NA	NA	NA
N1_c10541_g1_i1	2.7047	1.29046	0.000858637	tr|V5NX31|V5NX31_9GENT	1420	77.5	351	96.78	24.72	79	0	1	1053	1070	1420	1.2e-158	PDR protein 5	TPT5	Amsonia hubrichtii	NA	integral component of membrane [GO:0016021]; ATP binding [GO:0005524]; ATPase activity [GO:0016887]; transport [GO:0006810]	GO:0005524; GO:0006810; GO:0016021; GO:0016887	GO:0005524~ATP binding;GO:0016887~ATPase activity	GO:0006810~transport	GO:0016021~integral component of membrane
N1_c10416_g2_i1	2.37596	1.30563	0.00265988	tr|A0A068UC58|A0A068UC58_COFCA	397	78.2	252	75	63.48	55	0	2	757	146	397	7.9e-120	Pectin acetylesterase (EC 3.1.1.-)	GSCOC_T00020150001	Coffea canephora (Robusta coffee)	NA	cell wall [GO:0005618]; extracellular region [GO:0005576]; hydrolase activity [GO:0016787]; cell wall organization [GO:0071555]	GO:0005576; GO:0005618; GO:0016787; GO:0071555	GO:0016787~hydrolase activity	GO:0071555~cell wall organization	GO:0005576~extracellular region;GO:0005618~cell wall
N1_c1520_g1_i1	7.70921	-0.515998	5.79138e-05	tr|A0A068TWL4|A0A068TWL4_COFCA	548	60.7	140	100	25.55	55	0	1	420	179	318	6.2e-42	Pectinesterase (EC 3.1.1.11)	GSCOC_T00029392001	Coffea canephora (Robusta coffee)	PATHWAY: Glycan metabolism; pectin degradation; 2-dehydro-3-deoxy-D-gluconate from pectin: step 1/5. {ECO:0000256|RuleBase:RU000589, ECO:0000256|SAAS:SAAS00560367}.	cell wall [GO:0005618]; integral component of membrane [GO:0016021]; aspartyl esterase activity [GO:0045330]; enzyme inhibitor activity [GO:0004857]; pectinesterase activity [GO:0030599]; cell wall modification [GO:0042545]; pectin catabolic process [GO:0045490]	GO:0004857; GO:0005618; GO:0016021; GO:0030599; GO:0042545; GO:0045330; GO:0045490	GO:0004857~enzyme inhibitor activity;GO:0030599~pectinesterase activity;GO:0045330~aspartyl esterase activity	GO:0042545~cell wall modification;GO:0045490~pectin catabolic process	GO:0005618~cell wall;GO:0016021~integral component of membrane
N1_c18544_g1_i2	4.11039	4.95313	5.27371e-08	tr|B9HW40|B9HW40_POPTR	531	62.4	537	93.61	100	178	7	15	1571	1	531	3.2e-185	Pectinesterase (EC 3.1.1.11)	POPTR_0010s11960g	Populus trichocarpa (Western balsam poplar) (Populus balsamifera subsp. trichocarpa)	PATHWAY: Glycan metabolism; pectin degradation; 2-dehydro-3-deoxy-D-gluconate from pectin: step 1/5. {ECO:0000256|RuleBase:RU000589, ECO:0000256|SAAS:SAAS00560367}.	cell periphery [GO:0071944]; cell wall [GO:0005618]; aspartyl esterase activity [GO:0045330]; pectinesterase activity [GO:0030599]; pectinesterase inhibitor activity [GO:0046910]; cell wall modification [GO:0042545]; pectin catabolic process [GO:0045490]	GO:0005618; GO:0030599; GO:0042545; GO:0045330; GO:0045490; GO:0046910; GO:0071944	GO:0030599~pectinesterase activity;GO:0045330~aspartyl esterase activity;GO:0046910~pectinesterase inhibitor activity	GO:0042545~cell wall modification;GO:0045490~pectin catabolic process	GO:0005618~cell wall;GO:0071944~cell periphery
N1_c21046_g1_i1	8.12253	-0.151882	7.72046e-06	tr|A0A067JAF6|A0A067JAF6_JATCU	544	80.3	66	63.87	12.13	13	0	308	111	479	544	1.2e-23	Pectinesterase (EC 3.1.1.11)	JCGZ_21257	Jatropha curcas (Barbados nut)	PATHWAY: Glycan metabolism; pectin degradation; 2-dehydro-3-deoxy-D-gluconate from pectin: step 1/5. {ECO:0000256|RuleBase:RU000589, ECO:0000256|SAAS:SAAS00560367}.	cell wall [GO:0005618]; extracellular region [GO:0005576]; integral component of membrane [GO:0016021]; aspartyl esterase activity [GO:0045330]; enzyme inhibitor activity [GO:0004857]; pectinesterase activity [GO:0030599]; cell wall modification [GO:0042545]; pectin catabolic process [GO:0045490]	GO:0004857; GO:0005576; GO:0005618; GO:0016021; GO:0030599; GO:0042545; GO:0045330; GO:0045490	GO:0004857~enzyme inhibitor activity;GO:0030599~pectinesterase activity;GO:0045330~aspartyl esterase activity	GO:0042545~cell wall modification;GO:0045490~pectin catabolic process	GO:0005576~extracellular region;GO:0005618~cell wall;GO:0016021~integral component of membrane
N1_c22537_g1_i1	6.95906	-1.1424	0.00140897	tr|A0A1J6HZ53|A0A1J6HZ53_NICAT	537	50.9	55	80.49	10.24	27	0	203	39	53	107	2e-06	Pectinesterase (EC 3.1.1.11)	PME_1 A4A49_07270	Nicotiana attenuata (Coyote tobacco)	PATHWAY: Glycan metabolism; pectin degradation; 2-dehydro-3-deoxy-D-gluconate from pectin: step 1/5. {ECO:0000256|RuleBase:RU000589, ECO:0000256|SAAS:SAAS00560367}.	cell wall [GO:0005618]; extracellular region [GO:0005576]; aspartyl esterase activity [GO:0045330]; enzyme inhibitor activity [GO:0004857]; pectinesterase activity [GO:0030599]; cell wall modification [GO:0042545]; pectin catabolic process [GO:0045490]	GO:0004857; GO:0005576; GO:0005618; GO:0030599; GO:0042545; GO:0045330; GO:0045490	GO:0004857~enzyme inhibitor activity;GO:0030599~pectinesterase activity;GO:0045330~aspartyl esterase activity	GO:0042545~cell wall modification;GO:0045490~pectin catabolic process	GO:0005576~extracellular region;GO:0005618~cell wall
N1_c922_g1_i1	6.86672	-1.21576	0.00140897	tr|F6H7L2|F6H7L2_VITVI	528	82.1	78	91.76	14.77	14	0	2	235	298	375	2.9e-31	Pectinesterase (EC 3.1.1.11)	VIT_10s0116g00590	Vitis vinifera (Grape)	PATHWAY: Glycan metabolism; pectin degradation; 2-dehydro-3-deoxy-D-gluconate from pectin: step 1/5. {ECO:0000256|RuleBase:RU000589, ECO:0000256|SAAS:SAAS00560367}.	cell periphery [GO:0071944]; cell wall [GO:0005618]; extracellular region [GO:0005576]; integral component of membrane [GO:0016021]; aspartyl esterase activity [GO:0045330]; pectinesterase activity [GO:0030599]; pectinesterase inhibitor activity [GO:0046910]; cell wall modification [GO:0042545]; pectin catabolic process [GO:0045490]	GO:0005576; GO:0005618; GO:0016021; GO:0030599; GO:0042545; GO:0045330; GO:0045490; GO:0046910; GO:0071944	GO:0030599~pectinesterase activity;GO:0045330~aspartyl esterase activity;GO:0046910~pectinesterase inhibitor activity	GO:0042545~cell wall modification;GO:0045490~pectin catabolic process	GO:0005576~extracellular region;GO:0005618~cell wall;GO:0016021~integral component of membrane;GO:0071944~cell periphery
N1_c17492_g1_i1	2.29362	1.23944	0.00381702	tr|A0A061DWJ5|A0A061DWJ5_THECC	890	74.7	186	73.04	20.9	47	0	764	207	117	302	1.8e-79	Pentatricopeptide repeat superfamily protein isoform 1	TCM_005697	Theobroma cacao (Cacao) (Cocoa)	NA	palmitoyl hydrolase activity [GO:0098599]	GO:0098599	GO:0098599~palmitoyl hydrolase activity	NA	NA
N1_c10570_g1_i1	8.50598	0.195153	1.21973e-06	tr|A0A1J6HUW9|A0A1J6HUW9_NICAT	627	68.5	181	100	28.87	56	1	1	540	82	262	2.7e-66	Pentatricopeptide repeat-containing protein	ATC401 A4A49_31180	Nicotiana attenuata (Coyote tobacco)	NA	NA	NA	NA	NA	NA
N1_c10570_g2_i1	7.76143	-0.47064	4.53239e-05	tr|A0A103YM20|A0A103YM20_CYNCS	564	57.1	91	82.98	16.13	37	1	63	329	1	91	3.6e-21	Pentatricopeptide repeat-containing protein	Ccrd_009984	Cynara cardunculus var. scolymus (Globe artichoke) (Cynara scolymus)	NA	NA	NA	NA	NA	NA
N1_c22973_g1_i1	6.28793	-1.65277	0.00922396	tr|A0A151T8E3|A0A151T8E3_CAJCA	686	64.3	70	99.53	10.2	25	0	1	210	470	539	2.1e-19	Pentatricopeptide repeat-containing protein At3g02330 family	KK1_017843	Cajanus cajan (Pigeon pea) (Cajanus indicus)	NA	NA	NA	NA	NA	NA
N1_c15475_g1_i1	4.76568	3.04119	1.19841e-08	tr|A0A1J6KMV9|A0A1J6KMV9_NICAT	617	68.1	420	64.42	68.07	134	0	1537	278	195	614	8.9e-168	Pentatricopeptide repeat-containing protein, chloroplastic	A4A49_39224	Nicotiana attenuata (Coyote tobacco)	NA	NA	NA	NA	NA	NA
N1_c15475_g1_i3	7.57051	3.28368	1.77566e-13	tr|A0A1J6KMV9|A0A1J6KMV9_NICAT	617	60.5	620	87.61	100	226	7	2098	278	1	614	3.3e-208	Pentatricopeptide repeat-containing protein, chloroplastic	A4A49_39224	Nicotiana attenuata (Coyote tobacco)	NA	NA	NA	NA	NA	NA
N1_c10899_g2_i1	3.99525	1.3619	4.90998e-06	tr|B9SQ91|B9SQ91_RICCO	569	78.3	276	98.81	48.51	60	0	3	830	250	525	1.8e-125	Pentatricopeptide repeat-containing protein, putative	RCOM_0238050	Ricinus communis (Castor bean)	NA	NA	NA	NA	NA	NA
N1_c20028_g1_i1	6.54788	-1.46163	0.00416566	tr|B9T6A1|B9T6A1_RICCO	617	70.3	74	99.55	11.99	22	0	1	222	294	367	5.2e-24	Pentatricopeptide repeat-containing protein, putative	RCOM_0140290	Ricinus communis (Castor bean)	NA	NA	NA	NA	NA	NA
N1_c23003_g1_i1	6.54788	-1.46163	0.00416566	tr|A0A061DSI9|A0A061DSI9_THECC	944	72.4	76	99.56	8.05	21	0	1	228	655	730	4.7e-28	Pentatricopeptide repeat-containing protein, putative	TCM_005171	Theobroma cacao (Cacao) (Cocoa)	NA	zinc ion binding [GO:0008270]	GO:0008270	GO:0008270~zinc ion binding	NA	NA
N1_c12953_g1_i1	2.22925	7.0234	0.00112587	tr|B9SLE5|B9SLE5_RICCO	129	75.8	99	39.23	76.74	21	1	564	268	34	129	3.2e-33	Peptidase, putative	RCOM_0685920	Ricinus communis (Castor bean)	NA	NA	NA	NA	NA	NA
N2_c12624_g1_i1	2.43878	4.15521	0.000504538	tr|D7TWM8|D7TWM8_VITVI	275	66.5	275	78.65	100	90	1	1011	193	1	275	1.7e-93	Peptide deformylase (EC 3.5.1.88)	VIT_14s0066g01070	Vitis vinifera (Grape)	NA	chloroplast [GO:0009507]; metal ion binding [GO:0046872]; peptide deformylase activity [GO:0042586]; co-translational protein modification [GO:0043686]; N-terminal protein amino acid modification [GO:0031365]; translation [GO:0006412]	GO:0006412; GO:0009507; GO:0031365; GO:0042586; GO:0043686; GO:0046872	GO:0042586~peptide deformylase activity;GO:0046872~metal ion binding	GO:0006412~translation;GO:0031365~N-terminal protein amino acid modification;GO:0043686~co-translational protein modification	GO:0009507~chloroplast
N2_c8707_g2_i1	2.0938	0.574711	0.0102492	tr|G7JK37|G7JK37_MEDTR	593	62.7	59	49.86	9.95	22	0	3	179	535	593	9.1e-15	Peptide/nitrate transporter	MTR_4g101380	Medicago truncatula (Barrel medic) (Medicago tribuloides)	NA	integral component of membrane [GO:0016021]; transporter activity [GO:0005215]; oligopeptide transport [GO:0006857]	GO:0005215; GO:0006857; GO:0016021	GO:0005215~transporter activity	GO:0006857~oligopeptide transport	GO:0016021~integral component of membrane
N1_c10379_g1_i1	8.47504	0.166864	1.4456e-06	tr|A9TK88|A9TK88_PHYPA	171	75.4	126	100	73.68	30	1	2	376	4	129	3.9e-48	Peptidyl-prolyl cis-trans isomerase (PPIase) (EC 5.2.1.8)	PHYPADRAFT_170556	Physcomitrella patens subsp. patens (Moss)	NA	peptidyl-prolyl cis-trans isomerase activity [GO:0003755]; protein folding [GO:0006457]	GO:0003755; GO:0006457	GO:0003755~peptidyl-prolyl cis-trans isomerase activity	GO:0006457~protein folding	NA
N1_c10379_g1_i2	8.56594	0.250105	8.75702e-07	tr|A9TK88|A9TK88_PHYPA	171	74	127	98.7	74.27	32	1	5	382	4	130	5.3e-48	Peptidyl-prolyl cis-trans isomerase (PPIase) (EC 5.2.1.8)	PHYPADRAFT_170556	Physcomitrella patens subsp. patens (Moss)	NA	peptidyl-prolyl cis-trans isomerase activity [GO:0003755]; protein folding [GO:0006457]	GO:0003755; GO:0006457	GO:0003755~peptidyl-prolyl cis-trans isomerase activity	GO:0006457~protein folding	NA
N1_c10437_g1_i1	3.52616	0.407674	0.000193372	tr|D7SW18|D7SW18_VITVI	206	47.4	78	77.74	37.86	33	1	236	3	1	70	6.3e-09	Peptidylprolyl isomerase (EC 5.2.1.8)	VIT_07s0031g01150	Vitis vinifera (Grape)	NA	chloroplast thylakoid membrane [GO:0009535]; cytoplasm [GO:0005737]; FK506 binding [GO:0005528]; peptidyl-prolyl cis-trans isomerase activity [GO:0003755]; chaperone-mediated protein folding [GO:0061077]	GO:0003755; GO:0005528; GO:0005737; GO:0009535; GO:0061077	GO:0003755~peptidyl-prolyl cis-trans isomerase activity;GO:0005528~FK506 binding	GO:0061077~chaperone-mediated protein folding	GO:0005737~cytoplasm;GO:0009535~chloroplast thylakoid membrane
N1_c10437_g2_i1	3.74078	1.13349	1.86873e-05	tr|A0A068TYR9|A0A068TYR9_COFCA	216	85.7	140	64.12	64.81	20	0	653	234	77	216	5e-67	Peptidylprolyl isomerase (EC 5.2.1.8)	GSCOC_T00036453001	Coffea canephora (Robusta coffee)	NA	peptidyl-prolyl cis-trans isomerase activity [GO:0003755]	GO:0003755	GO:0003755~peptidyl-prolyl cis-trans isomerase activity	NA	NA
N1_c13119_g1_i1	3.79512	2.35067	2.69876e-06	tr|M5X2D8|M5X2D8_PRUPE	219	64.7	224	71.04	100	72	4	66	731	1	219	3.4e-72	Peptidylprolyl isomerase (EC 5.2.1.8)	PRUPE_ppa011219mg	Prunus persica (Peach) (Amygdalus persica)	NA	peptidyl-prolyl cis-trans isomerase activity [GO:0003755]	GO:0003755	GO:0003755~peptidyl-prolyl cis-trans isomerase activity	NA	NA
N1_c13788_g1_i1	2.49476	6.33948	0.000319812	tr|V4WEC2|V4WEC2_9ROSI	258	59.6	198	62.59	76.74	75	1	221	814	66	258	5.4e-54	Peptidylprolyl isomerase (EC 5.2.1.8)	CICLE_v10009243mg	Citrus clementina	NA	peptidyl-prolyl cis-trans isomerase activity [GO:0003755]	GO:0003755	GO:0003755~peptidyl-prolyl cis-trans isomerase activity	NA	NA
N1_c15123_g1_i1	4.09978	3.88925	9.14595e-08	tr|A0A0F7GYZ7|A0A0F7GYZ7_9ROSI	232	73.8	229	89.69	98.71	55	1	41	712	4	232	6.5e-90	Peptidylprolyl isomerase (EC 5.2.1.8)	FKBP16-3	Hypseocharis bilobata	NA	peptidyl-prolyl cis-trans isomerase activity [GO:0003755]	GO:0003755	GO:0003755~peptidyl-prolyl cis-trans isomerase activity	NA	NA
N1_c15337_g1_i1	2.26212	2.83651	0.00162617	tr|A0A162ADT5|A0A162ADT5_DAUCA	181	79	167	68.16	92.27	35	0	143	643	15	181	2.9e-71	Peptidylprolyl isomerase (EC 5.2.1.8)	DCAR_013258	Daucus carota subsp. sativus	NA	peptidyl-prolyl cis-trans isomerase activity [GO:0003755]	GO:0003755	GO:0003755~peptidyl-prolyl cis-trans isomerase activity	NA	NA
N1_c15837_g1_i2	2.91689	7.28462	3.37786e-05	tr|A0A166AS38|A0A166AS38_DAUCA	186	88.3	145	42.56	77.96	17	0	822	388	1	145	5.4e-68	Peptidylprolyl isomerase (EC 5.2.1.8)	DCAR_010468	Daucus carota subsp. sativus	NA	peptidyl-prolyl cis-trans isomerase activity [GO:0003755]	GO:0003755	GO:0003755~peptidyl-prolyl cis-trans isomerase activity	NA	NA
N1_c17571_g1_i1	2.44389	2.64222	0.00082834	tr|V4U8Y4|V4U8Y4_9ROSI	254	76.4	220	84.94	86.61	46	4	646	2	34	252	3.5e-91	Peptidylprolyl isomerase (EC 5.2.1.8)	CICLE_v10021814mg	Citrus clementina	NA	peptidyl-prolyl cis-trans isomerase activity [GO:0003755]	GO:0003755	GO:0003755~peptidyl-prolyl cis-trans isomerase activity	NA	NA
N1_c17571_g1_i2	3.23345	2.91702	1.66118e-05	tr|V4U8Y4|V4U8Y4_9ROSI	254	71	252	100	99.21	57	7	712	2	2	252	4e-92	Peptidylprolyl isomerase (EC 5.2.1.8)	CICLE_v10021814mg	Citrus clementina	NA	peptidyl-prolyl cis-trans isomerase activity [GO:0003755]	GO:0003755	GO:0003755~peptidyl-prolyl cis-trans isomerase activity	NA	NA
N1_c4222_g1_i1	5.2435	1.96938	1.50929e-08	tr|D7TIX8|D7TIX8_VITVI	233	70.8	226	76.7	97	63	2	82	756	10	233	1.5e-82	Peptidylprolyl isomerase (EC 5.2.1.8)	VIT_08s0007g04340	Vitis vinifera (Grape)	NA	peptidyl-prolyl cis-trans isomerase activity [GO:0003755]	GO:0003755	GO:0003755~peptidyl-prolyl cis-trans isomerase activity	NA	NA
N1_c6114_g1_i1	2.38031	2.27474	0.00115937	tr|A0A166IHK8|A0A166IHK8_DAUCA	231	68.7	227	88.21	98.27	68	2	70	747	7	231	9.1e-84	Peptidylprolyl isomerase (EC 5.2.1.8)	DCAR_003791	Daucus carota subsp. sativus	NA	peptidyl-prolyl cis-trans isomerase activity [GO:0003755]	GO:0003755	GO:0003755~peptidyl-prolyl cis-trans isomerase activity	NA	NA
N1_c13218_g1_i1	4.92728	2.62611	8.17525e-09	tr|A0A1J6I6I0|A0A1J6I6I0_NICAT	320	78.2	261	88.98	81.56	57	0	879	97	60	320	7.1e-117	Peroxidase (EC 1.11.1.7)	PER43_0 A4A49_10215	Nicotiana attenuata (Coyote tobacco)	NA	extracellular region [GO:0005576]; heme binding [GO:0020037]; metal ion binding [GO:0046872]; peroxidase activity [GO:0004601]; hydrogen peroxide catabolic process [GO:0042744]; response to oxidative stress [GO:0006979]	GO:0004601; GO:0005576; GO:0006979; GO:0020037; GO:0042744; GO:0046872	GO:0004601~peroxidase activity;GO:0020037~heme binding;GO:0046872~metal ion binding	GO:0006979~response to oxidative stress;GO:0042744~hydrogen peroxide catabolic process	GO:0005576~extracellular region
N1_c13218_g2_i1	7.86053	-0.384033	2.82471e-05	tr|Q8RVP5|Q8RVP5_GOSHI	323	72.7	55	38.92	17.03	15	0	260	424	14	68	5.5e-14	Peroxidase (EC 1.11.1.7)	pod5	Gossypium hirsutum (Upland cotton) (Gossypium mexicanum)	NA	cell wall [GO:0005618]; cytoplasm [GO:0005737]; middle lamella [GO:0009519]; secondary cell wall [GO:0009531]; heme binding [GO:0020037]; metal ion binding [GO:0046872]; peroxidase activity [GO:0004601]; hydrogen peroxide catabolic process [GO:0042744]; response to oxidative stress [GO:0006979]	GO:0004601; GO:0005618; GO:0005737; GO:0006979; GO:0009519; GO:0009531; GO:0020037; GO:0042744; GO:0046872	GO:0004601~peroxidase activity;GO:0020037~heme binding;GO:0046872~metal ion binding	GO:0006979~response to oxidative stress;GO:0042744~hydrogen peroxide catabolic process	GO:0005618~cell wall;GO:0005737~cytoplasm;GO:0009519~middle lamella;GO:0009531~secondary cell wall
N1_c19626_g6_i2	2.90508	1.83104	0.000212243	tr|A0A118K2D0|A0A118K2D0_CYNCS	359	70.6	51	34.08	14.21	15	0	295	447	121	171	2.4e-12	Pheromone shutdown, TraB	Ccrd_017507	Cynara cardunculus var. scolymus (Globe artichoke) (Cynara scolymus)	NA	integral component of membrane [GO:0016021]	GO:0016021	NA	NA	GO:0016021~integral component of membrane
N1_c13725_g1_i1	10.3579	1.95098	2.04429e-11	tr|A0A061H0D7|A0A061H0D7_THECC	324	73	270	84.82	83.33	73	0	44	853	30	299	6.4e-111	Phosphatase 2C family protein isoform 1	TCM_042221	Theobroma cacao (Cacao) (Cocoa)	NA	catalytic activity [GO:0003824]	GO:0003824	GO:0003824~catalytic activity	NA	NA
N1_c22172_g1_i1	4.87741	0.709529	2.73851e-06	tr|W8CNW3|W8CNW3_CHRMO	532	81	174	81.82	32.71	33	0	1	522	347	520	2.6e-76	Phosphate transporter 1	NA	Chrysanthemum morifolium (Florist's daisy) (Dendranthema grandiflorum)	NA	integral component of membrane [GO:0016021]; inorganic phosphate transmembrane transporter activity [GO:0005315]; phosphate ion transport [GO:0006817]	GO:0005315; GO:0006817; GO:0016021	GO:0005315~inorganic phosphate transmembrane transporter activity	GO:0006817~phosphate ion transport	GO:0016021~integral component of membrane
N1_c7982_g1_i1	7.76143	-0.47064	4.53239e-05	tr|W8Q9L9|W8Q9L9_9ERIC	542	76.2	126	99.47	23.25	30	0	1	378	234	359	2.7e-49	Phosphate transporter 1	PHT1;4	Camellia oleifera	NA	integral component of membrane [GO:0016021]; inorganic phosphate transmembrane transporter activity [GO:0005315]; phosphate ion transport [GO:0006817]	GO:0005315; GO:0006817; GO:0016021	GO:0005315~inorganic phosphate transmembrane transporter activity	GO:0006817~phosphate ion transport	GO:0016021~integral component of membrane
N1_c14443_g1_i2	2.32333	3.49147	0.00100663	tr|B9SDL0|B9SDL0_RICCO	155	72.2	126	51.57	81.29	34	1	585	211	22	147	2e-48	Phosphatidylglycerol/phosphatidylinositol transfer protein, putative	RCOM_0421550	Ricinus communis (Castor bean)	NA	intracellular [GO:0005622]; intracellular sterol transport [GO:0032366]	GO:0005622; GO:0032366	NA	GO:0032366~intracellular sterol transport	GO:0005622~intracellular
N1_c20664_g1_i1	7.34861	-0.82338	0.000290613	tr|A0A061ECR9|A0A061ECR9_THECC	408	70.8	113	94.69	27.7	30	1	2	340	299	408	1.3e-37	Phosphoenolpyruvate/phosphate translocator 2 isoform 1	TCM_016925	Theobroma cacao (Cacao) (Cocoa)	NA	integral component of membrane [GO:0016021]; phosphoenolpyruvate:phosphate antiporter activity [GO:0015121]; phosphoglycerate transmembrane transporter activity [GO:0015120]	GO:0015120; GO:0015121; GO:0016021	GO:0015120~phosphoglycerate transmembrane transporter activity;GO:0015121~phosphoenolpyruvate:phosphate antiporter activity	NA	GO:0016021~integral component of membrane
N1_c13076_g1_i1	2.53545	7.11854	0.000253137	tr|M1C004|M1C004_SOLTU	482	75.4	480	86.38	99.59	116	1	1601	162	1	478	5.9e-197	Phosphoglycerate kinase (EC 2.7.2.3)	NA	Solanum tuberosum (Potato)	NA	ATP binding [GO:0005524]; phosphoglycerate kinase activity [GO:0004618]; glycolytic process [GO:0006096]	GO:0004618; GO:0005524; GO:0006096	GO:0004618~phosphoglycerate kinase activity;GO:0005524~ATP binding	GO:0006096~glycolytic process	NA
N2_c16966_g2_i1	2.86257	6.02173	4.87902e-05	tr|A0A0B0MPQ5|A0A0B0MPQ5_GOSAR	488	84.8	256	77.97	52.46	39	0	1	768	228	483	4.4e-115	Phosphoglycerate kinase (EC 2.7.2.3)	F383_22605	Gossypium arboreum (Tree cotton) (Gossypium nanking)	NA	phosphoglycerate kinase activity [GO:0004618]; glycolytic process [GO:0006096]	GO:0004618; GO:0006096	GO:0004618~phosphoglycerate kinase activity	GO:0006096~glycolytic process	NA
N1_c15646_g1_i1	2.1585	6.5134	0.00160042	tr|A5C0R5|A5C0R5_VITVI	593	77.7	593	84.07	100	123	3	1965	214	1	593	4.9e-273	Phosphoinositide phospholipase C (EC 3.1.4.11)	VIT_13s0067g00900 VITISV_006935	Vitis vinifera (Grape)	NA	intracellular [GO:0005622]; phosphatidylinositol phospholipase C activity [GO:0004435]; signal transducer activity [GO:0004871]; intracellular signal transduction [GO:0035556]; lipid catabolic process [GO:0016042]	GO:0004435; GO:0004871; GO:0005622; GO:0016042; GO:0035556	GO:0004435~phosphatidylinositol phospholipase C activity;GO:0004871~signal transducer activity	GO:0016042~lipid catabolic process;GO:0035556~intracellular signal transduction	GO:0005622~intracellular
N1_c15897_g1_i2	2.61145	3.82231	0.000238305	tr|A5C0R5|A5C0R5_VITVI	593	66.7	411	88.32	69.31	130	3	1224	4	1	408	5e-157	Phosphoinositide phospholipase C (EC 3.1.4.11)	VIT_13s0067g00900 VITISV_006935	Vitis vinifera (Grape)	NA	intracellular [GO:0005622]; phosphatidylinositol phospholipase C activity [GO:0004435]; signal transducer activity [GO:0004871]; intracellular signal transduction [GO:0035556]; lipid catabolic process [GO:0016042]	GO:0004435; GO:0004871; GO:0005622; GO:0016042; GO:0035556	GO:0004435~phosphatidylinositol phospholipase C activity;GO:0004871~signal transducer activity	GO:0016042~lipid catabolic process;GO:0035556~intracellular signal transduction	GO:0005622~intracellular
N1_c15897_g2_i1	2.76252	3.74893	0.000120062	tr|F6HKS4|F6HKS4_VITVI	621	83.7	190	82.61	30.6	31	0	689	120	432	621	1.7e-94	Phosphoinositide phospholipase C (EC 3.1.4.11)	VIT_08s0007g02280	Vitis vinifera (Grape)	NA	intracellular [GO:0005622]; phosphatidylinositol phospholipase C activity [GO:0004435]; signal transducer activity [GO:0004871]; intracellular signal transduction [GO:0035556]; lipid catabolic process [GO:0016042]	GO:0004435; GO:0004871; GO:0005622; GO:0016042; GO:0035556	GO:0004435~phosphatidylinositol phospholipase C activity;GO:0004871~signal transducer activity	GO:0016042~lipid catabolic process;GO:0035556~intracellular signal transduction	GO:0005622~intracellular
N1_c19191_g1_i1	3.31123	5.66513	4.20086e-06	tr|A0A103YEM2|A0A103YEM2_CYNCS	228	64.9	222	64.85	97.37	64	2	158	787	1	220	5.5e-84	Phospholipase A2 domain-containing protein	Ccrd_013944	Cynara cardunculus var. scolymus (Globe artichoke) (Cynara scolymus)	NA	phospholipase A2 activity [GO:0004623]; arachidonic acid secretion [GO:0050482]; phospholipid metabolic process [GO:0006644]	GO:0004623; GO:0006644; GO:0050482	GO:0004623~phospholipase A2 activity	GO:0006644~phospholipid metabolic process;GO:0050482~arachidonic acid secretion	NA
N1_c16429_g1_i1	10.8334	6.52432	3.88573e-23	tr|A0A199UBN8|A0A199UBN8_MANES	405	87.8	403	77.95	99.51	41	2	149	1333	1	403	2.6e-202	Phosphoribulokinase (EC 2.7.1.19)	MANES_S031800	Manihot esculenta (Cassava) (Jatropha manihot)	NA	ATP binding [GO:0005524]; phosphoribulokinase activity [GO:0008974]; carbohydrate metabolic process [GO:0005975]	GO:0005524; GO:0005975; GO:0008974	GO:0005524~ATP binding;GO:0008974~phosphoribulokinase activity	GO:0005975~carbohydrate metabolic process	NA
N1_c18957_g1_i1	2.84615	1.18037	0.00062591	tr|A0A1N7TDX0|A0A1N7TDX0_9ROSI	174	97.8	46	20.69	26.44	1	0	366	503	2	47	8.3e-17	Photosystem I assembly protein Ycf3	ycf3 CP80_p063	Castanopsis concinna	NA	chloroplast thylakoid membrane [GO:0009535]; photosynthesis [GO:0015979]	GO:0009535; GO:0015979	NA	GO:0015979~photosynthesis	GO:0009535~chloroplast thylakoid membrane
N1_c18957_g4_i4	3.30118	-0.147863	0.00117558	tr|A0A1I9WKM5|A0A1I9WKM5_TARKO	168	99.2	126	51.71	75	1	0	39	416	43	168	6e-69	Photosystem I assembly protein Ycf3	ycf3	Taraxacum kok-saghyz (Russian dandelion)	NA	chloroplast thylakoid membrane [GO:0009535]; photosynthesis [GO:0015979]	GO:0009535; GO:0015979	NA	GO:0015979~photosynthesis	GO:0009535~chloroplast thylakoid membrane
N1_c18957_g7_i2	7.41228	7.27831	3.13394e-17	tr|A0A140G3C5|A0A140G3C5_VICSA	1090	85	1090	60.59	100	155	1	5030	1785	1	1090	0	Photosystem I P700 chlorophyll a apoprotein A1 (EC 1.97.1.12) (PSI-A) (PsaA)	psaA	Vicia sativa (Spring vetch) (Tare)	NA	chloroplast thylakoid membrane [GO:0009535]; integral component of membrane [GO:0016021]; photosystem I [GO:0009522]; 4 iron, 4 sulfur cluster binding [GO:0051539]; chlorophyll binding [GO:0016168]; electron carrier activity [GO:0009055]; magnesium ion binding [GO:0000287]; oxidoreductase activity [GO:0016491]; photosynthesis [GO:0015979]; protein-chromophore linkage [GO:0018298]	GO:0000287; GO:0009055; GO:0009522; GO:0009535; GO:0015979; GO:0016021; GO:0016168; GO:0016491; GO:0018298; GO:0051539	GO:0000287~magnesium ion binding;GO:0009055~electron carrier activity;GO:0016168~chlorophyll binding;GO:0016491~oxidoreductase activity;GO:0051539~4 iron, 4 sulfur cluster binding	GO:0015979~photosynthesis;GO:0018298~protein-chromophore linkage	GO:0009522~photosystem I;GO:0009535~chloroplast thylakoid membrane;GO:0016021~integral component of membrane
N1_c15323_g1_i1	4.44738	7.07796	4.09838e-09	tr|B9S408|B9S408_RICCO	209	80.4	204	65.11	97.61	32	4	148	738	7	209	1.4e-86	Photosystem I reaction center subunit II, chloroplast, putative	RCOM_0557350	Ricinus communis (Castor bean)	NA	photosystem I reaction center [GO:0009538]; photosynthesis [GO:0015979]	GO:0009538; GO:0015979	NA	GO:0015979~photosynthesis	GO:0009538~photosystem I reaction center
N1_c15720_g1_i1	5.90386	8.35957	2.91091e-13	tr|A0A1J3GYK0|A0A1J3GYK0_NOCCA	219	72.9	218	70.55	99.54	58	1	797	144	3	219	1.3e-81	Photosystem I reaction center subunit XI, chloroplastic	LE_TR21647_c0_g1_i1_g.69532	Noccaea caerulescens (Alpine penny-cress) (Thlaspi caerulescens)	NA	integral component of membrane [GO:0016021]; photosystem I reaction center [GO:0009538]; photosynthesis [GO:0015979]	GO:0009538; GO:0015979; GO:0016021	NA	GO:0015979~photosynthesis	GO:0009538~photosystem I reaction center;GO:0016021~integral component of membrane
N1_c20374_g1_i1	7.47983	7.68129	1.41685e-17	tr|A0A076FJN2|A0A076FJN2_9DIPS	486	89.1	486	34.96	100	53	0	1629	3086	1	486	1.1e-255	Photosystem II CP43 reaction center protein (Fragment)	psbC	Viburnum molle	NA	chloroplast thylakoid membrane [GO:0009535]; integral component of membrane [GO:0016021]; photosystem II [GO:0009523]; chlorophyll binding [GO:0016168]; electron transporter, transferring electrons within the cyclic electron transport pathway of photosynthesis activity [GO:0045156]; metal ion binding [GO:0046872]; photosynthetic electron transport in photosystem II [GO:0009772]; protein-chromopho…	GO:0009523; GO:0009535; GO:0009772; GO:0016021; GO:0016168; GO:0018298; GO:0045156; GO:0046872	GO:0016168~chlorophyll binding;GO:0045156~electron transporter, transferring electrons within the cyclic electron transport pathway of photosynthesis activity;GO:0046872~metal ion binding	GO:0009772~photosynthetic electron transport in photosystem II;GO:0018298~protein-chromophore linkage	GO:0009523~photosystem II;GO:0009535~chloroplast thylakoid membrane;GO:0016021~integral component of membrane
N1_c1981_g1_i1	8.47504	0.166864	1.4456e-06	tr|Q67HY0|Q67HY0_9ASPA	498	93	171	97.53	34.34	12	0	3	515	240	410	1.2e-87	Photosystem II CP47 reaction center protein (Fragment)	psbB	Galearis rotundifolia	NA	chloroplast thylakoid membrane [GO:0009535]; integral component of membrane [GO:0016021]; photosystem II [GO:0009523]; chlorophyll binding [GO:0016168]; electron transporter, transferring electrons within the cyclic electron transport pathway of photosynthesis activity [GO:0045156]; photosynthetic electron transport in photosystem II [GO:0009772]; protein-chromophore linkage [GO:0018298]	GO:0009523; GO:0009535; GO:0009772; GO:0016021; GO:0016168; GO:0018298; GO:0045156	GO:0016168~chlorophyll binding;GO:0045156~electron transporter, transferring electrons within the cyclic electron transport pathway of photosynthesis activity	GO:0009772~photosynthetic electron transport in photosystem II;GO:0018298~protein-chromophore linkage	GO:0009523~photosystem II;GO:0009535~chloroplast thylakoid membrane;GO:0016021~integral component of membrane
N1_c843_g1_i1	7.59873	-0.611284	9.63608e-05	tr|Q67HY0|Q67HY0_9ASPA	498	100	57	74.03	11.45	0	0	173	3	78	134	1.6e-28	Photosystem II CP47 reaction center protein (Fragment)	psbB	Galearis rotundifolia	NA	chloroplast thylakoid membrane [GO:0009535]; integral component of membrane [GO:0016021]; photosystem II [GO:0009523]; chlorophyll binding [GO:0016168]; electron transporter, transferring electrons within the cyclic electron transport pathway of photosynthesis activity [GO:0045156]; photosynthetic electron transport in photosystem II [GO:0009772]; protein-chromophore linkage [GO:0018298]	GO:0009523; GO:0009535; GO:0009772; GO:0016021; GO:0016168; GO:0018298; GO:0045156	GO:0016168~chlorophyll binding;GO:0045156~electron transporter, transferring electrons within the cyclic electron transport pathway of photosynthesis activity	GO:0009772~photosynthetic electron transport in photosystem II;GO:0018298~protein-chromophore linkage	GO:0009523~photosystem II;GO:0009535~chloroplast thylakoid membrane;GO:0016021~integral component of membrane
N1_c16273_g3_i1	8.26072	6.78938	4.87786e-19	tr|A0A0A7ANA2|A0A0A7ANA2_9MAGN	508	91.7	508	28.67	100	42	0	5014	3491	1	508	1.9e-281	Photosystem II CP47 reaction center protein (PSII 47 kDa protein) (Protein CP-47)	psbB STCp047	Sedum takesimense	NA	chloroplast thylakoid membrane [GO:0009535]; integral component of membrane [GO:0016021]; photosystem II [GO:0009523]; chlorophyll binding [GO:0016168]; electron transporter, transferring electrons within the cyclic electron transport pathway of photosynthesis activity [GO:0045156]; photosynthetic electron transport in photosystem II [GO:0009772]; protein-chromophore linkage [GO:0018298]	GO:0009523; GO:0009535; GO:0009772; GO:0016021; GO:0016168; GO:0018298; GO:0045156	GO:0016168~chlorophyll binding;GO:0045156~electron transporter, transferring electrons within the cyclic electron transport pathway of photosynthesis activity	GO:0009772~photosynthetic electron transport in photosystem II;GO:0018298~protein-chromophore linkage	GO:0009523~photosystem II;GO:0009535~chloroplast thylakoid membrane;GO:0016021~integral component of membrane
N1_c16273_g3_i2	7.32191	6.89612	6.3107e-17	tr|A0A0A7ANA2|A0A0A7ANA2_9MAGN	508	91.7	508	25.12	100	42	0	5767	4244	1	508	2.2e-281	Photosystem II CP47 reaction center protein (PSII 47 kDa protein) (Protein CP-47)	psbB STCp047	Sedum takesimense	NA	chloroplast thylakoid membrane [GO:0009535]; integral component of membrane [GO:0016021]; photosystem II [GO:0009523]; chlorophyll binding [GO:0016168]; electron transporter, transferring electrons within the cyclic electron transport pathway of photosynthesis activity [GO:0045156]; photosynthetic electron transport in photosystem II [GO:0009772]; protein-chromophore linkage [GO:0018298]	GO:0009523; GO:0009535; GO:0009772; GO:0016021; GO:0016168; GO:0018298; GO:0045156	GO:0016168~chlorophyll binding;GO:0045156~electron transporter, transferring electrons within the cyclic electron transport pathway of photosynthesis activity	GO:0009772~photosynthetic electron transport in photosystem II;GO:0018298~protein-chromophore linkage	GO:0009523~photosystem II;GO:0009535~chloroplast thylakoid membrane;GO:0016021~integral component of membrane
N1_c16273_g3_i3	7.26684	6.88703	8.74527e-17	tr|A0A0A7ANA2|A0A0A7ANA2_9MAGN	508	91.7	508	24.9	100	42	0	5820	4297	1	508	2.2e-281	Photosystem II CP47 reaction center protein (PSII 47 kDa protein) (Protein CP-47)	psbB STCp047	Sedum takesimense	NA	chloroplast thylakoid membrane [GO:0009535]; integral component of membrane [GO:0016021]; photosystem II [GO:0009523]; chlorophyll binding [GO:0016168]; electron transporter, transferring electrons within the cyclic electron transport pathway of photosynthesis activity [GO:0045156]; photosynthetic electron transport in photosystem II [GO:0009772]; protein-chromophore linkage [GO:0018298]	GO:0009523; GO:0009535; GO:0009772; GO:0016021; GO:0016168; GO:0018298; GO:0045156	GO:0016168~chlorophyll binding;GO:0045156~electron transporter, transferring electrons within the cyclic electron transport pathway of photosynthesis activity	GO:0009772~photosynthetic electron transport in photosystem II;GO:0018298~protein-chromophore linkage	GO:0009523~photosystem II;GO:0009535~chloroplast thylakoid membrane;GO:0016021~integral component of membrane
N1_c20901_g1_i1	9.85586	1.46558	4.69147e-10	tr|A0A0U1XDB1|A0A0U1XDB1_EUSLA	353	100	94	82.22	26.63	0	0	1	282	260	353	1.2e-48	Photosystem II protein D1 (PSII D1 protein) (EC 1.10.3.9) (Photosystem II Q(B) protein)	psbA	Eustrephus latifolius (Wombat berry)	NA	integral component of membrane [GO:0016021]; photosystem II [GO:0009523]; plastid [GO:0009536]; thylakoid membrane [GO:0042651]; chlorophyll binding [GO:0016168]; electron transporter, transferring electrons within the cyclic electron transport pathway of photosynthesis activity [GO:0045156]; iron ion binding [GO:0005506]; oxidoreductase activity, acting on diphenols and related substances as don…	GO:0005506; GO:0009523; GO:0009536; GO:0009635; GO:0009772; GO:0016021; GO:0016168; GO:0016682; GO:0018298; GO:0042651; GO:0045156	GO:0005506~iron ion binding;GO:0016168~chlorophyll binding;GO:0016682~oxidoreductase activity, acting on diphenols and related substances as donors, oxygen as acceptor;GO:0045156~electron transporter, transferring electrons within the cyclic electron transport pathway of photosynthesis activity	GO:0009635~response to herbicide;GO:0009772~photosynthetic electron transport in photosystem II;GO:0018298~protein-chromophore linkage	GO:0009523~photosystem II;GO:0009536~plastid;GO:0016021~integral component of membrane;GO:0042651~thylakoid membrane
N1_c22791_g1_i1	10.2357	10.2713	9.20791e-26	tr|A0A0N9YKC3|A0A0N9YKC3_9ROSA	359	95.5	358	57.22	99.72	16	0	512	1585	2	359	2.5e-199	Photosystem II protein D1 (PSII D1 protein) (EC 1.10.3.9) (Photosystem II Q(B) protein)	psbA	Ficus racemosa	NA	chloroplast thylakoid membrane [GO:0009535]; integral component of membrane [GO:0016021]; photosystem II [GO:0009523]; chlorophyll binding [GO:0016168]; electron transporter, transferring electrons within the cyclic electron transport pathway of photosynthesis activity [GO:0045156]; iron ion binding [GO:0005506]; oxidoreductase activity, acting on diphenols and related substances as donors, oxyge…	GO:0005506; GO:0009523; GO:0009535; GO:0009635; GO:0009772; GO:0016021; GO:0016168; GO:0016682; GO:0018298; GO:0045156	GO:0005506~iron ion binding;GO:0016168~chlorophyll binding;GO:0016682~oxidoreductase activity, acting on diphenols and related substances as donors, oxygen as acceptor;GO:0045156~electron transporter, transferring electrons within the cyclic electron transport pathway of photosynthesis activity	GO:0009635~response to herbicide;GO:0009772~photosynthetic electron transport in photosystem II;GO:0018298~protein-chromophore linkage	GO:0009523~photosystem II;GO:0009535~chloroplast thylakoid membrane;GO:0016021~integral component of membrane
N1_c21534_g1_i1	3.66656	2.2336	5.49649e-06	tr|A0A172W6Q6|A0A172W6Q6_9GENT	50	82	50	15.35	100	7	1	714	857	1	50	6.7e-15	Photosystem II protein M	psbM	Cynanchum auriculatum	NA	chloroplast [GO:0009507]	GO:0009507	NA	NA	GO:0009507~chloroplast
N1_c4416_g1_i1	4.9804	3.65346	1.45662e-09	tr|A0A1N7TE19|A0A1N7TE19_9ROSI	74	85.3	68	15.25	91.89	10	0	1176	973	7	74	1.7e-24	Photosystem II reaction center protein K (PSII-K)	psbK CP80_p081	Castanopsis concinna	NA	chloroplast thylakoid membrane [GO:0009535]; integral component of membrane [GO:0016021]; photosystem II reaction center [GO:0009539]; photosynthesis [GO:0015979]	GO:0009535; GO:0009539; GO:0015979; GO:0016021	NA	GO:0015979~photosynthesis	GO:0009535~chloroplast thylakoid membrane;GO:0009539~photosystem II reaction center;GO:0016021~integral component of membrane
N1_c10902_g1_i1	2.00263	2.90512	0.0045173	tr|A0A022S239|A0A022S239_ERYGU	181	74	181	77.68	100	47	0	653	111	1	181	2.1e-71	Photosystem II reaction center Psb28 protein	MIMGU_mgv1a014663mg	Erythranthe guttata (Yellow monkey flower) (Mimulus guttatus)	NA	photosystem II oxygen evolving complex [GO:0009654]; photosynthesis [GO:0015979]	GO:0009654; GO:0015979	NA	GO:0015979~photosynthesis	GO:0009654~photosystem II oxygen evolving complex
N1_c12441_g1_i1	7.33483	7.34523	4.58358e-17	tr|A0A1J6IX26|A0A1J6IX26_NICAT	134	53.2	124	53.68	92.54	54	3	596	228	1	121	2.3e-25	Photosystem ii reaction center w protein, chloroplastic	PSBW_1 A4A49_05181	Nicotiana attenuata (Coyote tobacco)	NA	chloroplast [GO:0009507]; integral component of membrane [GO:0016021]; photosystem II [GO:0009523]; photosynthesis [GO:0015979]	GO:0009507; GO:0009523; GO:0015979; GO:0016021	NA	GO:0015979~photosynthesis	GO:0009507~chloroplast;GO:0009523~photosystem II;GO:0016021~integral component of membrane
N1_c16952_g2_i2	7.20996	2.92995	1.89704e-12	tr|A0A0B2PSI1|A0A0B2PSI1_GLYSO	133	72	107	43.97	80.45	30	0	231	551	27	133	1.3e-36	Photosystem II reaction center W protein, chloroplastic	glysoja_019139	Glycine soja (Wild soybean)	NA	chloroplast [GO:0009507]; integral component of membrane [GO:0016021]; photosystem II [GO:0009523]; photosynthesis [GO:0015979]	GO:0009507; GO:0009523; GO:0015979; GO:0016021	NA	GO:0015979~photosynthesis	GO:0009507~chloroplast;GO:0009523~photosystem II;GO:0016021~integral component of membrane
N1_c14200_g1_i2	3.98067	2.95137	4.77823e-07	tr|A0A061DGZ5|A0A061DGZ5_THECC	623	72.2	568	100	91.17	136	7	1650	10	57	623	1.6e-226	Phototropic-responsive NPH3 family protein	TCM_000760	Theobroma cacao (Cacao) (Cocoa)	NA	NA	NA	NA	NA	NA
N2_c15325_g1_i1	2.32896	3.96125	0.000882605	tr|A0A0R5SZ91|A0A0R5SZ91_IPOBA	438	87.7	114	56.81	26.03	14	0	600	259	324	437	9.4e-52	Phytoene synthase	NA	Ipomoea batatas (Sweet potato) (Convolvulus batatas)	NA	farnesyl-diphosphate farnesyltransferase activity [GO:0004310]; squalene synthase activity [GO:0051996]; ergosterol biosynthetic process [GO:0006696]	GO:0004310; GO:0006696; GO:0051996	GO:0004310~farnesyl-diphosphate farnesyltransferase activity;GO:0051996~squalene synthase activity	GO:0006696~ergosterol biosynthetic process	NA
N1_c17755_g1_i1	2.39109	3.45316	0.000763023	tr|A0A0B4SXW5|A0A0B4SXW5_CAMSI	422	80.3	309	74.46	73.22	51	2	336	1244	1	305	3.1e-134	Phytoene synthase (EC 2.5.1.32)	psy	Camellia sinensis (Tea)	NA	farnesyl-diphosphate farnesyltransferase activity [GO:0004310]; geranylgeranyl-diphosphate geranylgeranyltransferase activity [GO:0016767]; squalene synthase activity [GO:0051996]; ergosterol biosynthetic process [GO:0006696]	GO:0004310; GO:0006696; GO:0016767; GO:0051996	GO:0004310~farnesyl-diphosphate farnesyltransferase activity;GO:0016767~geranylgeranyl-diphosphate geranylgeranyltransferase activity;GO:0051996~squalene synthase activity	GO:0006696~ergosterol biosynthetic process	NA
N2_c15697_g1_i1	2.6447	6.63951	0.000146698	tr|Q7PCB5|Q7PCB5_GOSAR	84	66.7	51	33.26	60.71	17	0	157	309	34	84	2.1e-11	Phytosulfokines (Putative phytosulfokine peptide)	PSK1 F383_19903	Gossypium arboreum (Tree cotton) (Gossypium nanking)	NA	extracellular region [GO:0005576]; growth factor activity [GO:0008083]; cell proliferation [GO:0008283]	GO:0005576; GO:0008083; GO:0008283	GO:0008083~growth factor activity	GO:0008283~cell proliferation	GO:0005576~extracellular region
N2_c15697_g1_i2	2.24514	5.62871	0.00110793	tr|W9RP44|W9RP44_9ROSA	77	78.9	38	20.36	49.35	8	0	295	408	40	77	2.4e-09	Phytosulfokines 3	L484_001733	Morus notabilis	NA	extracellular region [GO:0005576]; growth factor activity [GO:0008083]; cell proliferation [GO:0008283]	GO:0005576; GO:0008083; GO:0008283	GO:0008083~growth factor activity	GO:0008283~cell proliferation	GO:0005576~extracellular region
N1_c14456_g1_i1	2.70622	4.33266	0.000132908	tr|A0A061GQI5|A0A061GQI5_THECC	138	55.6	135	60.99	97.83	60	0	554	150	4	138	6.7e-35	Plant natriuretic peptide A	TCM_038363	Theobroma cacao (Cacao) (Cocoa)	NA	NA	NA	NA	NA	NA
N1_c21857_g1_i1	7.27866	-0.881728	0.000390825	tr|F2DW68|F2DW68_HORVV	996	71.2	66	92.96	6.63	17	1	199	2	257	320	2.4e-18	Plasma membrane ATPase (EC 3.6.3.6)	NA	Hordeum vulgare subsp. vulgare (Domesticated barley)	NA	integral component of membrane [GO:0016021]; ATP binding [GO:0005524]; hydrogen-exporting ATPase activity, phosphorylative mechanism [GO:0008553]; metal ion binding [GO:0046872]; ATP biosynthetic process [GO:0006754]	GO:0005524; GO:0006754; GO:0008553; GO:0016021; GO:0046872	GO:0005524~ATP binding;GO:0008553~hydrogen-exporting ATPase activity, phosphorylative mechanism;GO:0046872~metal ion binding	GO:0006754~ATP biosynthetic process	GO:0016021~integral component of membrane
N1_c22399_g1_i1	7.95325	-0.302382	1.79859e-05	tr|F2DW68|F2DW68_HORVV	996	75.5	98	99.66	9.84	24	0	295	2	563	660	2.7e-36	Plasma membrane ATPase (EC 3.6.3.6)	NA	Hordeum vulgare subsp. vulgare (Domesticated barley)	NA	integral component of membrane [GO:0016021]; ATP binding [GO:0005524]; hydrogen-exporting ATPase activity, phosphorylative mechanism [GO:0008553]; metal ion binding [GO:0046872]; ATP biosynthetic process [GO:0006754]	GO:0005524; GO:0006754; GO:0008553; GO:0016021; GO:0046872	GO:0005524~ATP binding;GO:0008553~hydrogen-exporting ATPase activity, phosphorylative mechanism;GO:0046872~metal ion binding	GO:0006754~ATP biosynthetic process	GO:0016021~integral component of membrane
N1_c4938_g1_i1	7.81183	-0.42668	3.56805e-05	tr|F2DW68|F2DW68_HORVV	996	61.9	63	93.56	6.33	22	2	1	186	880	941	4.1e-12	Plasma membrane ATPase (EC 3.6.3.6)	NA	Hordeum vulgare subsp. vulgare (Domesticated barley)	NA	integral component of membrane [GO:0016021]; ATP binding [GO:0005524]; hydrogen-exporting ATPase activity, phosphorylative mechanism [GO:0008553]; metal ion binding [GO:0046872]; ATP biosynthetic process [GO:0006754]	GO:0005524; GO:0006754; GO:0008553; GO:0016021; GO:0046872	GO:0005524~ATP binding;GO:0008553~hydrogen-exporting ATPase activity, phosphorylative mechanism;GO:0046872~metal ion binding	GO:0006754~ATP biosynthetic process	GO:0016021~integral component of membrane
N1_c5910_g1_i1	7.27866	-0.881728	0.000390825	tr|F2DW68|F2DW68_HORVV	996	77	126	100	12.65	29	0	378	1	740	865	1.2e-52	Plasma membrane ATPase (EC 3.6.3.6)	NA	Hordeum vulgare subsp. vulgare (Domesticated barley)	NA	integral component of membrane [GO:0016021]; ATP binding [GO:0005524]; hydrogen-exporting ATPase activity, phosphorylative mechanism [GO:0008553]; metal ion binding [GO:0046872]; ATP biosynthetic process [GO:0006754]	GO:0005524; GO:0006754; GO:0008553; GO:0016021; GO:0046872	GO:0005524~ATP binding;GO:0008553~hydrogen-exporting ATPase activity, phosphorylative mechanism;GO:0046872~metal ion binding	GO:0006754~ATP biosynthetic process	GO:0016021~integral component of membrane
N1_c5910_g2_i1	8.59501	0.276809	7.45e-07	tr|F2DW68|F2DW68_HORVV	996	64.3	140	100	14.06	48	2	419	3	796	934	7e-46	Plasma membrane ATPase (EC 3.6.3.6)	NA	Hordeum vulgare subsp. vulgare (Domesticated barley)	NA	integral component of membrane [GO:0016021]; ATP binding [GO:0005524]; hydrogen-exporting ATPase activity, phosphorylative mechanism [GO:0008553]; metal ion binding [GO:0046872]; ATP biosynthetic process [GO:0006754]	GO:0005524; GO:0006754; GO:0008553; GO:0016021; GO:0046872	GO:0005524~ATP binding;GO:0008553~hydrogen-exporting ATPase activity, phosphorylative mechanism;GO:0046872~metal ion binding	GO:0006754~ATP biosynthetic process	GO:0016021~integral component of membrane
N1_c14033_g1_i1	3.12889	3.39991	2.23537e-05	tr|A0A103XCK1|A0A103XCK1_CYNCS	214	71.9	217	80.27	100	57	2	762	115	1	214	1.5e-84	Plastid lipid-associated protein/fibrillin conserved domain-containing protein	Ccrd_024343	Cynara cardunculus var. scolymus (Globe artichoke) (Cynara scolymus)	NA	NA	NA	NA	NA	NA
N1_c11535_g1_i1	3.92447	5.98171	1.14435e-07	tr|A0A1J6IFX2|A0A1J6IFX2_NICAT	169	67.9	159	58.96	94.08	49	1	168	638	11	169	1.1e-52	Plastocyanin	PETE_1 A4A49_10556	Nicotiana attenuata (Coyote tobacco)	NA	chloroplast thylakoid membrane [GO:0009535]; copper ion binding [GO:0005507]; electron carrier activity [GO:0009055]; oxidation-reduction process [GO:0055114]	GO:0005507; GO:0009055; GO:0009535; GO:0055114	GO:0005507~copper ion binding;GO:0009055~electron carrier activity	GO:0055114~oxidation-reduction process	GO:0009535~chloroplast thylakoid membrane
N1_c18607_g1_i2	5.39884	2.67611	1.12619e-09	tr|W9SDC7|W9SDC7_9ROSA	247	64.2	148	80.73	59.92	53	0	107	550	97	244	4.4e-48	Pleckstrin homology domain-containing family A member 8	L484_003534	Morus notabilis	NA	cytoplasm [GO:0005737]; glycolipid binding [GO:0051861]; glycolipid transporter activity [GO:0017089]	GO:0005737; GO:0017089; GO:0051861	GO:0017089~glycolipid transporter activity;GO:0051861~glycolipid binding	NA	GO:0005737~cytoplasm
N1_c15460_g1_i1	2.15274	6.53308	0.00163726	tr|A0A1J6IM53|A0A1J6IM53_NICAT	143	87.4	143	56.01	100	18	0	93	521	1	143	1.1e-70	Pleckstrin-likey domain-containing protein 1	PH1_1 A4A49_01689	Nicotiana attenuata (Coyote tobacco)	NA	NA	NA	NA	NA	NA
N1_c19721_g1_i12	2.14772	2.59763	0.0028974	tr|A0A096VPN4|A0A096VPN4_PANGI	1445	78.6	84	24.73	5.81	18	0	369	620	38	121	2.9e-29	Pleiotropic drug resistance transporter 2	PDR2	Panax ginseng (Korean ginseng)	NA	integral component of membrane [GO:0016021]; ATP binding [GO:0005524]; ATPase activity [GO:0016887]; transport [GO:0006810]	GO:0005524; GO:0006810; GO:0016021; GO:0016887	GO:0005524~ATP binding;GO:0016887~ATPase activity	GO:0006810~transport	GO:0016021~integral component of membrane
N1_c13081_g1_i1	2.05198	2.3927	0.00471485	tr|A0A061FYT9|A0A061FYT9_THECC	269	49.6	224	66.4	83.27	95	4	2	673	23	228	8.1e-48	p-loop containing nucleoside triphosphate hydrolases superfamily protein isoform 1	TCM_014607	Theobroma cacao (Cacao) (Cocoa)	NA	ATP binding [GO:0005524]; hydrolase activity [GO:0016787]; nucleobase-containing compound kinase activity [GO:0019205]; nucleobase-containing compound metabolic process [GO:0006139]	GO:0005524; GO:0006139; GO:0016787; GO:0019205	GO:0005524~ATP binding;GO:0016787~hydrolase activity;GO:0019205~nucleobase-containing compound kinase activity	GO:0006139~nucleobase-containing compound metabolic process	NA
N1_c13337_g1_i1	2.57066	2.59938	0.000425105	tr|A0A061GVF1|A0A061GVF1_THECC	175	50.3	153	65.95	87.43	71	4	132	584	19	168	2.3e-33	Pollen Ole e 1 allergen and extensin family protein, putative	TCM_041370	Theobroma cacao (Cacao) (Cocoa)	NA	NA	NA	NA	NA	NA
N1_c11065_g2_i1	7.27866	-0.881728	0.000390825	tr|Q0KIN7|Q0KIN7_SOLDE	1691	60	105	99.37	6.21	41	1	5	316	313	417	1e-28	Polyprotein, putative	SDM1_27t00018	Solanum demissum (Wild potato)	NA	nucleic acid binding [GO:0003676]; protein dimerization activity [GO:0046983]; zinc ion binding [GO:0008270]; DNA integration [GO:0015074]	GO:0003676; GO:0008270; GO:0015074; GO:0046983	GO:0003676~nucleic acid binding;GO:0008270~zinc ion binding;GO:0046983~protein dimerization activity	GO:0015074~DNA integration	NA
N1_c1105_g1_i1	9.11993	0.765193	3.63334e-08	tr|O49907|O49907_TOBAC	381	100	119	99.44	31.23	0	0	357	1	2	120	2.1e-59	Polyubiquitin	TUQG4	Nicotiana tabacum (Common tobacco)	NA	NA	NA	NA	NA	NA
N1_c1105_g2_i1	7.34861	-0.82338	0.000290613	tr|O49907|O49907_TOBAC	381	100	76	98.28	19.95	0	0	231	4	62	137	5.2e-35	Polyubiquitin	TUQG4	Nicotiana tabacum (Common tobacco)	NA	NA	NA	NA	NA	NA
N1_c18082_g1_i1	7.48494	3.19959	3.12705e-13	tr|A0A1J3IKB7|A0A1J3IKB7_NOCCA	161	100	91	71.84	56.52	0	0	1	273	12	102	1e-43	Polyubiquitin 11 (Fragment)	MP_TR26808_c6_g1_i1_g.79705	Noccaea caerulescens (Alpine penny-cress) (Thlaspi caerulescens)	NA	NA	NA	NA	NA	NA
N1_c19822_g2_i1	3.42072	1.05956	6.51217e-05	tr|B9I950|B9I950_POPTR	717	63.8	69	50.24	9.62	20	1	241	50	1	69	6.9e-14	Populus trichocarpa pseudo-response regulator 9b mRNA	POPTR_0014s10160g	Populus trichocarpa (Western balsam poplar) (Populus balsamifera subsp. trichocarpa)	NA	nucleus [GO:0005634]; phosphorelay signal transduction system [GO:0000160]	GO:0000160; GO:0005634	NA	GO:0000160~phosphorelay signal transduction system	GO:0005634~nucleus
N1_c18180_g1_i1	2.46873	4.25266	0.000444992	tr|W9RZP8|W9RZP8_9ROSA	709	74.4	707	93.56	99.72	171	5	2248	149	6	709	4.9e-303	Potassium transporter	L484_019266	Morus notabilis	NA	integral component of membrane [GO:0016021]; potassium ion transmembrane transporter activity [GO:0015079]	GO:0015079; GO:0016021	GO:0015079~potassium ion transmembrane transporter activity	NA	GO:0016021~integral component of membrane
N1_c8622_g1_i1	8.92766	0.585032	1.12212e-07	tr|U5G0I8|U5G0I8_POPTR	557	79.3	198	99.83	35.55	41	0	595	2	154	351	5.7e-94	Potassium transporter	POPTR_0009s07760g	Populus trichocarpa (Western balsam poplar) (Populus balsamifera subsp. trichocarpa)	NA	integral component of membrane [GO:0016021]; plasma membrane [GO:0005886]; potassium ion transmembrane transporter activity [GO:0015079]	GO:0005886; GO:0015079; GO:0016021	GO:0015079~potassium ion transmembrane transporter activity	NA	GO:0005886~plasma membrane;GO:0016021~integral component of membrane
N1_c8622_g2_i1	9.62167	1.24107	2.07135e-09	tr|A0A061GYE0|A0A061GYE0_THECC	762	56.3	213	100	27.95	56	2	631	104	550	762	7.8e-57	Potassium transporter	TCM_042171	Theobroma cacao (Cacao) (Cocoa)	NA	integral component of membrane [GO:0016021]; potassium ion transmembrane transporter activity [GO:0015079]	GO:0015079; GO:0016021	GO:0015079~potassium ion transmembrane transporter activity	NA	GO:0016021~integral component of membrane
N1_c19828_g1_i2	11.8093	7.49891	4.5848e-26	tr|A0A061FAE6|A0A061FAE6_THECC	633	50.4	643	81.26	100	239	20	2240	381	24	609	2.7e-155	PR5-like receptor kinase	TCM_032270	Theobroma cacao (Cacao) (Cocoa)	NA	ATP binding [GO:0005524]; polysaccharide binding [GO:0030247]; protein kinase activity [GO:0004672]	GO:0004672; GO:0005524; GO:0030247	GO:0004672~protein kinase activity;GO:0005524~ATP binding;GO:0030247~polysaccharide binding	NA	NA
N1_c19858_g1_i4	3.20732	4.27394	1.01784e-05	tr|A0A061F804|A0A061F804_THECC	622	56.4	525	87.79	84.41	205	9	1793	270	100	617	6.7e-154	PR5-like receptor kinase	TCM_032100	Theobroma cacao (Cacao) (Cocoa)	NA	integral component of membrane [GO:0016021]; ATP binding [GO:0005524]; polysaccharide binding [GO:0030247]; protein kinase activity [GO:0004672]	GO:0004672; GO:0005524; GO:0016021; GO:0030247	GO:0004672~protein kinase activity;GO:0005524~ATP binding;GO:0030247~polysaccharide binding	NA	GO:0016021~integral component of membrane
N1_c10843_g1_i1	4.31162	1.10247	3.35393e-06	tr|F2ED10|F2ED10_HORVV	128	95.2	62	55.86	48.44	3	0	333	148	59	120	1.8e-28	Predicted protein	NA	Hordeum vulgare subsp. vulgare (Domesticated barley)	NA	ribosome [GO:0005840]; structural constituent of ribosome [GO:0003735]; translation [GO:0006412]	GO:0003735; GO:0005840; GO:0006412	GO:0003735~structural constituent of ribosome	GO:0006412~translation	GO:0005840~ribosome
N1_c11870_g1_i1	6.10434	1.85843	2.29753e-09	tr|F2DT01|F2DT01_HORVV	139	92.8	139	77.37	100	10	0	58	474	1	139	2.2e-68	Predicted protein	NA	Hordeum vulgare subsp. vulgare (Domesticated barley)	NA	ribosome [GO:0005840]; structural constituent of ribosome [GO:0003735]; translation [GO:0006412]	GO:0003735; GO:0005840; GO:0006412	GO:0003735~structural constituent of ribosome	GO:0006412~translation	GO:0005840~ribosome
N1_c12973_g1_i1	3.85011	3.10089	7.27194e-07	tr|F2E5X9|F2E5X9_HORVV	154	76.6	154	84.31	100	36	0	514	53	1	154	2.9e-60	Predicted protein	NA	Hordeum vulgare subsp. vulgare (Domesticated barley)	NA	ribosome [GO:0005840]; structural constituent of ribosome [GO:0003735]; translation [GO:0006412]	GO:0003735; GO:0005840; GO:0006412	GO:0003735~structural constituent of ribosome	GO:0006412~translation	GO:0005840~ribosome
N1_c13312_g2_i1	4.20834	0.630037	1.71225e-05	tr|F2D963|F2D963_HORVV	388	73.7	156	86.51	40.21	41	0	471	4	1	156	3.3e-64	Predicted protein	NA	Hordeum vulgare subsp. vulgare (Domesticated barley)	NA	ribosome [GO:0005840]; structural constituent of ribosome [GO:0003735]; translation [GO:0006412]	GO:0003735; GO:0005840; GO:0006412	GO:0003735~structural constituent of ribosome	GO:0006412~translation	GO:0005840~ribosome
N1_c13312_g3_i1	5.37465	2.09402	6.89933e-09	tr|F2D963|F2D963_HORVV	388	65.5	307	100	79.12	106	0	921	1	63	369	3.6e-119	Predicted protein	NA	Hordeum vulgare subsp. vulgare (Domesticated barley)	NA	ribosome [GO:0005840]; structural constituent of ribosome [GO:0003735]; translation [GO:0006412]	GO:0003735; GO:0005840; GO:0006412	GO:0003735~structural constituent of ribosome	GO:0006412~translation	GO:0005840~ribosome
N1_c14344_g1_i1	4.59329	0.453092	1.28863e-05	tr|F2DTZ6|F2DTZ6_HORVV	869	85.4	254	99.48	29.23	37	0	765	4	458	711	3.3e-126	Predicted protein	NA	Hordeum vulgare subsp. vulgare (Domesticated barley)	NA	ATP binding [GO:0005524]; ATPase activity [GO:0016887]	GO:0005524; GO:0016887	GO:0005524~ATP binding;GO:0016887~ATPase activity	NA	NA
N1_c14344_g1_i2	9.87968	1.48849	4.02924e-10	tr|F2DTZ6|F2DTZ6_HORVV	869	86.9	267	99.63	30.72	35	0	803	3	458	724	4.5e-134	Predicted protein	NA	Hordeum vulgare subsp. vulgare (Domesticated barley)	NA	ATP binding [GO:0005524]; ATPase activity [GO:0016887]	GO:0005524; GO:0016887	GO:0005524~ATP binding;GO:0016887~ATPase activity	NA	NA
N1_c1556_g1_i1	7.65503	-0.562846	7.44607e-05	tr|F2E879|F2E879_HORVV	316	83.8	74	81.32	23.42	12	0	273	52	243	316	1.2e-30	Predicted protein	NA	Hordeum vulgare subsp. vulgare (Domesticated barley)	NA	NA	NA	NA	NA	NA
N1_c15816_g2_i1	8.21325	4.87071	5.22638e-17	tr|F2DR86|F2DR86_HORVV	375	97.9	375	96.98	100	8	0	1151	27	1	375	2.4e-213	Predicted protein	NA	Hordeum vulgare subsp. vulgare (Domesticated barley)	NA	ATP binding [GO:0005524]	GO:0005524	GO:0005524~ATP binding	NA	NA
N1_c15816_g3_i1	4.78878	0.629049	4.47145e-06	tr|F2DR86|F2DR86_HORVV	375	97.2	107	78.29	28.53	3	0	409	89	269	375	3.1e-54	Predicted protein	NA	Hordeum vulgare subsp. vulgare (Domesticated barley)	NA	ATP binding [GO:0005524]	GO:0005524	GO:0005524~ATP binding	NA	NA
N1_c15816_g3_i2	6.16226	3.41562	8.17504e-12	tr|F2DR86|F2DR86_HORVV	375	97.9	375	91.84	100	8	0	1213	89	1	375	2.5e-213	Predicted protein	NA	Hordeum vulgare subsp. vulgare (Domesticated barley)	NA	ATP binding [GO:0005524]	GO:0005524	GO:0005524~ATP binding	NA	NA
N1_c1768_g1_i1	8.04037	-0.22515	1.16786e-05	tr|F2CS87|F2CS87_HORVV	195	81.9	72	97.74	36.92	13	0	6	221	1	72	1e-24	Predicted protein	NA	Hordeum vulgare subsp. vulgare (Domesticated barley)	NA	small ribosomal subunit [GO:0015935]; rRNA binding [GO:0019843]; structural constituent of ribosome [GO:0003735]; translation [GO:0006412]	GO:0003735; GO:0006412; GO:0015935; GO:0019843	GO:0003735~structural constituent of ribosome;GO:0019843~rRNA binding	GO:0006412~translation	GO:0015935~small ribosomal subunit
[truncated: 1,980 more rows]

## Sheet: Upregulated in rhizomes
Original Research Article
Title of the manuscript:
De novo transcriptome analysis of the critically endangered alpine Himalayan herb Nardostachys jatamansi reveals the biosynthesis pathway genes of tissue-specific secondary metabolites
Nisha Dhiman1,2, Anil Kumar3, Dinesh Kumar3, Amita Bhattacharya1,2*
[truncated: 3,034 more rows]
