# Supplementary material for: De novo transcriptome analysis of the critically endangered alpine Himalayan herb Nardostachys jatamansi reveals the biosynthesis pathway genes of tissue-specific secondary metabolites
Source: Sci Rep. 2020 Oct 14;10:17186. doi: 10.1038/s41598-020-74049-1 (PMC7560736; doi:10.1038/s41598-020-74049-1)
Supplement: Supplementary file 6 — Supplementary Table S5. [file 41598_2020_74049_MOESM6_ESM.xlsx]

## Sheet: Table S5
Original Research Article
Title of the manuscript:
De novo transcriptome analysis of the critically endangered alpine Himalayan herb Nardostachys jatamansi reveals the biosynthesis pathway genes of tissue-specific secondary metabolites
Nisha Dhiman1,2, Anil Kumar3, Dinesh Kumar3, Amita Bhattacharya1,2*
1Division of Biotechnology, CSIR-Institute of Himalayan Bioresource Technology, Palampur-176061, H.P., India
2Academy of Scientific and Innovative Research, CSIR-Institute of Himalayan Bioresource Technology, Palampur-176061, H.P., India
3Natural Product Chemistry and Process Development Division, CSIR-Institute of Himalayan Bioresource Technology, Palampur-176061, H.P., India
*Corresponding Author
Email address: amitabhatta@ihbt.res.in; amitabhatta@yahoo.co.uk
ORCID ID: orcid.org/0000-0003-1936-2995
Supplementary Table 5: Details of transcripts of different transcription factor families identified in leaves and rhizomes of N. jatamansi
Leaf TF distribution			Rhizomes TF distribution
TF	Leaf	Percent TFs	TF	Rhizome	Percent TFs
bHLH	1043	10.4488	bHLH	1094	10.2675
NAC	711	7.12282	NAC	775	7.27358
MYB_related	658	6.59187	MYB_related	731	6.86063
C2H2	530	5.30956	ERF	537	5.03989
ERF	467	4.67842	C2H2	519	4.87095
C3H	443	4.43799	WRKY	458	4.29845
FAR1	429	4.29774	C3H	438	4.11075
WRKY	410	4.10739	B3	413	3.87611
B3	384	3.84692	FAR1	405	3.80103
MYB	330	3.30595	MYB	370	3.47255
bZIP	325	3.25586	bZIP	361	3.38808
G2-like	308	3.08555	G2-like	330	3.09714
M-type_MADS	297	2.97536	M-type_MADS	295	2.76865
GRAS	291	2.91525	Trihelix	286	2.68419
Trihelix	248	2.48447	GRAS	280	2.62787
LBD	180	1.80325	GATA	186	1.74566
GATA	170	1.70307	LBD	177	1.66119
HSF	167	1.67301	MIKC_MADS	176	1.65181
MIKC_MADS	163	1.63294	HB-other	169	1.58611
ARF	164	1.64296	HSF	167	1.56734
HB-other	147	1.47265	ARF	156	1.4641
HD-ZIP	144	1.4426	HD-ZIP	145	1.36086
BES1	119	1.19215	TCP	136	1.2764
CAMTA	114	1.14206	BES1	132	1.23885
TCP	109	1.09197	NF-YA	122	1.145
NF-YC	105	1.05189	Dof	117	1.09808
E2F/DP	102	1.02184	CAMTA	113	1.06053
Dof	102	1.02184	NF-YC	107	1.00422
NF-YA	105	1.05189	GeBP	106	0.994838
CO-like	97	0.971749	NF-YB	106	0.994838
SBP	92	0.921659	SBP	101	0.947912
NF-YB	86	0.861551	E2F/DP	98	0.919756
Nin-like	85	0.851533	STAT	87	0.816518
GeBP	79	0.791425	CO-like	86	0.807133
STAT	61	0.6111	Nin-like	86	0.807133
YABBY	60	0.601082	CPP	63	0.591272
CPP	60	0.601082	S1Fa-like	62	0.581886
ARR-B	58	0.581046	TALE	62	0.581886
TALE	49	0.490884	DBB	55	0.51619
AP2	45	0.450811	AP2	54	0.506804
DBB	38	0.380685	YABBY	53	0.497419
ZF-HD	39	0.390703	BBR-BPC	52	0.488034
BBR-BPC	41	0.410739	ARR-B	48	0.450493
WOX	35	0.350631	WOX	44	0.412952
Whirly	33	0.330595	ZF-HD	36	0.33787
S1Fa-like	34	0.340613	NF-X1	35	0.328484
NF-X1	36	0.360649	Whirly	34	0.319099
LSD	27	0.270487	SRS	30	0.281558
GRF	26	0.260469	LSD	29	0.272173
VOZ	25	0.250451	EIL	27	0.253402
EIL	26	0.260469	GRF	27	0.253402
SRS	26	0.260469	HRT-like	24	0.225246
HRT-like	21	0.210379	VOZ	21	0.197091
HB-PHD	21	0.210379	HB-PHD	20	0.187705
RAV	12	0.120216	RAV	9	0.0844674
SAP	3	0.0300541	LFY	4	0.0375411
LFY	2	0.0200361	SAP	1	0.00938527
NZZ/SPL	0	0	NZZ/SPL	0	0
	9982			10655
