# Supplementary material for: De novo transcriptome analysis of the critically endangered alpine Himalayan herb Nardostachys jatamansi reveals the biosynthesis pathway genes of tissue-specific secondary metabolites
Source: Sci Rep. 2020 Oct 14;10:17186. doi: 10.1038/s41598-020-74049-1 (PMC7560736; doi:10.1038/s41598-020-74049-1)
Supplement: Supplementary file 7 — Supplementary Table S6. [file 41598_2020_74049_MOESM7_ESM.xlsx]

## Sheet: Enrichment Biological function
Original Research Article
Title of the manuscript:
De novo transcriptome analysis of the critically endangered alpine Himalayan herb Nardostachys jatamansi reveals the biosynthesis pathway genes of tissue-specific secondary metabolites
Nisha Dhiman1,2, Anil Kumar3, Dinesh Kumar3, Amita Bhattacharya1,2*
1Division of Biotechnology, CSIR-Institute of Himalayan Bioresource Technology, Palampur-176061, H.P., India
2Academy of Scientific and Innovative Research, CSIR-Institute of Himalayan Bioresource Technology, Palampur-176061, H.P., India
3Natural Product Chemistry and Process Development Division, CSIR-Institute of Himalayan Bioresource Technology, Palampur-176061, H.P., India
*Corresponding Author
Email address: amitabhatta@ihbt.res.in; amitabhatta@yahoo.co.uk
ORCID ID: orcid.org/0000-0003-1936-2995
Supplementary Table 6: Details of Protein–Protein interaction network of DAPs of leaves and rhizomes of N. jatamansi identified against known protein-species in Experiment or Text Mining databases
#term ID	term description	observed gene count	background gene count	false discovery rate	matching proteins in your network (IDs)	matching proteins in your network (labels)
GO:0008152	metabolic process	127	9671	4.59e-19	AT1G01090.1,AT1G01610.1,AT1G02310.1,AT1G02800.1,AT1G02930.1,AT1G03680.1,AT1G07890.8,AT1G09420.2,AT1G09530.2,AT1G09570.1,AT1G12000.1,AT1G12170.1,AT1G13710.1,AT1G14750.1,AT1G17745.2,AT1G18140.1,AT1G18890.1,AT1G19640.1,AT1G20790.1,AT1G22210.1,AT1G22280.3,AT1G22440.1,AT1G23390.1,AT1G30000.1,AT1G30040.1,AT1G31910.1,AT1G32060.1,AT1G34110.1,AT1G34170.3,AT1G50640.1,AT1G51760.1,AT1G52760.1,AT1G54100.1,AT1…	ABA1,ADH1,ALDH11A3,ALDH7B4,ANT,AOC3,APX1,ARF13,AT1G12000,AT1G12170,AT1G20790,AT1G22440,AT1G23390,AT1G31910,AT1G34110,AT1G76570,AT2G04850,AT2G19230,AT2G23230,AT2G43580,AT3G07690,AT3G54250,AT4G29120,AT5G08300,AT5G18200,AT5G52840,ATGA2OX1,At1g01090,At1g80820,BGLU2,BGLU28,BGLU3,C4H,CAD6,CCD7,CCOAMT,CDPK1,CEL2,CHI,CKX3,CLA1,COL2,CWINV5,CYP71A28,CYP71B3,CYP78A5,DGK5,DOF5.5,DREB2A,DXR,ERF3,ERF7,FAD3,FAD…
GO:0055114	oxidation-reduction process	46	1348	1.22e-17	AT1G01090.1,AT1G03680.1,AT1G07890.8,AT1G09420.2,AT1G13710.1,AT1G17745.2,AT1G18140.1,AT1G22440.1,AT1G30040.1,AT1G54100.1,AT1G55020.1,AT1G58440.1,AT1G68750.1,AT1G76490.1,AT1G76680.2,AT1G77120.1,AT1G78440.1,AT1G80820.1,AT2G04850.1,AT2G24270.4,AT2G29980.1,AT2G30490.1,AT2G44990.1,AT3G07690.1,AT3G17790.1,AT3G26220.1,AT3G47520.1,AT4G19170.1,AT4G20235.1,AT4G29120.1,AT4G30950.1,AT4G37970.1,AT5G08300.1,AT5…	ABA1,ADH1,ALDH11A3,ALDH7B4,APX1,AT1G22440,AT2G04850,AT3G07690,AT4G29120,AT5G08300,AT5G52840,ATGA2OX1,At1g01090,At1g80820,C4H,CAD6,CCD7,CKX3,CYP71A28,CYP71B3,CYP78A5,DXR,FAD3,FAD6,G6PD4,GA2OX2,GA3,HMG1,LAC1,LOX1,MDH,MIA40,NAD7,NCED4,OPR1,PAP17,PGDH,PPC4,PSAA,PSBA,PSBB,PSBC,RBCL,THM1,TT10,XF1
GO:0008610	lipid biosynthetic process	27	454	3.96e-15	AT1G01610.1,AT1G19640.1,AT1G30040.1,AT1G31910.1,AT1G55020.1,AT1G58440.1,AT1G61680.1,AT1G76490.1,AT1G76680.2,AT1G78440.1,AT2G23230.1,AT2G29980.1,AT2G44990.1,AT3G25820.1,AT3G28910.1,AT3G54250.1,AT4G15560.1,AT4G17190.1,AT4G30950.1,AT4G34520.1,AT4G36810.1,AT4G38460.1,AT5G17230.3,AT5G25900.1,AT5G27450.2,AT5G62790.2,AT5G67030.1	ABA1,AT1G31910,AT2G23230,AT3G54250,ATGA2OX1,CCD7,CLA1,DXR,FAD3,FAD6,FPS2,GA2OX2,GA3,GGPS1,GGR,GPAT4,HMG1,JMT,KCS18,LOX1,MK,MYB30,OPR1,PSY,TPS14,TPS27,XF1
GO:0008299	isoprenoid biosynthetic process	18	145	8.21e-15	AT1G30040.1,AT1G31910.1,AT1G61680.1,AT1G76490.1,AT1G78440.1,AT2G23230.1,AT2G44990.1,AT3G25820.1,AT3G54250.1,AT4G15560.1,AT4G17190.1,AT4G36810.1,AT4G38460.1,AT5G17230.3,AT5G25900.1,AT5G27450.2,AT5G62790.2,AT5G67030.1	ABA1,AT1G31910,AT2G23230,AT3G54250,ATGA2OX1,CCD7,CLA1,DXR,FPS2,GA2OX2,GA3,GGPS1,GGR,HMG1,MK,PSY,TPS14,TPS27
GO:0009987	cellular process	124	10581	2.71e-14	AT1G01090.1,AT1G01610.1,AT1G02310.1,AT1G02800.1,AT1G02930.1,AT1G03680.1,AT1G07890.8,AT1G08465.1,AT1G09420.2,AT1G09530.2,AT1G09570.1,AT1G12000.1,AT1G12170.1,AT1G12560.1,AT1G14750.1,AT1G17745.2,AT1G18140.1,AT1G18890.1,AT1G19640.1,AT1G20790.1,AT1G22210.1,AT1G22280.3,AT1G23080.1,AT1G23390.1,AT1G30000.1,AT1G30040.1,AT1G31910.1,AT1G32060.1,AT1G34110.1,AT1G34170.3,AT1G50640.1,AT1G52760.1,AT1G54100.1,AT1…	ABA1,ALDH7B4,ANT,AOC3,APX1,ARF13,AT1G12000,AT1G12170,AT1G20790,AT1G23390,AT1G31910,AT1G34110,AT1G76570,AT2G19230,AT2G23230,AT2G43580,AT3G07690,AT3G22800,AT3G54250,AT4G29120,AT5G08300,AT5G52840,AT5G65980,ATGA2OX1,At1g01090,At1g80820,C4H,CAD6,CCD7,CCOAMT,CDPK1,CEL2,CHI,CKX3,CLA1,COL2,CYCA2;4,CYCD7;1,CYCP2;1,DGK5,DOF5.5,DREB2A,DXR,ERF3,ERF7,EXPA7,FAD3,FAD6,FBA6,FER,FPS2,G6PD4,GA2OX2,GA3,GAD,GBF6,GGP…
GO:0006720	isoprenoid metabolic process	18	172	7.55e-14	AT1G30040.1,AT1G31910.1,AT1G61680.1,AT1G76490.1,AT1G78440.1,AT2G23230.1,AT2G44990.1,AT3G25820.1,AT3G54250.1,AT4G15560.1,AT4G17190.1,AT4G36810.1,AT4G38460.1,AT5G17230.3,AT5G25900.1,AT5G27450.2,AT5G62790.2,AT5G67030.1	ABA1,AT1G31910,AT2G23230,AT3G54250,ATGA2OX1,CCD7,CLA1,DXR,FPS2,GA2OX2,GA3,GGPS1,GGR,HMG1,MK,PSY,TPS14,TPS27
GO:0044237	cellular metabolic process	108	8432	7.55e-14	AT1G01090.1,AT1G01610.1,AT1G02310.1,AT1G02800.1,AT1G02930.1,AT1G07890.8,AT1G09420.2,AT1G09530.2,AT1G09570.1,AT1G12000.1,AT1G12170.1,AT1G14750.1,AT1G17745.2,AT1G18140.1,AT1G18890.1,AT1G19640.1,AT1G20790.1,AT1G22210.1,AT1G22280.3,AT1G23390.1,AT1G30000.1,AT1G30040.1,AT1G31910.1,AT1G32060.1,AT1G34110.1,AT1G34170.3,AT1G50640.1,AT1G52760.1,AT1G54100.1,AT1G55020.1,AT1G61680.1,AT1G67980.1,AT1G68750.1,AT1…	ABA1,ALDH7B4,ANT,AOC3,APX1,ARF13,AT1G12000,AT1G12170,AT1G20790,AT1G23390,AT1G31910,AT1G34110,AT1G76570,AT2G19230,AT2G23230,AT2G43580,AT3G07690,AT3G54250,AT4G29120,AT5G08300,AT5G52840,ATGA2OX1,At1g01090,At1g80820,C4H,CAD6,CCD7,CCOAMT,CDPK1,CEL2,CHI,CKX3,CLA1,COL2,DGK5,DOF5.5,DREB2A,DXR,ERF3,ERF7,FAD3,FAD6,FBA6,FER,FPS2,G6PD4,GA2OX2,GA3,GAD,GBF6,GGPS1,GGR,GPAT4,GSL03,GSTF6,HCT,HMG1,HSC70-1,HSP70,Hs…
GO:0009058	biosynthetic process	72	4258	3.09e-13	AT1G01090.1,AT1G01610.1,AT1G09530.2,AT1G09570.1,AT1G12000.1,AT1G13710.1,AT1G17745.2,AT1G19640.1,AT1G22210.1,AT1G30000.1,AT1G30040.1,AT1G31910.1,AT1G32060.1,AT1G34170.3,AT1G50640.1,AT1G52760.1,AT1G55020.1,AT1G58440.1,AT1G61680.1,AT1G67980.1,AT1G76490.1,AT1G76680.2,AT1G78440.1,AT1G80820.1,AT2G03710.1,AT2G23230.1,AT2G29980.1,AT2G30490.1,AT2G31960.2,AT2G36460.1,AT2G37040.1,AT2G37210.2,AT2G42830.2,AT2…	ABA1,ANT,AOC3,ARF13,AT1G12000,AT1G31910,AT2G23230,AT3G54250,ATGA2OX1,At1g01090,At1g80820,C4H,CAD6,CCD7,CCOAMT,CLA1,COL2,CYP71A28,CYP71B3,CYP78A5,DOF5.5,DREB2A,DXR,ERF3,ERF7,FAD3,FAD6,FBA6,FPS2,GA2OX2,GA3,GBF6,GGPS1,GGR,GPAT4,GSL03,HCT,HMG1,HSC70-1,HSP70,Hsp70-2,JMT,KCS18,LOG3,LOX1,LysoPL2,MEE31,MK,MNS3,MYB30,MYB86,MYC4,OPR1,PAL1,PFK6,PGDH,PHYA,PIF3,PRK,PSY,RBCL,RR1,SBPASE,SEP4,SHP2,SIM,TPPC,TPS14…
GO:0071704	organic substance metabolic process	107	8632	9.74e-13	AT1G01090.1,AT1G01610.1,AT1G02310.1,AT1G02800.1,AT1G02930.1,AT1G03680.1,AT1G09420.2,AT1G09530.2,AT1G09570.1,AT1G12000.1,AT1G12170.1,AT1G14750.1,AT1G17745.2,AT1G18140.1,AT1G18890.1,AT1G19640.1,AT1G20790.1,AT1G22210.1,AT1G22280.3,AT1G23390.1,AT1G30000.1,AT1G30040.1,AT1G31910.1,AT1G32060.1,AT1G34110.1,AT1G34170.3,AT1G50640.1,AT1G52760.1,AT1G54100.1,AT1G55020.1,AT1G58440.1,AT1G61680.1,AT1G67980.1,AT1…	ABA1,ALDH7B4,ANT,AOC3,ARF13,AT1G12000,AT1G12170,AT1G20790,AT1G23390,AT1G31910,AT1G34110,AT1G76570,AT2G19230,AT2G23230,AT2G43580,AT3G07690,AT3G54250,AT4G29120,AT5G08300,AT5G18200,ATGA2OX1,At1g01090,At1g80820,BGLU2,BGLU28,BGLU3,C4H,CAD6,CCD7,CCOAMT,CDPK1,CEL2,CHI,CKX3,CLA1,COL2,CWINV5,DOF5.5,DREB2A,DXR,ERF3,ERF7,FAD3,FAD6,FBA6,FER,FPS2,G6PD4,GA2OX2,GA3,GAD,GBF6,GGPS1,GGR,GPAT4,GSL03,GSTF6,HCT,HMG1,…
GO:1901576	organic substance biosynthetic process	68	4083	4.89e-12	AT1G01090.1,AT1G01610.1,AT1G09530.2,AT1G09570.1,AT1G12000.1,AT1G17745.2,AT1G19640.1,AT1G22210.1,AT1G30000.1,AT1G30040.1,AT1G31910.1,AT1G32060.1,AT1G34170.3,AT1G50640.1,AT1G52760.1,AT1G55020.1,AT1G58440.1,AT1G61680.1,AT1G67980.1,AT1G76490.1,AT1G76680.2,AT1G78440.1,AT1G80820.1,AT2G03710.1,AT2G23230.1,AT2G29980.1,AT2G30490.1,AT2G31960.2,AT2G36460.1,AT2G37040.1,AT2G42830.2,AT2G44990.1,AT3G02380.1,AT3…	ABA1,ANT,AOC3,ARF13,AT1G12000,AT1G31910,AT2G23230,AT3G54250,ATGA2OX1,At1g01090,At1g80820,C4H,CAD6,CCD7,CCOAMT,CLA1,COL2,DOF5.5,DREB2A,DXR,ERF3,ERF7,FAD3,FAD6,FBA6,FPS2,GA2OX2,GA3,GBF6,GGPS1,GGR,GPAT4,GSL03,HCT,HMG1,HSC70-1,HSP70,Hsp70-2,JMT,KCS18,LOX1,LysoPL2,MEE31,MK,MNS3,MYB30,MYB86,MYC4,OPR1,PAL1,PFK6,PGDH,PHYA,PIF3,PRK,PSY,RBCL,RR1,SBPASE,SEP4,SHP2,SIM,TPPC,TPS14,TPS27,TT10,UGT78D2,XF1
GO:0044255	cellular lipid metabolic process	26	606	7.14e-12	AT1G01610.1,AT1G19640.1,AT1G30040.1,AT1G31910.1,AT1G55020.1,AT1G61680.1,AT1G76490.1,AT1G76680.2,AT1G78440.1,AT2G23230.1,AT2G29980.1,AT2G44990.1,AT3G25820.1,AT3G28910.1,AT3G54250.1,AT4G15560.1,AT4G17190.1,AT4G30950.1,AT4G34520.1,AT4G36810.1,AT4G38460.1,AT5G17230.3,AT5G25900.1,AT5G27450.2,AT5G62790.2,AT5G67030.1	ABA1,AT1G31910,AT2G23230,AT3G54250,ATGA2OX1,CCD7,CLA1,DXR,FAD3,FAD6,FPS2,GA2OX2,GA3,GGPS1,GGR,GPAT4,HMG1,JMT,KCS18,LOX1,MK,MYB30,OPR1,PSY,TPS14,TPS27
GO:0044281	small molecule metabolic process	39	1503	1.57e-11	AT1G01090.1,AT1G03680.1,AT1G09420.2,AT1G12000.1,AT1G17745.2,AT1G19640.1,AT1G30040.1,AT1G31910.1,AT1G32060.1,AT1G55020.1,AT1G68750.1,AT1G76490.1,AT1G76680.2,AT1G78440.1,AT2G29980.1,AT2G30490.1,AT2G36460.1,AT2G37040.1,AT3G02570.1,AT3G25780.1,AT3G28910.1,AT3G47520.1,AT3G54250.1,AT3G55800.1,AT4G15560.1,AT4G17190.1,AT4G29120.1,AT4G30950.1,AT4G32840.1,AT4G34520.1,AT4G37750.1,AT5G08300.1,AT5G17230.3,AT5…	ABA1,ANT,AOC3,AT1G12000,AT1G31910,AT3G54250,AT4G29120,AT5G08300,AT5G18200,ATGA2OX1,At1g01090,C4H,CLA1,DXR,FAD3,FAD6,FBA6,FPS2,G6PD4,GA2OX2,GA3,GAD,HMG1,JMT,KCS18,LOX1,MDH,MEE31,MK,MYB30,OPR1,PAL1,PFK6,PGDH,PPC4,PRK,PSY,SBPASE,THM1
GO:0044249	cellular biosynthetic process	66	4013	1.97e-11	AT1G01090.1,AT1G01610.1,AT1G09530.2,AT1G09570.1,AT1G12000.1,AT1G17745.2,AT1G19640.1,AT1G22210.1,AT1G30000.1,AT1G30040.1,AT1G31910.1,AT1G32060.1,AT1G34170.3,AT1G50640.1,AT1G52760.1,AT1G55020.1,AT1G61680.1,AT1G67980.1,AT1G76490.1,AT1G76680.2,AT1G78440.1,AT1G80820.1,AT2G03710.1,AT2G23230.1,AT2G29980.1,AT2G30490.1,AT2G31960.2,AT2G36460.1,AT2G37040.1,AT2G37210.2,AT2G42830.2,AT2G44990.1,AT3G02380.1,AT3…	ABA1,ANT,AOC3,ARF13,AT1G12000,AT1G31910,AT2G23230,AT3G54250,ATGA2OX1,At1g01090,At1g80820,C4H,CAD6,CCD7,CCOAMT,CLA1,COL2,DOF5.5,DREB2A,DXR,ERF3,ERF7,FAD3,FAD6,FBA6,FPS2,GA2OX2,GA3,GBF6,GGPS1,GGR,GPAT4,GSL03,HCT,HMG1,HSC70-1,HSP70,Hsp70-2,JMT,KCS18,LOG3,LOX1,LysoPL2,MEE31,MK,MNS3,MYB30,MYB86,MYC4,OPR1,PAL1,PFK6,PGDH,PHYA,PIF3,PRK,PSY,RR1,SBPASE,SEP4,SHP2,SIM,TPPC,TPS14,TPS27,TT10
GO:0016114	terpenoid biosynthetic process	13	116	2.23e-10	AT1G30040.1,AT1G61680.1,AT1G78440.1,AT2G23230.1,AT2G44990.1,AT3G25820.1,AT4G15560.1,AT4G17190.1,AT4G36810.1,AT5G17230.3,AT5G25900.1,AT5G62790.2,AT5G67030.1	ABA1,AT2G23230,ATGA2OX1,CCD7,CLA1,DXR,FPS2,GA2OX2,GA3,GGPS1,PSY,TPS14,TPS27
GO:0006629	lipid metabolic process	28	855	2.9e-10	AT1G01610.1,AT1G19640.1,AT1G30040.1,AT1G31910.1,AT1G52760.1,AT1G55020.1,AT1G58440.1,AT1G61680.1,AT1G76490.1,AT1G76680.2,AT1G78440.1,AT2G23230.1,AT2G29980.1,AT2G44990.1,AT3G25820.1,AT3G28910.1,AT3G54250.1,AT4G15560.1,AT4G17190.1,AT4G30950.1,AT4G34520.1,AT4G36810.1,AT4G38460.1,AT5G17230.3,AT5G25900.1,AT5G27450.2,AT5G62790.2,AT5G67030.1	ABA1,AT1G31910,AT2G23230,AT3G54250,ATGA2OX1,CCD7,CLA1,DXR,FAD3,FAD6,FPS2,GA2OX2,GA3,GGPS1,GGR,GPAT4,HMG1,JMT,KCS18,LOX1,LysoPL2,MK,MYB30,OPR1,PSY,TPS14,TPS27,XF1
GO:0044283	small molecule biosynthetic process	24	647	9.21e-10	AT1G01090.1,AT1G12000.1,AT1G17745.2,AT1G19640.1,AT1G30040.1,AT1G32060.1,AT1G55020.1,AT1G76680.2,AT1G78440.1,AT2G29980.1,AT2G30490.1,AT2G36460.1,AT2G37040.1,AT3G25780.1,AT3G28910.1,AT3G55800.1,AT4G15560.1,AT4G17190.1,AT4G30950.1,AT4G32840.1,AT4G34520.1,AT5G17230.3,AT5G25900.1,AT5G67030.1	ABA1,AOC3,AT1G12000,ATGA2OX1,At1g01090,C4H,CLA1,FAD3,FAD6,FBA6,FPS2,GA2OX2,GA3,JMT,KCS18,LOX1,MYB30,OPR1,PAL1,PFK6,PGDH,PRK,PSY,SBPASE
GO:0006721	terpenoid metabolic process	13	142	1.92e-09	AT1G30040.1,AT1G61680.1,AT1G78440.1,AT2G23230.1,AT2G44990.1,AT3G25820.1,AT4G15560.1,AT4G17190.1,AT4G36810.1,AT5G17230.3,AT5G25900.1,AT5G62790.2,AT5G67030.1	ABA1,AT2G23230,ATGA2OX1,CCD7,CLA1,DXR,FPS2,GA2OX2,GA3,GGPS1,PSY,TPS14,TPS27
GO:0015979	photosynthesis	15	215	1.95e-09	AT1G12000.1,AT1G32060.1,AT1G68750.1,AT1G76570.1,AT2G30570.1,AT3G55800.1,AT4G28660.2,ATCG00020.1,ATCG00070.1,ATCG00220.1,ATCG00280.1,ATCG00350.1,ATCG00360.1,ATCG00490.1,ATCG00680.1	AT1G12000,AT1G76570,PPC4,PRK,PSAA,PSB28,PSBA,PSBB,PSBC,PSBK,PSBM,PSBW,RBCL,SBPASE,YCF3
GO:0010035	response to inorganic substance	25	795	8.32e-09	AT1G02930.1,AT1G07890.8,AT1G12000.1,AT1G52760.1,AT1G54100.1,AT1G58440.1,AT1G77120.1,AT2G36460.1,AT2G37040.1,AT2G43570.1,AT3G02570.1,AT3G12580.1,AT3G16857.2,AT3G17790.1,AT3G20310.1,AT5G02490.1,AT5G02500.1,AT5G05410.1,AT5G08300.1,AT5G09590.1,AT5G17330.1,AT5G48100.1,AT5G62430.1,AT5G67030.1,ATCG00490.1	ABA1,ADH1,ALDH7B4,APX1,AT1G12000,AT5G08300,CHI,DOF5.5,DREB2A,ERF7,FBA6,GAD,GSTF6,HSC70-1,HSP70,Hsp70-2,LysoPL2,MEE31,MTHSC70-2,PAL1,PAP17,RBCL,RR1,TT10,XF1
GO:0044238	primary metabolic process	93	8114	2.14e-08	AT1G01090.1,AT1G01610.1,AT1G02310.1,AT1G02800.1,AT1G09420.2,AT1G09530.2,AT1G09570.1,AT1G12000.1,AT1G12170.1,AT1G14750.1,AT1G17745.2,AT1G18890.1,AT1G19640.1,AT1G20790.1,AT1G22210.1,AT1G22280.3,AT1G23390.1,AT1G30000.1,AT1G30040.1,AT1G31910.1,AT1G32060.1,AT1G34110.1,AT1G34170.3,AT1G50640.1,AT1G52760.1,AT1G55020.1,AT1G58440.1,AT1G61680.1,AT1G68750.1,AT1G76490.1,AT1G76570.1,AT1G76680.2,AT1G78440.1,AT2…	ABA1,ANT,ARF13,AT1G12000,AT1G12170,AT1G20790,AT1G23390,AT1G31910,AT1G34110,AT1G76570,AT2G19230,AT2G23230,AT2G43580,AT3G07690,AT3G54250,AT4G29120,AT5G08300,AT5G18200,ATGA2OX1,At1g01090,BGLU2,BGLU28,BGLU3,CCD7,CDPK1,CEL2,CHI,CLA1,COL2,CWINV5,DOF5.5,DREB2A,DXR,ERF3,ERF7,FAD3,FAD6,FBA6,FER,FPS2,G6PD4,GA2OX2,GA3,GAD,GBF6,GGPS1,GGR,GPAT4,GSL03,HMG1,HSC70-1,HSP70,Hsp70-2,JMT,KCS18,LOX1,LysoPL2,MAN1,MDH,…
GO:0019752	carboxylic acid metabolic process	25	863	3.9e-08	AT1G01090.1,AT1G12000.1,AT1G17745.2,AT1G19640.1,AT1G30040.1,AT1G55020.1,AT1G68750.1,AT1G76680.2,AT1G78440.1,AT2G29980.1,AT2G36460.1,AT2G37040.1,AT3G25780.1,AT3G28910.1,AT3G47520.1,AT4G15560.1,AT4G29120.1,AT4G30950.1,AT4G32840.1,AT4G34520.1,AT5G08300.1,AT5G17330.1,AT5G25900.1,AT5G62790.2,AT5G67030.1	ABA1,AOC3,AT1G12000,AT4G29120,AT5G08300,ATGA2OX1,At1g01090,CLA1,DXR,FAD3,FAD6,FBA6,GA2OX2,GA3,GAD,JMT,KCS18,LOX1,MDH,MYB30,OPR1,PAL1,PFK6,PGDH,PPC4
GO:0050896	response to stimulus	68	5064	4.41e-08	AT1G02800.1,AT1G02930.1,AT1G03680.1,AT1G07400.1,AT1G07890.8,AT1G09530.2,AT1G09570.1,AT1G12000.1,AT1G14750.1,AT1G18890.1,AT1G19640.1,AT1G23080.1,AT1G30040.1,AT1G32060.1,AT1G34170.3,AT1G50640.1,AT1G51760.1,AT1G52760.1,AT1G54100.1,AT1G55020.1,AT1G58440.1,AT1G76570.1,AT1G77120.1,AT1G78440.1,AT1G80820.1,AT2G20900.1,AT2G29980.1,AT2G30490.1,AT2G36460.1,AT2G37040.1,AT2G43570.1,AT2G43580.1,AT2G44460.1,AT3…	ABA1,ADH1,ALDH7B4,AOC3,APX1,ARF13,AT1G07400,AT1G12000,AT1G76570,AT2G43580,AT3G07690,AT5G08300,AT5G65980,ATGA2OX1,At1g80820,At4g27940,BGLU28,C4H,CDPK1,CEL2,CHI,COL2,DGK5,DOF5.5,DREB2A,ERF3,ERF7,FAD3,FAD6,FBA6,FER,GA2OX2,GA3,GAD,GBF6,GSTF6,HSC70-1,HSP70,HSP81-2,HSP90.1,Hsp70-2,Hsp81.4,IAR3,JMT,LOX1,LysoPL2,MDH,MEE31,MEE48,MTHSC70-2,MYB30,MYC4,PAL1,PAP17,PHYA,PIF3,PIN7,PRK,PSBA,RBCL,RR1,SBPASE,SDS,S…
GO:0009628	response to abiotic stimulus	35	1699	8.09e-08	AT1G02930.1,AT1G03680.1,AT1G07400.1,AT1G07890.8,AT1G09530.2,AT1G09570.1,AT1G30040.1,AT1G32060.1,AT1G54100.1,AT1G58440.1,AT1G76570.1,AT1G77120.1,AT1G78440.1,AT1G80820.1,AT2G29980.1,AT2G30490.1,AT2G36460.1,AT2G37040.1,AT2G44460.1,AT3G02380.1,AT3G02570.1,AT3G12580.1,AT3G16857.2,AT3G20310.1,AT3G25780.1,AT3G28910.1,AT3G47520.1,AT4G30950.1,AT5G02490.1,AT5G02500.1,AT5G05410.1,AT5G09590.1,AT5G17050.1,AT5…	ABA1,ADH1,ALDH7B4,AOC3,APX1,AT1G07400,AT1G76570,ATGA2OX1,At1g80820,BGLU28,C4H,COL2,DREB2A,ERF7,FAD3,FAD6,FBA6,GA2OX2,GSTF6,HSC70-1,HSP70,Hsp70-2,MDH,MEE31,MTHSC70-2,MYB30,PAL1,PHYA,PIF3,PRK,RR1,SSA,THM1,UGT78D2,XF1
GO:0043436	oxoacid metabolic process	26	973	8.09e-08	AT1G01090.1,AT1G12000.1,AT1G17745.2,AT1G19640.1,AT1G30040.1,AT1G55020.1,AT1G68750.1,AT1G76680.2,AT1G78440.1,AT2G29980.1,AT2G36460.1,AT2G37040.1,AT3G25780.1,AT3G28910.1,AT3G47520.1,AT4G15560.1,AT4G29120.1,AT4G30950.1,AT4G32840.1,AT4G34520.1,AT4G37750.1,AT5G08300.1,AT5G17330.1,AT5G25900.1,AT5G62790.2,AT5G67030.1	ABA1,ANT,AOC3,AT1G12000,AT4G29120,AT5G08300,ATGA2OX1,At1g01090,CLA1,DXR,FAD3,FAD6,FBA6,GA2OX2,GA3,GAD,JMT,KCS18,LOX1,MDH,MYB30,OPR1,PAL1,PFK6,PGDH,PPC4
GO:1901135	carbohydrate derivative metabolic process	22	701	8.79e-08	AT1G01090.1,AT1G09420.2,AT1G12000.1,AT1G30000.1,AT1G31910.1,AT1G32060.1,AT1G76490.1,AT2G36460.1,AT2G43570.1,AT2G43580.1,AT2G44460.1,AT3G02570.1,AT3G07690.1,AT3G54250.1,AT3G55800.1,AT4G15560.1,AT4G22100.1,AT4G32840.1,AT4G37750.1,AT5G16580.1,AT5G27450.2,AT5G62790.2	ANT,AT1G12000,AT1G31910,AT2G43580,AT3G07690,AT3G54250,At1g01090,BGLU2,BGLU28,BGLU3,CHI,CLA1,DXR,FBA6,G6PD4,HMG1,MEE31,MK,MNS3,PFK6,PRK,SBPASE
GO:0005975	carbohydrate metabolic process	24	856	1.28e-07	AT1G01090.1,AT1G02310.1,AT1G02800.1,AT1G09420.2,AT1G12000.1,AT1G22210.1,AT1G32060.1,AT2G31960.2,AT2G36460.1,AT2G43570.1,AT2G43580.1,AT2G44460.1,AT3G02570.1,AT3G07690.1,AT3G13784.1,AT3G47520.1,AT3G55800.1,AT4G14080.1,AT4G22100.1,AT4G32840.1,AT5G16580.1,AT5G18200.1,AT5G49190.1,ATCG00490.1	AT1G12000,AT2G43580,AT3G07690,AT5G18200,At1g01090,BGLU2,BGLU28,BGLU3,CEL2,CHI,CWINV5,FBA6,G6PD4,GSL03,MAN1,MDH,MEE31,MEE48,PFK6,PRK,RBCL,SBPASE,SSA,TPPC
GO:0010038	response to metal ion	17	414	1.42e-07	AT1G02930.1,AT1G07890.8,AT1G12000.1,AT1G52760.1,AT1G77120.1,AT2G36460.1,AT2G43570.1,AT3G02570.1,AT3G12580.1,AT5G02490.1,AT5G02500.1,AT5G08300.1,AT5G09590.1,AT5G17330.1,AT5G48100.1,AT5G62430.1,ATCG00490.1	ADH1,APX1,AT1G12000,AT5G08300,CHI,DOF5.5,FBA6,GAD,GSTF6,HSC70-1,HSP70,Hsp70-2,LysoPL2,MEE31,MTHSC70-2,RBCL,TT10
GO:0072330	monocarboxylic acid biosynthetic process	14	261	1.42e-07	AT1G01090.1,AT1G12000.1,AT1G19640.1,AT1G55020.1,AT1G76680.2,AT2G29980.1,AT2G36460.1,AT2G37040.1,AT3G25780.1,AT3G28910.1,AT4G30950.1,AT4G32840.1,AT4G34520.1,AT5G67030.1	ABA1,AOC3,AT1G12000,At1g01090,FAD3,FAD6,FBA6,JMT,KCS18,LOX1,MYB30,OPR1,PAL1,PFK6
GO:0019748	secondary metabolic process	16	365	1.61e-07	AT1G02930.1,AT1G13710.1,AT1G18140.1,AT1G52760.1,AT1G67980.1,AT1G80820.1,AT2G30490.1,AT2G37040.1,AT3G26220.1,AT4G20235.1,AT4G37750.1,AT4G37970.1,AT5G17050.1,AT5G48100.1,AT5G48930.1,AT5G67030.1	ABA1,ANT,At1g80820,C4H,CAD6,CCOAMT,CYP71A28,CYP71B3,CYP78A5,GSTF6,HCT,LAC1,LysoPL2,PAL1,TT10,UGT78D2
GO:0009240	isopentenyl diphosphate biosynthetic process	6	16	1.66e-07	AT1G31910.1,AT1G76490.1,AT3G54250.1,AT4G15560.1,AT5G27450.2,AT5G62790.2	AT1G31910,AT3G54250,CLA1,DXR,HMG1,MK
GO:0046490	isopentenyl diphosphate metabolic process	6	16	1.66e-07	AT1G31910.1,AT1G76490.1,AT3G54250.1,AT4G15560.1,AT5G27450.2,AT5G62790.2	AT1G31910,AT3G54250,CLA1,DXR,HMG1,MK
GO:0009698	phenylpropanoid metabolic process	10	110	2.14e-07	AT1G18140.1,AT1G52760.1,AT1G67980.1,AT1G80820.1,AT2G30490.1,AT2G37040.1,AT4G37970.1,AT5G17050.1,AT5G48100.1,AT5G48930.1	At1g80820,C4H,CAD6,CCOAMT,HCT,LAC1,LysoPL2,PAL1,TT10,UGT78D2
GO:0046394	carboxylic acid biosynthetic process	18	506	3.42e-07	AT1G01090.1,AT1G12000.1,AT1G17745.2,AT1G19640.1,AT1G30040.1,AT1G55020.1,AT1G76680.2,AT1G78440.1,AT2G29980.1,AT2G36460.1,AT2G37040.1,AT3G25780.1,AT3G28910.1,AT4G30950.1,AT4G32840.1,AT4G34520.1,AT5G25900.1,AT5G67030.1	ABA1,AOC3,AT1G12000,ATGA2OX1,At1g01090,FAD3,FAD6,FBA6,GA2OX2,GA3,JMT,KCS18,LOX1,MYB30,OPR1,PAL1,PFK6,PGDH
GO:0046686	response to cadmium ion	14	286	3.45e-07	AT1G02930.1,AT1G07890.8,AT1G12000.1,AT1G52760.1,AT1G77120.1,AT2G36460.1,AT3G02570.1,AT3G12580.1,AT5G02490.1,AT5G02500.1,AT5G08300.1,AT5G09590.1,AT5G17330.1,ATCG00490.1	ADH1,APX1,AT1G12000,AT5G08300,FBA6,GAD,GSTF6,HSC70-1,HSP70,Hsp70-2,LysoPL2,MEE31,MTHSC70-2,RBCL
GO:0009808	lignin metabolic process	8	59	3.75e-07	AT1G18140.1,AT1G52760.1,AT1G67980.1,AT2G30490.1,AT2G37040.1,AT4G37970.1,AT5G48100.1,AT5G48930.1	C4H,CAD6,CCOAMT,HCT,LAC1,LysoPL2,PAL1,TT10
GO:0016126	sterol biosynthetic process	7	38	4.58e-07	AT1G31910.1,AT1G58440.1,AT1G76490.1,AT3G54250.1,AT4G17190.1,AT5G17230.3,AT5G27450.2	AT1G31910,AT3G54250,FPS2,HMG1,MK,PSY,XF1
GO:0032787	monocarboxylic acid metabolic process	16	413	6.56e-07	AT1G01090.1,AT1G12000.1,AT1G19640.1,AT1G55020.1,AT1G76680.2,AT2G29980.1,AT2G36460.1,AT2G37040.1,AT3G25780.1,AT3G28910.1,AT4G15560.1,AT4G30950.1,AT4G32840.1,AT4G34520.1,AT5G62790.2,AT5G67030.1	ABA1,AOC3,AT1G12000,At1g01090,CLA1,DXR,FAD3,FAD6,FBA6,JMT,KCS18,LOX1,MYB30,OPR1,PAL1,PFK6
GO:0042221	response to chemical	42	2654	1.68e-06	AT1G02930.1,AT1G03680.1,AT1G07890.8,AT1G09530.2,AT1G09570.1,AT1G12000.1,AT1G18890.1,AT1G23080.1,AT1G32060.1,AT1G34170.3,AT1G50640.1,AT1G52760.1,AT1G54100.1,AT1G55020.1,AT1G58440.1,AT1G77120.1,AT2G36460.1,AT2G37040.1,AT2G43570.1,AT3G02570.1,AT3G12580.1,AT3G16857.2,AT3G17790.1,AT3G20310.1,AT3G28910.1,AT3G47520.1,AT3G51550.1,AT4G27940.1,AT4G34590.1,AT5G02490.1,AT5G02500.1,AT5G05410.1,AT5G08300.1,AT5…	ABA1,ADH1,ALDH7B4,APX1,ARF13,AT1G12000,AT5G08300,AT5G65980,At4g27940,CDPK1,CHI,DOF5.5,DREB2A,ERF3,ERF7,FBA6,FER,GA3,GAD,GBF6,GSTF6,HSC70-1,HSP70,Hsp70-2,LOX1,LysoPL2,MDH,MEE31,MTHSC70-2,MYB30,PAL1,PAP17,PHYA,PIF3,PIN7,PRK,PSBA,RBCL,RR1,THM1,TT10,XF1
GO:1901362	organic cyclic compound biosynthetic process	41	2614	3.12e-06	AT1G01090.1,AT1G09530.2,AT1G09570.1,AT1G12000.1,AT1G31910.1,AT1G32060.1,AT1G34170.3,AT1G50640.1,AT1G52760.1,AT1G58440.1,AT1G67980.1,AT1G76490.1,AT1G80820.1,AT2G03710.1,AT2G36460.1,AT2G37040.1,AT2G42830.2,AT2G44990.1,AT3G02380.1,AT3G02570.1,AT3G12580.1,AT3G16857.2,AT3G20310.1,AT3G28910.1,AT3G54250.1,AT4G15560.1,AT4G17190.1,AT4G17880.1,AT4G32840.1,AT4G34590.1,AT4G37750.1,AT4G37970.1,AT5G02490.1,AT5…	ANT,ARF13,AT1G12000,AT1G31910,AT3G54250,At1g01090,At1g80820,CAD6,CCD7,CCOAMT,CLA1,COL2,DOF5.5,DREB2A,ERF3,ERF7,FBA6,FPS2,GBF6,HCT,HMG1,HSC70-1,HSP70,Hsp70-2,LysoPL2,MEE31,MK,MYB30,MYB86,MYC4,PAL1,PFK6,PHYA,PIF3,PRK,PSY,RR1,SEP4,SHP2,TT10,XF1
GO:0019637	organophosphate metabolic process	17	547	4.7e-06	AT1G01090.1,AT1G01610.1,AT1G09420.2,AT1G12000.1,AT1G31910.1,AT1G32060.1,AT1G76490.1,AT2G36460.1,AT3G07690.1,AT3G54250.1,AT3G55800.1,AT4G15560.1,AT4G17190.1,AT4G32840.1,AT4G36810.1,AT5G27450.2,AT5G62790.2	AT1G12000,AT1G31910,AT3G07690,AT3G54250,At1g01090,CLA1,DXR,FBA6,FPS2,G6PD4,GGPS1,GPAT4,HMG1,MK,PFK6,PRK,SBPASE
GO:0042214	terpene metabolic process	5	16	5.19e-06	AT1G61680.1,AT2G44990.1,AT4G36810.1,AT4G38460.1,AT5G25900.1	CCD7,GA3,GGPS1,GGR,TPS14
GO:0008654	phospholipid biosynthetic process	9	123	5.27e-06	AT1G01610.1,AT1G31910.1,AT1G76490.1,AT3G54250.1,AT4G15560.1,AT4G17190.1,AT4G36810.1,AT5G27450.2,AT5G62790.2	AT1G31910,AT3G54250,CLA1,DXR,FPS2,GGPS1,GPAT4,HMG1,MK
GO:0016125	sterol metabolic process	7	58	5.27e-06	AT1G31910.1,AT1G58440.1,AT1G76490.1,AT3G54250.1,AT4G17190.1,AT5G17230.3,AT5G27450.2	AT1G31910,AT3G54250,FPS2,HMG1,MK,PSY,XF1
GO:0044550	secondary metabolite biosynthetic process	11	208	5.27e-06	AT1G13710.1,AT1G52760.1,AT1G67980.1,AT1G80820.1,AT2G37040.1,AT3G26220.1,AT4G20235.1,AT4G37970.1,AT5G48100.1,AT5G48930.1,AT5G67030.1	ABA1,At1g80820,CAD6,CCOAMT,CYP71A28,CYP71B3,CYP78A5,HCT,LysoPL2,PAL1,TT10
GO:0090407	organophosphate biosynthetic process	14	367	5.27e-06	AT1G01090.1,AT1G01610.1,AT1G12000.1,AT1G31910.1,AT1G32060.1,AT1G76490.1,AT2G36460.1,AT3G54250.1,AT4G15560.1,AT4G17190.1,AT4G32840.1,AT4G36810.1,AT5G27450.2,AT5G62790.2	AT1G12000,AT1G31910,AT3G54250,At1g01090,CLA1,DXR,FBA6,FPS2,GGPS1,GPAT4,HMG1,MK,PFK6,PRK
GO:0006950	response to stress	43	2932	7.65e-06	AT1G02930.1,AT1G03680.1,AT1G07400.1,AT1G07890.8,AT1G14750.1,AT1G19640.1,AT1G32060.1,AT1G50640.1,AT1G51760.1,AT1G52760.1,AT1G54100.1,AT1G58440.1,AT1G77120.1,AT1G80820.1,AT2G20900.1,AT2G36460.1,AT2G37040.1,AT2G43570.1,AT2G43580.1,AT3G07690.1,AT3G12580.1,AT3G16857.2,AT3G17790.1,AT3G20310.1,AT3G25780.1,AT3G28910.1,AT3G47520.1,AT3G51550.1,AT3G55800.1,AT4G14080.1,AT4G17880.1,AT4G27940.1,AT4G34590.1,AT5…	ABA1,ADH1,ALDH7B4,AOC3,APX1,AT1G07400,AT2G43580,AT3G07690,At1g80820,At4g27940,CHI,DGK5,DREB2A,ERF3,ERF7,FBA6,FER,GBF6,GSTF6,HSC70-1,HSP70,HSP81-2,HSP90.1,Hsp70-2,Hsp81.4,IAR3,JMT,LysoPL2,MDH,MEE48,MTHSC70-2,MYB30,MYC4,PAL1,PAP17,PRK,PSBA,RR1,SBPASE,SDS,SSA,THM1,XF1
GO:0019287	isopentenyl diphosphate biosynthetic process, mevalonate pathway	4	7	1.2e-05	AT1G31910.1,AT1G76490.1,AT3G54250.1,AT5G27450.2	AT1G31910,AT3G54250,HMG1,MK
GO:0006084	acetyl-CoA metabolic process	5	21	1.38e-05	AT1G01090.1,AT1G31910.1,AT1G76490.1,AT3G54250.1,AT5G27450.2	AT1G31910,AT3G54250,At1g01090,HMG1,MK
GO:0018298	protein-chromophore linkage	6	43	1.61e-05	AT1G09570.1,AT1G76570.1,ATCG00020.1,ATCG00280.1,ATCG00350.1,ATCG00680.1	AT1G76570,PHYA,PSAA,PSBA,PSBB,PSBC
GO:0006091	generation of precursor metabolites and energy	13	360	2.24e-05	AT1G01090.1,AT1G12000.1,AT1G68750.1,AT1G76570.1,AT2G36460.1,AT3G47520.1,AT4G32840.1,AT5G08300.1,AT5G52840.1,ATCG00020.1,ATCG00220.1,ATCG00280.1,ATCG00680.1	AT1G12000,AT1G76570,AT5G08300,AT5G52840,At1g01090,FBA6,MDH,PFK6,PPC4,PSBA,PSBB,PSBC,PSBM
GO:0009699	phenylpropanoid biosynthetic process	7	75	2.24e-05	AT1G52760.1,AT1G67980.1,AT1G80820.1,AT2G37040.1,AT4G37970.1,AT5G48100.1,AT5G48930.1	At1g80820,CAD6,CCOAMT,HCT,LysoPL2,PAL1,TT10
GO:1901617	organic hydroxy compound biosynthetic process	9	154	2.48e-05	AT1G31910.1,AT1G58440.1,AT1G76490.1,AT3G54250.1,AT4G17190.1,AT5G17230.3,AT5G27450.2,AT5G48100.1,AT5G67030.1	ABA1,AT1G31910,AT3G54250,FPS2,HMG1,MK,PSY,TT10,XF1
GO:1901615	organic hydroxy compound metabolic process	10	238	0.00011	AT1G31910.1,AT1G58440.1,AT1G76490.1,AT2G37040.1,AT3G54250.1,AT4G17190.1,AT5G17230.3,AT5G27450.2,AT5G48100.1,AT5G67030.1	ABA1,AT1G31910,AT3G54250,FPS2,HMG1,MK,PAL1,PSY,TT10,XF1
GO:0009809	lignin biosynthetic process	5	36	0.00013	AT1G52760.1,AT1G67980.1,AT4G37970.1,AT5G48100.1,AT5G48930.1	CAD6,CCOAMT,HCT,LysoPL2,TT10
GO:0019693	ribose phosphate metabolic process	10	246	0.00013	AT1G01090.1,AT1G09420.2,AT1G12000.1,AT1G31910.1,AT1G32060.1,AT1G76490.1,AT2G36460.1,AT3G54250.1,AT4G32840.1,AT5G27450.2	AT1G12000,AT1G31910,AT3G54250,At1g01090,FBA6,G6PD4,HMG1,MK,PFK6,PRK
GO:0043692	monoterpene metabolic process	3	4	0.00016	AT1G61680.1,AT4G36810.1,AT4G38460.1	GGPS1,GGR,TPS14
GO:0043693	monoterpene biosynthetic process	3	4	0.00016	AT1G61680.1,AT4G36810.1,AT4G38460.1	GGPS1,GGR,TPS14
GO:0006796	phosphate-containing compound metabolic process	27	1636	0.00017	AT1G01090.1,AT1G01610.1,AT1G09420.2,AT1G09570.1,AT1G12000.1,AT1G18890.1,AT1G22210.1,AT1G22280.3,AT1G31910.1,AT1G32060.1,AT1G34110.1,AT1G76490.1,AT2G19230.1,AT2G20900.1,AT2G28890.1,AT2G36460.1,AT3G07690.1,AT3G17790.1,AT3G51550.1,AT3G54250.1,AT3G55800.1,AT4G15560.1,AT4G17190.1,AT4G32840.1,AT4G36810.1,AT5G27450.2,AT5G62790.2	AT1G12000,AT1G31910,AT1G34110,AT2G19230,AT3G07690,AT3G54250,At1g01090,CDPK1,CLA1,DGK5,DXR,FBA6,FER,FPS2,G6PD4,GGPS1,GPAT4,HMG1,MK,PAP17,PAPP2C,PFK6,PHYA,PLL4,PRK,SBPASE,TPPC
GO:0006644	phospholipid metabolic process	9	205	0.0002	AT1G01610.1,AT1G31910.1,AT1G76490.1,AT3G54250.1,AT4G15560.1,AT4G17190.1,AT4G36810.1,AT5G27450.2,AT5G62790.2	AT1G31910,AT3G54250,CLA1,DXR,FPS2,GGPS1,GPAT4,HMG1,MK
GO:0042445	hormone metabolic process	9	205	0.0002	AT1G19640.1,AT1G30040.1,AT1G78440.1,AT2G37040.1,AT2G37210.2,AT2G44990.1,AT3G25780.1,AT5G25900.1,AT5G56970.1	AOC3,ATGA2OX1,CCD7,CKX3,GA2OX2,GA3,JMT,LOG3,PAL1
GO:0006090	pyruvate metabolic process	6	74	0.00023	AT1G01090.1,AT1G12000.1,AT2G36460.1,AT4G15560.1,AT4G32840.1,AT5G62790.2	AT1G12000,At1g01090,CLA1,DXR,FBA6,PFK6
GO:0009636	response to toxic substance	11	330	0.00025	AT1G02930.1,AT1G03680.1,AT1G07890.8,AT1G52760.1,AT1G77120.1,AT2G43570.1,AT3G12580.1,AT3G17790.1,AT4G27940.1,AT5G05410.1,ATCG00020.1	ADH1,APX1,At4g27940,CHI,DREB2A,GSTF6,HSP70,LysoPL2,PAP17,PSBA,THM1
GO:0006732	coenzyme metabolic process	10	271	0.00026	AT1G01090.1,AT1G09420.2,AT1G12000.1,AT1G31910.1,AT1G76490.1,AT2G30490.1,AT2G36460.1,AT3G54250.1,AT4G32840.1,AT5G27450.2	AT1G12000,AT1G31910,AT3G54250,At1g01090,C4H,FBA6,G6PD4,HMG1,MK,PFK6
GO:0009259	ribonucleotide metabolic process	9	227	0.00039	AT1G01090.1,AT1G12000.1,AT1G31910.1,AT1G32060.1,AT1G76490.1,AT2G36460.1,AT3G54250.1,AT4G32840.1,AT5G27450.2	AT1G12000,AT1G31910,AT3G54250,At1g01090,FBA6,HMG1,MK,PFK6,PRK
GO:0006633	fatty acid biosynthetic process	7	129	0.00045	AT1G19640.1,AT1G55020.1,AT1G76680.2,AT2G29980.1,AT3G28910.1,AT4G30950.1,AT4G34520.1	FAD3,FAD6,JMT,KCS18,LOX1,MYB30,OPR1
GO:0015977	carbon fixation	4	24	0.00045	AT1G32060.1,AT1G68750.1,AT3G55800.1,ATCG00490.1	PPC4,PRK,RBCL,SBPASE
GO:0009266	response to temperature stimulus	13	505	0.00052	AT1G03680.1,AT1G07400.1,AT1G07890.8,AT1G32060.1,AT1G77120.1,AT1G80820.1,AT3G12580.1,AT3G47520.1,AT5G02490.1,AT5G02500.1,AT5G05410.1,AT5G09590.1,AT5G67030.1	ABA1,ADH1,APX1,AT1G07400,At1g80820,DREB2A,HSC70-1,HSP70,Hsp70-2,MDH,MTHSC70-2,PRK,THM1
GO:0009408	response to heat	8	184	0.00054	AT1G07400.1,AT1G07890.8,AT3G12580.1,AT5G02490.1,AT5G02500.1,AT5G05410.1,AT5G09590.1,AT5G67030.1	ABA1,APX1,AT1G07400,DREB2A,HSC70-1,HSP70,Hsp70-2,MTHSC70-2
GO:0009772	photosynthetic electron transport in photosystem II	3	8	0.00059	ATCG00020.1,ATCG00280.1,ATCG00680.1	PSBA,PSBB,PSBC
GO:0016052	carbohydrate catabolic process	9	244	0.0006	AT1G01090.1,AT1G02310.1,AT1G02800.1,AT1G12000.1,AT2G36460.1,AT2G43570.1,AT2G43580.1,AT4G32840.1,AT5G18200.1	AT1G12000,AT2G43580,AT5G18200,At1g01090,CEL2,CHI,FBA6,MAN1,PFK6
GO:0051186	cofactor metabolic process	13	531	0.00081	AT1G01090.1,AT1G02930.1,AT1G07890.8,AT1G09420.2,AT1G12000.1,AT1G31910.1,AT1G76490.1,AT2G30490.1,AT2G36460.1,AT3G54250.1,AT4G15560.1,AT4G32840.1,AT5G27450.2	APX1,AT1G12000,AT1G31910,AT3G54250,At1g01090,C4H,CLA1,FBA6,G6PD4,GSTF6,HMG1,MK,PFK6
GO:0009117	nucleotide metabolic process	10	323	0.00091	AT1G01090.1,AT1G09420.2,AT1G12000.1,AT1G31910.1,AT1G32060.1,AT1G76490.1,AT2G36460.1,AT3G54250.1,AT4G32840.1,AT5G27450.2	AT1G12000,AT1G31910,AT3G54250,At1g01090,FBA6,G6PD4,HMG1,MK,PFK6,PRK
GO:0042542	response to hydrogen peroxide	5	63	0.0011	AT1G52760.1,AT1G77120.1,AT3G12580.1,AT3G17790.1,AT5G05410.1	ADH1,DREB2A,HSP70,LysoPL2,PAP17
GO:0009150	purine ribonucleotide metabolic process	8	210	0.0012	AT1G01090.1,AT1G12000.1,AT1G31910.1,AT1G76490.1,AT2G36460.1,AT3G54250.1,AT4G32840.1,AT5G27450.2	AT1G12000,AT1G31910,AT3G54250,At1g01090,FBA6,HMG1,MK,PFK6
GO:0019438	aromatic compound biosynthetic process	33	2510	0.0012	AT1G01090.1,AT1G09530.2,AT1G09570.1,AT1G12000.1,AT1G32060.1,AT1G34170.3,AT1G50640.1,AT1G52760.1,AT1G67980.1,AT1G80820.1,AT2G03710.1,AT2G36460.1,AT2G37040.1,AT2G42830.2,AT3G02380.1,AT3G02570.1,AT3G12580.1,AT3G16857.2,AT3G20310.1,AT3G28910.1,AT4G15560.1,AT4G17880.1,AT4G32840.1,AT4G34590.1,AT4G37750.1,AT4G37970.1,AT5G02490.1,AT5G02500.1,AT5G05410.1,AT5G26660.1,AT5G48100.1,AT5G48930.1,AT5G62430.1	ANT,ARF13,AT1G12000,At1g01090,At1g80820,CAD6,CCOAMT,CLA1,COL2,DOF5.5,DREB2A,ERF3,ERF7,FBA6,GBF6,HCT,HSC70-1,HSP70,Hsp70-2,LysoPL2,MEE31,MYB30,MYB86,MYC4,PAL1,PFK6,PHYA,PIF3,PRK,RR1,SEP4,SHP2,TT10
GO:1901360	organic cyclic compound metabolic process	47	4160	0.0012	AT1G01090.1,AT1G09420.2,AT1G09530.2,AT1G09570.1,AT1G12000.1,AT1G14750.1,AT1G18140.1,AT1G31910.1,AT1G32060.1,AT1G34170.3,AT1G50640.1,AT1G52760.1,AT1G58440.1,AT1G67980.1,AT1G76490.1,AT1G80820.1,AT2G03710.1,AT2G30490.1,AT2G36460.1,AT2G37040.1,AT2G42830.2,AT2G44990.1,AT3G02380.1,AT3G02570.1,AT3G12580.1,AT3G16857.2,AT3G20310.1,AT3G28910.1,AT3G54250.1,AT4G15560.1,AT4G17190.1,AT4G17880.1,AT4G32840.1,AT4…	ANT,ARF13,AT1G12000,AT1G31910,AT3G54250,At1g01090,At1g80820,C4H,CAD6,CCD7,CCOAMT,CLA1,COL2,DOF5.5,DREB2A,ERF3,ERF7,FBA6,FPS2,G6PD4,GBF6,HCT,HMG1,HSC70-1,HSP70,Hsp70-2,LAC1,LysoPL2,MEE31,MK,MYB30,MYB86,MYC4,PAL1,PFK6,PHYA,PIF3,PRK,PSY,RR1,SDS,SEP4,SHP2,SIM,TT10,UGT78D2,XF1
GO:0006733	oxidoreduction coenzyme metabolic process	6	110	0.0014	AT1G01090.1,AT1G09420.2,AT1G12000.1,AT2G30490.1,AT2G36460.1,AT4G32840.1	AT1G12000,At1g01090,C4H,FBA6,G6PD4,PFK6
GO:0010817	regulation of hormone levels	10	344	0.0014	AT1G19640.1,AT1G23080.1,AT1G30040.1,AT1G78440.1,AT2G37040.1,AT2G37210.2,AT2G44990.1,AT3G25780.1,AT5G25900.1,AT5G56970.1	AOC3,ATGA2OX1,CCD7,CKX3,GA2OX2,GA3,JMT,LOG3,PAL1,PIN7
GO:0055086	nucleobase-containing small molecule metabolic process	11	414	0.0014	AT1G01090.1,AT1G09420.2,AT1G12000.1,AT1G31910.1,AT1G32060.1,AT1G76490.1,AT2G36460.1,AT3G02570.1,AT3G54250.1,AT4G32840.1,AT5G27450.2	AT1G12000,AT1G31910,AT3G54250,At1g01090,FBA6,G6PD4,HMG1,MEE31,MK,PFK6,PRK
GO:0006002	fructose 6-phosphate metabolic process	3	13	0.0017	AT1G12000.1,AT3G55800.1,AT4G32840.1	AT1G12000,PFK6,SBPASE
GO:0009615	response to virus	5	72	0.0017	AT2G43570.1,AT3G12580.1,AT5G02490.1,AT5G02500.1,AT5G09590.1	CHI,HSC70-1,HSP70,Hsp70-2,MTHSC70-2
GO:0009635	response to herbicide	3	13	0.0017	AT2G43570.1,AT4G27940.1,ATCG00020.1	At4g27940,CHI,PSBA
GO:1901700	response to oxygen-containing compound	22	1398	0.0017	AT1G02930.1,AT1G07890.8,AT1G09530.2,AT1G18890.1,AT1G52760.1,AT1G54100.1,AT1G55020.1,AT1G58440.1,AT1G77120.1,AT2G37040.1,AT3G02570.1,AT3G12580.1,AT3G16857.2,AT3G17790.1,AT3G20310.1,AT3G28910.1,AT3G51550.1,AT4G34590.1,AT5G05410.1,AT5G25900.1,AT5G67030.1,ATCG00490.1	ABA1,ADH1,ALDH7B4,APX1,CDPK1,DREB2A,ERF7,FER,GA3,GBF6,GSTF6,HSP70,LOX1,LysoPL2,MEE31,MYB30,PAL1,PAP17,PIF3,RBCL,RR1,XF1
GO:0006006	glucose metabolic process	4	38	0.0018	AT1G09420.2,AT2G36460.1,AT3G55800.1,AT5G18200.1	AT5G18200,FBA6,G6PD4,SBPASE
GO:0009414	response to water deprivation	9	292	0.0018	AT1G02930.1,AT1G54100.1,AT1G58440.1,AT1G77120.1,AT2G37040.1,AT3G16857.2,AT3G20310.1,AT5G05410.1,AT5G67030.1	ABA1,ADH1,ALDH7B4,DREB2A,ERF7,GSTF6,PAL1,RR1,XF1
GO:0006725	cellular aromatic compound metabolic process	45	4074	0.0026	AT1G01090.1,AT1G09420.2,AT1G09530.2,AT1G09570.1,AT1G12000.1,AT1G14750.1,AT1G18140.1,AT1G31910.1,AT1G32060.1,AT1G34170.3,AT1G50640.1,AT1G52760.1,AT1G67980.1,AT1G76490.1,AT1G80820.1,AT2G03710.1,AT2G30490.1,AT2G36460.1,AT2G37040.1,AT2G37210.2,AT2G42830.2,AT3G02380.1,AT3G02570.1,AT3G12580.1,AT3G16857.2,AT3G20310.1,AT3G28910.1,AT3G54250.1,AT4G15560.1,AT4G17880.1,AT4G32840.1,AT4G34590.1,AT4G37750.1,AT4…	ANT,ARF13,AT1G12000,AT1G31910,AT3G54250,At1g01090,At1g80820,C4H,CAD6,CCOAMT,CKX3,CLA1,COL2,DOF5.5,DREB2A,ERF3,ERF7,FBA6,G6PD4,GBF6,HCT,HMG1,HSC70-1,HSP70,Hsp70-2,LAC1,LOG3,LysoPL2,MEE31,MK,MYB30,MYB86,MYC4,PAL1,PFK6,PHYA,PIF3,PRK,RR1,SDS,SEP4,SHP2,SIM,TT10,UGT78D2
GO:0009791	post-embryonic development	19	1164	0.0028	AT1G07890.8,AT1G09530.2,AT1G09570.1,AT1G13710.1,AT1G23080.1,AT1G55020.1,AT1G80370.1,AT2G03710.1,AT2G42830.2,AT3G02570.1,AT3G47520.1,AT3G51550.1,AT4G14080.1,AT4G36810.1,AT4G37750.1,AT5G02110.1,AT5G24860.1,AT5G49190.1,AT5G62430.1	ANT,APX1,CYCA2;4,CYCD7;1,CYP78A5,DOF5.5,FER,FPF1,GGPS1,LOX1,MDH,MEE31,MEE48,PHYA,PIF3,PIN7,SEP4,SHP2,SSA
GO:0006979	response to oxidative stress	10	389	0.0031	AT1G02930.1,AT1G03680.1,AT1G07400.1,AT1G07890.8,AT1G52760.1,AT1G77120.1,AT2G37040.1,AT3G12580.1,AT3G17790.1,AT5G05410.1	ADH1,APX1,AT1G07400,DREB2A,GSTF6,HSP70,LysoPL2,PAL1,PAP17,THM1
GO:0010033	response to organic substance	25	1786	0.0031	AT1G07890.8,AT1G09530.2,AT1G12000.1,AT1G18890.1,AT1G23080.1,AT1G32060.1,AT1G34170.3,AT1G50640.1,AT1G54100.1,AT1G55020.1,AT1G77120.1,AT2G36460.1,AT2G43570.1,AT3G02570.1,AT3G16857.2,AT3G20310.1,AT3G28910.1,AT3G47520.1,AT3G51550.1,AT4G27940.1,AT4G34590.1,AT5G25900.1,AT5G65980.1,AT5G67030.1,ATCG00490.1	ABA1,ADH1,ALDH7B4,APX1,ARF13,AT1G12000,AT5G65980,At4g27940,CDPK1,CHI,ERF3,ERF7,FBA6,FER,GA3,GBF6,LOX1,MDH,MEE31,MYB30,PIF3,PIN7,PRK,RBCL,RR1
GO:0017144	drug metabolic process	13	626	0.0031	AT1G01090.1,AT1G07890.8,AT1G12000.1,AT1G68750.1,AT2G36460.1,AT2G37040.1,AT2G43570.1,AT2G43580.1,AT3G47520.1,AT4G15560.1,AT4G32840.1,AT5G08300.1,AT5G48100.1	APX1,AT1G12000,AT2G43580,AT5G08300,At1g01090,CHI,CLA1,FBA6,MDH,PAL1,PFK6,PPC4,TT10
GO:0046434	organophosphate catabolic process	5	84	0.0031	AT1G01090.1,AT1G12000.1,AT2G36460.1,AT3G07690.1,AT4G32840.1	AT1G12000,AT3G07690,At1g01090,FBA6,PFK6
GO:0007275	multicellular organism development	28	2127	0.0033	AT1G02800.1,AT1G07890.8,AT1G08465.1,AT1G09530.2,AT1G09570.1,AT1G12560.1,AT1G13710.1,AT1G23080.1,AT1G55020.1,AT1G80370.1,AT2G03710.1,AT2G28890.1,AT2G30490.1,AT2G37040.1,AT2G42830.2,AT2G43570.1,AT2G44990.1,AT3G02570.1,AT3G16857.2,AT3G47520.1,AT3G51550.1,AT4G14080.1,AT4G36810.1,AT4G37750.1,AT5G02110.1,AT5G24860.1,AT5G49190.1,AT5G62430.1	ANT,APX1,C4H,CCD7,CEL2,CHI,CYCA2;4,CYCD7;1,CYP78A5,DOF5.5,EXPA7,FER,FPF1,GGPS1,LOX1,MDH,MEE31,MEE48,PAL1,PHYA,PIF3,PIN7,PLL4,RR1,SEP4,SHP2,SSA,YAB2
GO:0046274	lignin catabolic process	3	18	0.0033	AT1G18140.1,AT2G37040.1,AT5G48100.1	LAC1,PAL1,TT10
GO:0032502	developmental process	31	2492	0.004	AT1G02800.1,AT1G07890.8,AT1G08465.1,AT1G09530.2,AT1G09570.1,AT1G12560.1,AT1G13710.1,AT1G23080.1,AT1G55020.1,AT1G80370.1,AT2G03710.1,AT2G28890.1,AT2G30490.1,AT2G37040.1,AT2G42830.2,AT2G43570.1,AT2G44990.1,AT3G02570.1,AT3G16857.2,AT3G28910.1,AT3G47520.1,AT3G51550.1,AT4G14080.1,AT4G36810.1,AT4G37750.1,AT5G02110.1,AT5G04470.1,AT5G24860.1,AT5G26660.1,AT5G49190.1,AT5G62430.1	ANT,APX1,C4H,CCD7,CEL2,CHI,CYCA2;4,CYCD7;1,CYP78A5,DOF5.5,EXPA7,FER,FPF1,GGPS1,LOX1,MDH,MEE31,MEE48,MYB30,MYB86,PAL1,PHYA,PIF3,PIN7,PLL4,RR1,SEP4,SHP2,SIM,SSA,YAB2
GO:0016998	cell wall macromolecule catabolic process	3	20	0.0043	AT1G02310.1,AT2G43570.1,AT2G43580.1	AT2G43580,CHI,MAN1
GO:0019253	reductive pentose-phosphate cycle	3	20	0.0043	AT1G32060.1,AT3G55800.1,ATCG00490.1	PRK,RBCL,SBPASE
GO:0046496	nicotinamide nucleotide metabolic process	5	96	0.005	AT1G01090.1,AT1G09420.2,AT1G12000.1,AT2G36460.1,AT4G32840.1	AT1G12000,At1g01090,FBA6,G6PD4,PFK6
GO:0080167	response to karrikin	5	96	0.005	AT2G29980.1,AT2G30490.1,AT2G37040.1,AT2G44460.1,AT5G17050.1	BGLU28,C4H,FAD3,PAL1,UGT78D2
GO:0000302	response to reactive oxygen species	6	149	0.0051	AT1G07890.8,AT1G52760.1,AT1G77120.1,AT3G12580.1,AT3G17790.1,AT5G05410.1	ADH1,APX1,DREB2A,HSP70,LysoPL2,PAP17
GO:0009416	response to light stimulus	12	585	0.0052	AT1G09530.2,AT1G09570.1,AT1G30040.1,AT1G76570.1,AT1G78440.1,AT2G37040.1,AT3G02380.1,AT3G02570.1,AT3G12580.1,AT4G30950.1,AT5G05410.1,AT5G67030.1	ABA1,AT1G76570,ATGA2OX1,COL2,DREB2A,FAD6,GA2OX2,HSP70,MEE31,PAL1,PHYA,PIF3
GO:0019684	photosynthesis, light reaction	5	98	0.0053	AT1G76570.1,ATCG00020.1,ATCG00220.1,ATCG00280.1,ATCG00680.1	AT1G76570,PSBA,PSBB,PSBC,PSBM
GO:0031408	oxylipin biosynthetic process	3	23	0.0057	AT1G19640.1,AT1G55020.1,AT1G76680.2	JMT,LOX1,OPR1
GO:0034404	nucleobase-containing small molecule biosynthetic process	5	100	0.0057	AT1G01090.1,AT1G12000.1,AT1G32060.1,AT2G36460.1,AT4G32840.1	AT1G12000,At1g01090,FBA6,PFK6,PRK
GO:0001101	response to acid chemical	17	1058	0.0059	AT1G02930.1,AT1G09530.2,AT1G18890.1,AT1G54100.1,AT1G55020.1,AT1G58440.1,AT1G77120.1,AT2G37040.1,AT3G02570.1,AT3G16857.2,AT3G20310.1,AT3G28910.1,AT3G51550.1,AT5G05410.1,AT5G25900.1,AT5G67030.1,ATCG00490.1	ABA1,ADH1,ALDH7B4,CDPK1,DREB2A,ERF7,FER,GA3,GSTF6,LOX1,MEE31,MYB30,PAL1,PIF3,RBCL,RR1,XF1
GO:0006096	glycolytic process	4	57	0.0059	AT1G01090.1,AT1G12000.1,AT2G36460.1,AT4G32840.1	AT1G12000,At1g01090,FBA6,PFK6
GO:0006631	fatty acid metabolic process	7	216	0.0059	AT1G19640.1,AT1G55020.1,AT1G76680.2,AT2G29980.1,AT3G28910.1,AT4G30950.1,AT4G34520.1	FAD3,FAD6,JMT,KCS18,LOX1,MYB30,OPR1
GO:0006757	ATP generation from ADP	4	57	0.0059	AT1G01090.1,AT1G12000.1,AT2G36460.1,AT4G32840.1	AT1G12000,At1g01090,FBA6,PFK6
GO:0042866	pyruvate biosynthetic process	4	57	0.0059	AT1G01090.1,AT1G12000.1,AT2G36460.1,AT4G32840.1	AT1G12000,At1g01090,FBA6,PFK6
GO:0009686	gibberellin biosynthetic process	3	24	0.006	AT1G30040.1,AT1G78440.1,AT5G25900.1	ATGA2OX1,GA2OX2,GA3
GO:0031407	oxylipin metabolic process	3	24	0.006	AT1G19640.1,AT1G55020.1,AT1G76680.2	JMT,LOX1,OPR1
GO:0042446	hormone biosynthetic process	6	157	0.006	AT1G30040.1,AT1G78440.1,AT2G37210.2,AT2G44990.1,AT3G25780.1,AT5G25900.1	AOC3,ATGA2OX1,CCD7,GA2OX2,GA3,LOG3
GO:0048731	system development	21	1474	0.0061	AT1G07890.8,AT1G12560.1,AT1G13710.1,AT1G23080.1,AT1G55020.1,AT2G03710.1,AT2G28890.1,AT2G42830.2,AT2G43570.1,AT2G44990.1,AT3G02570.1,AT3G16857.2,AT3G47520.1,AT3G51550.1,AT4G14080.1,AT4G36810.1,AT4G37750.1,AT5G02110.1,AT5G24860.1,AT5G49190.1,AT5G62430.1	ANT,APX1,CCD7,CHI,CYCD7;1,CYP78A5,DOF5.5,EXPA7,FER,FPF1,GGPS1,LOX1,MDH,MEE31,MEE48,PIN7,PLL4,RR1,SEP4,SHP2,SSA
GO:0048856	anatomical structure development	29	2361	0.0063	AT1G02800.1,AT1G07890.8,AT1G08465.1,AT1G09530.2,AT1G09570.1,AT1G12560.1,AT1G13710.1,AT1G23080.1,AT1G55020.1,AT1G80370.1,AT2G03710.1,AT2G28890.1,AT2G30490.1,AT2G37040.1,AT2G42830.2,AT2G43570.1,AT2G44990.1,AT3G02570.1,AT3G16857.2,AT3G47520.1,AT3G51550.1,AT4G14080.1,AT4G36810.1,AT4G37750.1,AT5G02110.1,AT5G04470.1,AT5G24860.1,AT5G49190.1,AT5G62430.1	ANT,APX1,C4H,CCD7,CEL2,CHI,CYCA2;4,CYCD7;1,CYP78A5,DOF5.5,EXPA7,FER,FPF1,GGPS1,LOX1,MDH,MEE31,MEE48,PAL1,PHYA,PIF3,PIN7,PLL4,RR1,SEP4,SHP2,SIM,SSA,YAB2
GO:0006081	cellular aldehyde metabolic process	4	60	0.0066	AT1G09420.2,AT1G54100.1,AT4G15560.1,AT5G62790.2	ALDH7B4,CLA1,DXR,G6PD4
GO:0009166	nucleotide catabolic process	4	61	0.0067	AT1G01090.1,AT1G12000.1,AT2G36460.1,AT4G32840.1	AT1G12000,At1g01090,FBA6,PFK6
GO:0009685	gibberellin metabolic process	3	26	0.0067	AT1G30040.1,AT1G78440.1,AT5G25900.1	ATGA2OX1,GA2OX2,GA3
GO:0046148	pigment biosynthetic process	5	113	0.008	AT4G15560.1,AT4G17880.1,AT4G36810.1,AT5G17230.3,AT5G67030.1	ABA1,CLA1,GGPS1,MYC4,PSY
GO:0009617	response to bacterium	9	385	0.0085	AT1G02930.1,AT1G32060.1,AT3G12580.1,AT3G28910.1,AT3G55800.1,AT5G02490.1,AT5G02500.1,AT5G52640.1,AT5G56030.2	GSTF6,HSC70-1,HSP70,HSP81-2,HSP90.1,Hsp70-2,MYB30,PRK,SBPASE
GO:0016117	carotenoid biosynthetic process	3	29	0.0085	AT4G36810.1,AT5G17230.3,AT5G67030.1	ABA1,GGPS1,PSY
GO:0019359	nicotinamide nucleotide biosynthetic process	4	67	0.0085	AT1G01090.1,AT1G12000.1,AT2G36460.1,AT4G32840.1	AT1G12000,At1g01090,FBA6,PFK6
GO:0019439	aromatic compound catabolic process	7	238	0.0085	AT1G01090.1,AT1G12000.1,AT1G18140.1,AT2G36460.1,AT2G37040.1,AT4G32840.1,AT5G48100.1	AT1G12000,At1g01090,FBA6,LAC1,PAL1,PFK6,TT10
GO:0019682	glyceraldehyde-3-phosphate metabolic process	3	29	0.0085	AT1G09420.2,AT4G15560.1,AT5G62790.2	CLA1,DXR,G6PD4
GO:1901361	organic cyclic compound catabolic process	7	249	0.0103	AT1G01090.1,AT1G12000.1,AT1G18140.1,AT2G36460.1,AT2G37040.1,AT4G32840.1,AT5G48100.1	AT1G12000,At1g01090,FBA6,LAC1,PAL1,PFK6,TT10
GO:1902652	secondary alcohol metabolic process	2	7	0.0103	AT4G17190.1,AT5G17230.3	FPS2,PSY
GO:1902653	secondary alcohol biosynthetic process	2	7	0.0103	AT4G17190.1,AT5G17230.3	FPS2,PSY
GO:0065007	biological regulation	51	5235	0.0108	AT1G03680.1,AT1G08465.1,AT1G09530.2,AT1G09570.1,AT1G13710.1,AT1G18890.1,AT1G19640.1,AT1G23080.1,AT1G30040.1,AT1G34170.3,AT1G50640.1,AT1G77120.1,AT1G78440.1,AT1G80820.1,AT2G03710.1,AT2G20900.1,AT2G30570.1,AT2G31960.2,AT2G36460.1,AT2G37040.1,AT2G37210.2,AT2G42830.2,AT2G44990.1,AT3G02380.1,AT3G03000.1,AT3G12580.1,AT3G16857.2,AT3G17790.1,AT3G20310.1,AT3G21870.1,AT3G25780.1,AT3G28910.1,AT3G51550.1,AT4…	ABA1,ADH1,ANT,AOC3,ARF13,AT3G03000,AT5G18200,AT5G65980,ATGA2OX1,At1g80820,CCD7,CDPK1,CKX3,COL2,CYCD7;1,CYCP2;1,CYP78A5,DGK5,DOF5.5,DREB2A,ERF3,ERF7,FAD6,FBA6,FER,FPF1,GA2OX2,GA3,GBF6,GSL03,HCT,HSC70-1,HSP70,Hsp70-2,JMT,LOG3,MYB30,MYB86,MYC4,PAL1,PAP17,PHYA,PIF3,PIN7,PSBW,RR1,SEP4,SHP2,SIM,THM1,YAB2
GO:0009056	catabolic process	21	1587	0.0123	AT1G01090.1,AT1G02310.1,AT1G02800.1,AT1G02930.1,AT1G07890.8,AT1G12000.1,AT1G12170.1,AT1G18140.1,AT1G20790.1,AT1G23390.1,AT2G36460.1,AT2G37040.1,AT2G43570.1,AT2G43580.1,AT2G44990.1,AT3G07690.1,AT4G29120.1,AT4G32840.1,AT5G18200.1,AT5G48100.1,AT5G56970.1	APX1,AT1G12000,AT1G12170,AT1G20790,AT1G23390,AT2G43580,AT3G07690,AT4G29120,AT5G18200,At1g01090,CCD7,CEL2,CHI,CKX3,FBA6,GSTF6,LAC1,MAN1,PAL1,PFK6,TT10
GO:0009156	ribonucleoside monophosphate biosynthetic process	5	128	0.0123	AT1G01090.1,AT1G12000.1,AT1G32060.1,AT2G36460.1,AT4G32840.1	AT1G12000,At1g01090,FBA6,PFK6,PRK
GO:0019288	isopentenyl diphosphate biosynthetic process, methylerythritol 4-phosphate pathway	2	8	0.0123	AT4G15560.1,AT5G62790.2	CLA1,DXR
GO:0006790	sulfur compound metabolic process	8	335	0.0126	AT1G01090.1,AT1G02930.1,AT1G31910.1,AT1G76490.1,AT3G54250.1,AT4G15560.1,AT4G37750.1,AT5G27450.2	ANT,AT1G31910,AT3G54250,At1g01090,CLA1,GSTF6,HMG1,MK
GO:0016116	carotenoid metabolic process	3	36	0.0138	AT4G36810.1,AT5G17230.3,AT5G67030.1	ABA1,GGPS1,PSY
GO:0009725	response to hormone	20	1502	0.014	AT1G07890.8,AT1G09530.2,AT1G12000.1,AT1G18890.1,AT1G23080.1,AT1G32060.1,AT1G34170.3,AT1G50640.1,AT1G54100.1,AT1G55020.1,AT1G77120.1,AT2G36460.1,AT3G16857.2,AT3G20310.1,AT3G28910.1,AT3G47520.1,AT3G51550.1,AT5G25900.1,AT5G65980.1,ATCG00490.1	ADH1,ALDH7B4,APX1,ARF13,AT1G12000,AT5G65980,CDPK1,ERF3,ERF7,FBA6,FER,GA3,LOX1,MDH,MYB30,PIF3,PIN7,PRK,RBCL,RR1
GO:0051707	response to other organism	16	1079	0.014	AT1G02800.1,AT1G02930.1,AT1G32060.1,AT2G43570.1,AT2G43580.1,AT3G07690.1,AT3G12580.1,AT3G25780.1,AT3G28910.1,AT3G51550.1,AT3G55800.1,AT5G02490.1,AT5G02500.1,AT5G09590.1,AT5G52640.1,AT5G56030.2	AOC3,AT2G43580,AT3G07690,CEL2,CHI,FER,GSTF6,HSC70-1,HSP70,HSP81-2,HSP90.1,Hsp70-2,MTHSC70-2,MYB30,PRK,SBPASE
GO:0009605	response to external stimulus	19	1431	0.018	AT1G02800.1,AT1G02930.1,AT1G09530.2,AT1G09570.1,AT1G32060.1,AT2G43570.1,AT2G43580.1,AT3G02570.1,AT3G07690.1,AT3G12580.1,AT3G25780.1,AT3G28910.1,AT3G51550.1,AT3G55800.1,AT5G02490.1,AT5G02500.1,AT5G09590.1,AT5G52640.1,AT5G56030.2	AOC3,AT2G43580,AT3G07690,CEL2,CHI,FER,GSTF6,HSC70-1,HSP70,HSP81-2,HSP90.1,Hsp70-2,MEE31,MTHSC70-2,MYB30,PHYA,PIF3,PRK,SBPASE
GO:0018130	heterocycle biosynthetic process	28	2462	0.0181	AT1G01090.1,AT1G09530.2,AT1G09570.1,AT1G12000.1,AT1G32060.1,AT1G34170.3,AT1G50640.1,AT2G03710.1,AT2G36460.1,AT2G42830.2,AT2G44990.1,AT3G02380.1,AT3G02570.1,AT3G12580.1,AT3G16857.2,AT3G20310.1,AT3G28910.1,AT4G15560.1,AT4G17880.1,AT4G32840.1,AT4G34590.1,AT4G37750.1,AT5G02490.1,AT5G02500.1,AT5G05410.1,AT5G26660.1,AT5G48100.1,AT5G62430.1	ANT,ARF13,AT1G12000,At1g01090,CCD7,CLA1,COL2,DOF5.5,DREB2A,ERF3,ERF7,FBA6,GBF6,HSC70-1,HSP70,Hsp70-2,MEE31,MYB30,MYB86,MYC4,PFK6,PHYA,PIF3,PRK,RR1,SEP4,SHP2,TT10
GO:0009735	response to cytokinin	6	212	0.0191	AT1G07890.8,AT1G12000.1,AT1G32060.1,AT2G36460.1,AT3G16857.2,AT3G47520.1	APX1,AT1G12000,FBA6,MDH,PRK,RR1
GO:0061615	glycolytic process through fructose-6-phosphate	2	11	0.0192	AT1G12000.1,AT4G32840.1	AT1G12000,PFK6
GO:0006754	ATP biosynthetic process	4	89	0.0196	AT1G01090.1,AT1G12000.1,AT2G36460.1,AT4G32840.1	AT1G12000,At1g01090,FBA6,PFK6
GO:0010074	maintenance of meristem identity	3	43	0.0203	AT2G03710.1,AT3G16857.2,AT4G37750.1	ANT,RR1,SEP4
GO:0044248	cellular catabolic process	18	1345	0.0206	AT1G01090.1,AT1G02310.1,AT1G02800.1,AT1G02930.1,AT1G07890.8,AT1G12000.1,AT1G12170.1,AT1G18140.1,AT1G20790.1,AT1G23390.1,AT2G36460.1,AT2G37040.1,AT2G43570.1,AT2G43580.1,AT2G44990.1,AT4G29120.1,AT4G32840.1,AT5G48100.1	APX1,AT1G12000,AT1G12170,AT1G20790,AT1G23390,AT2G43580,AT4G29120,At1g01090,CCD7,CEL2,CHI,FBA6,GSTF6,LAC1,MAN1,PAL1,PFK6,TT10
GO:0033383	geranyl diphosphate metabolic process	2	12	0.0218	AT4G17190.1,AT4G36810.1	FPS2,GGPS1
GO:0033384	geranyl diphosphate biosynthetic process	2	12	0.0218	AT4G17190.1,AT4G36810.1	FPS2,GGPS1
GO:0045337	farnesyl diphosphate biosynthetic process	2	12	0.0218	AT4G17190.1,AT4G36810.1	FPS2,GGPS1
GO:0044262	cellular carbohydrate metabolic process	8	386	0.0255	AT1G02310.1,AT1G02800.1,AT1G12000.1,AT1G22210.1,AT2G31960.2,AT3G55800.1,AT4G32840.1,AT5G49190.1	AT1G12000,CEL2,GSL03,MAN1,PFK6,SBPASE,SSA,TPPC
GO:1901575	organic substance catabolic process	18	1377	0.0255	AT1G01090.1,AT1G02310.1,AT1G02800.1,AT1G12000.1,AT1G12170.1,AT1G18140.1,AT1G20790.1,AT1G23390.1,AT2G36460.1,AT2G37040.1,AT2G43570.1,AT2G43580.1,AT2G44990.1,AT3G07690.1,AT4G29120.1,AT4G32840.1,AT5G18200.1,AT5G48100.1	AT1G12000,AT1G12170,AT1G20790,AT1G23390,AT2G43580,AT3G07690,AT4G29120,AT5G18200,At1g01090,CCD7,CEL2,CHI,FBA6,LAC1,MAN1,PAL1,PFK6,TT10
GO:0009260	ribonucleotide biosynthetic process	5	159	0.0256	AT1G01090.1,AT1G12000.1,AT1G32060.1,AT2G36460.1,AT4G32840.1	AT1G12000,At1g01090,FBA6,PFK6,PRK
GO:0048608	reproductive structure development	14	957	0.0259	AT1G07890.8,AT1G13710.1,AT1G23080.1,AT2G03710.1,AT2G42830.2,AT3G02570.1,AT3G47520.1,AT4G14080.1,AT4G36810.1,AT4G37750.1,AT5G02110.1,AT5G24860.1,AT5G49190.1,AT5G62430.1	ANT,APX1,CYCD7;1,CYP78A5,DOF5.5,FPF1,GGPS1,MDH,MEE31,MEE48,PIN7,SEP4,SHP2,SSA
GO:0006952	defense response	17	1277	0.0263	AT1G02930.1,AT1G32060.1,AT1G50640.1,AT1G80820.1,AT2G20900.1,AT2G43570.1,AT2G43580.1,AT3G07690.1,AT3G20310.1,AT3G28910.1,AT3G51550.1,AT3G55800.1,AT4G14080.1,AT4G17880.1,AT5G02500.1,AT5G52640.1,AT5G56030.2	AT2G43580,AT3G07690,At1g80820,CHI,DGK5,ERF3,ERF7,FER,GSTF6,HSC70-1,HSP81-2,HSP90.1,MEE48,MYB30,MYC4,PRK,SBPASE
GO:0006030	chitin metabolic process	2	14	0.0268	AT2G43570.1,AT2G43580.1	AT2G43580,CHI
GO:0006032	chitin catabolic process	2	14	0.0268	AT2G43570.1,AT2G43580.1	AT2G43580,CHI
GO:0042447	hormone catabolic process	2	14	0.0268	AT2G37040.1,AT5G56970.1	CKX3,PAL1
GO:0001666	response to hypoxia	3	51	0.0285	AT1G77120.1,AT3G28910.1,AT5G49190.1	ADH1,MYB30,SSA
GO:0006099	tricarboxylic acid cycle	3	51	0.0285	AT1G68750.1,AT3G47520.1,AT5G08300.1	AT5G08300,MDH,PPC4
GO:0006101	citrate metabolic process	3	51	0.0285	AT1G68750.1,AT3G47520.1,AT5G08300.1	AT5G08300,MDH,PPC4
GO:0009161	ribonucleoside monophosphate metabolic process	5	168	0.0293	AT1G01090.1,AT1G12000.1,AT1G32060.1,AT2G36460.1,AT4G32840.1	AT1G12000,At1g01090,FBA6,PFK6,PRK
GO:0046165	alcohol biosynthetic process	3	52	0.0293	AT4G17190.1,AT5G17230.3,AT5G67030.1	ABA1,FPS2,PSY
GO:0045333	cellular respiration	4	105	0.0296	AT1G68750.1,AT3G47520.1,AT5G08300.1,AT5G52840.1	AT5G08300,AT5G52840,MDH,PPC4
GO:0016999	antibiotic metabolic process	5	171	0.0308	AT1G07890.8,AT1G68750.1,AT2G37040.1,AT3G47520.1,AT5G08300.1	APX1,AT5G08300,MDH,PAL1,PPC4
GO:0009168	purine ribonucleoside monophosphate biosynthetic process	4	110	0.034	AT1G01090.1,AT1G12000.1,AT2G36460.1,AT4G32840.1	AT1G12000,At1g01090,FBA6,PFK6
GO:0045338	farnesyl diphosphate metabolic process	2	17	0.0342	AT4G17190.1,AT4G36810.1	FPS2,GGPS1
GO:0046677	response to antibiotic	6	253	0.0356	AT1G52760.1,AT1G77120.1,AT3G12580.1,AT3G17790.1,AT3G28910.1,AT5G05410.1	ADH1,DREB2A,HSP70,LysoPL2,MYB30,PAP17
GO:0051188	cofactor biosynthetic process	6	253	0.0356	AT1G01090.1,AT1G12000.1,AT2G30490.1,AT2G36460.1,AT4G15560.1,AT4G32840.1	AT1G12000,At1g01090,C4H,CLA1,FBA6,PFK6
GO:0009793	embryo development ending in seed dormancy	7	336	0.0363	AT1G07890.8,AT1G23080.1,AT3G02570.1,AT3G47520.1,AT4G14080.1,AT4G36810.1,AT5G02110.1	APX1,CYCD7;1,GGPS1,MDH,MEE31,MEE48,PIN7
GO:0006094	gluconeogenesis	2	18	0.0364	AT2G36460.1,AT3G55800.1	FBA6,SBPASE
GO:0034654	nucleobase-containing compound biosynthetic process	25	2274	0.0366	AT1G01090.1,AT1G09530.2,AT1G09570.1,AT1G12000.1,AT1G32060.1,AT1G34170.3,AT1G50640.1,AT2G03710.1,AT2G36460.1,AT2G42830.2,AT3G02380.1,AT3G02570.1,AT3G12580.1,AT3G16857.2,AT3G20310.1,AT3G28910.1,AT4G17880.1,AT4G32840.1,AT4G34590.1,AT4G37750.1,AT5G02490.1,AT5G02500.1,AT5G05410.1,AT5G26660.1,AT5G62430.1	ANT,ARF13,AT1G12000,At1g01090,COL2,DOF5.5,DREB2A,ERF3,ERF7,FBA6,GBF6,HSC70-1,HSP70,Hsp70-2,MEE31,MYB30,MYB86,MYC4,PFK6,PHYA,PIF3,PRK,RR1,SEP4,SHP2
GO:0009639	response to red or far red light	5	186	0.0403	AT1G09530.2,AT1G09570.1,AT1G30040.1,AT1G76570.1,AT5G67030.1	ABA1,AT1G76570,GA2OX2,PHYA,PIF3
GO:1901136	carbohydrate derivative catabolic process	3	61	0.0405	AT2G43570.1,AT2G43580.1,AT3G07690.1	AT2G43580,AT3G07690,CHI
GO:0010492	maintenance of shoot apical meristem identity	2	20	0.0428	AT3G16857.2,AT4G37750.1	ANT,RR1
GO:0009743	response to carbohydrate	4	123	0.0451	AT1G77120.1,AT3G02570.1,AT4G34590.1,AT5G67030.1	ABA1,ADH1,GBF6,MEE31
GO:0010114	response to red light	3	64	0.0451	AT1G09570.1,AT1G30040.1,AT5G67030.1	ABA1,GA2OX2,PHYA
GO:1901137	carbohydrate derivative biosynthetic process	8	444	0.0453	AT1G01090.1,AT1G12000.1,AT1G30000.1,AT1G32060.1,AT2G36460.1,AT3G02570.1,AT4G15560.1,AT4G32840.1	AT1G12000,At1g01090,CLA1,FBA6,MEE31,MNS3,PFK6,PRK
GO:0005984	disaccharide metabolic process	3	65	0.0464	AT1G22210.1,AT3G55800.1,AT5G49190.1	SBPASE,SSA,TPPC
GO:0071554	cell wall organization or biogenesis	10	639	0.047	AT1G02310.1,AT1G02800.1,AT1G12560.1,AT2G31960.2,AT2G43570.1,AT2G43580.1,AT3G02570.1,AT3G22800.1,AT4G13340.1,AT5G48930.1	AT2G43580,AT3G22800,CEL2,CHI,EXPA7,GSL03,HCT,LRX3,MAN1,MEE31
GO:1901564	organonitrogen compound metabolic process	39	4116	0.047	AT1G01090.1,AT1G02930.1,AT1G09420.2,AT1G09570.1,AT1G12000.1,AT1G12170.1,AT1G17745.2,AT1G18890.1,AT1G20790.1,AT1G22280.3,AT1G23390.1,AT1G30000.1,AT1G31910.1,AT1G32060.1,AT1G34110.1,AT1G76490.1,AT1G76570.1,AT2G19230.1,AT2G28890.1,AT2G36460.1,AT2G37040.1,AT2G37210.2,AT2G43570.1,AT2G43580.1,AT3G02570.1,AT3G12580.1,AT3G51550.1,AT3G54250.1,AT4G15560.1,AT4G29120.1,AT4G32840.1,AT4G37750.1,AT5G17330.1,AT5…	ANT,AT1G12000,AT1G12170,AT1G20790,AT1G23390,AT1G31910,AT1G34110,AT1G76570,AT2G19230,AT2G43580,AT3G54250,AT4G29120,At1g01090,CDPK1,CHI,CKX3,CLA1,FBA6,FER,G6PD4,GAD,GSTF6,HMG1,HSP70,LOG3,MEE31,MK,MNS3,PAL1,PAPP2C,PFK6,PGDH,PHYA,PLL4,PRK,PSAA,PSBA,PSBB,PSBC
GO:0006457	protein folding	4	126	0.0476	AT5G09590.1,AT5G52640.1,AT5G56000.1,AT5G56030.2	HSP81-2,HSP90.1,Hsp81.4,MTHSC70-2
GO:0006636	unsaturated fatty acid biosynthetic process	2	22	0.0483	AT2G29980.1,AT4G30950.1	FAD3,FAD6
GO:0009108	coenzyme biosynthetic process	5	198	0.0485	AT1G01090.1,AT1G12000.1,AT2G30490.1,AT2G36460.1,AT4G32840.1	AT1G12000,At1g01090,C4H,FBA6,PFK6

## Sheet: Enrichment molecular function
Original Research Article
Title of the manuscript:
De novo transcriptome analysis of the critically endangered alpine Himalayan herb Nardostachys jatamansi reveals the biosynthesis pathway genes of tissue-specific secondary metabolites
Nisha Dhiman1,2, Anil Kumar3, Dinesh Kumar3, Amita Bhattacharya1,2*
1Division of Biotechnology, CSIR-Institute of Himalayan Bioresource Technology, Palampur-176061, H.P., India
2Academy of Scientific and Innovative Research, CSIR-Institute of Himalayan Bioresource Technology, Palampur-176061, H.P., India
3Natural Product Chemistry and Process Development Division, CSIR-Institute of Himalayan Bioresource Technology, Palampur-176061, H.P., India
*Corresponding Author
Email address: amitabhatta@ihbt.res.in; amitabhatta@yahoo.co.uk
ORCID ID: orcid.org/0000-0003-1936-2995
Supplementary Table 6: Details of Protein–Protein interaction network of DAPs of leaves and rhizomes of N. jatamansi identified against known protein-species in Experiment or Text Mining databases
#term ID	term description	observed gene count	background gene count	false discovery rate	matching proteins in your network (IDs)	matching proteins in your network (labels)
GO:0016491	oxidoreductase activity	43	1201	3.08e-17	AT1G01090.1,AT1G03680.1,AT1G07890.8,AT1G09420.2,AT1G13710.1,AT1G17745.2,AT1G18140.1,AT1G22440.1,AT1G30040.1,AT1G54100.1,AT1G55020.1,AT1G58440.1,AT1G76490.1,AT1G76680.2,AT1G77120.1,AT1G78440.1,AT1G80820.1,AT2G24270.4,AT2G29980.1,AT2G30490.1,AT2G44990.1,AT3G07690.1,AT3G17790.1,AT3G26220.1,AT3G47520.1,AT4G19170.1,AT4G20235.1,AT4G29120.1,AT4G30950.1,AT4G37970.1,AT5G23395.1,AT5G25900.1,AT5G48100.1,AT5…	ABA1,ADH1,ALDH11A3,ALDH7B4,APX1,AT1G22440,AT3G07690,AT4G29120,AT5G52840,ATGA2OX1,At1g01090,At1g80820,C4H,CAD6,CCD7,CKX3,CYP71A28,CYP71B3,CYP78A5,DXR,FAD3,FAD6,G6PD4,GA2OX2,GA3,HMG1,LAC1,LOX1,MDH,MIA40,NAD7,NCED4,OPR1,PAP17,PGDH,PSAA,PSBA,PSBB,PSBC,RBCL,THM1,TT10,XF1
GO:0003824	catalytic activity	100	7239	1.88e-14	AT1G01090.1,AT1G01610.1,AT1G02310.1,AT1G02800.1,AT1G02930.1,AT1G03680.1,AT1G07890.8,AT1G09420.2,AT1G09570.1,AT1G12000.1,AT1G12170.1,AT1G13710.1,AT1G17745.2,AT1G18140.1,AT1G18890.1,AT1G19640.1,AT1G20790.1,AT1G22210.1,AT1G22280.3,AT1G22440.1,AT1G30000.1,AT1G30040.1,AT1G31910.1,AT1G32060.1,AT1G34110.1,AT1G51760.1,AT1G52760.1,AT1G54100.1,AT1G55020.1,AT1G58440.1,AT1G61680.1,AT1G67980.1,AT1G68750.1,AT1…	ABA1,ADH1,ALDH11A3,ALDH7B4,AOC3,APX1,AT1G12000,AT1G12170,AT1G20790,AT1G22440,AT1G31910,AT1G34110,AT2G19230,AT2G23230,AT2G43580,AT3G07690,AT3G54250,AT4G29120,AT5G08300,AT5G18200,AT5G52840,ATGA2OX1,At1g01090,At1g80820,BGLU2,BGLU28,BGLU3,C4H,CAD6,CCD7,CCOAMT,CDPK1,CEL2,CHI,CKX3,CLA1,CWINV5,CYP71A28,CYP71B3,CYP78A5,DGK5,DXR,FAD3,FAD6,FBA6,FER,FPS2,G6PD4,GA2OX2,GA3,GAD,GGPS1,GGR,GPAT4,GSL03,GSTF6,HCT,…
GO:0043167	ion binding	71	5070	4.82e-09	AT1G02930.1,AT1G07890.8,AT1G08465.1,AT1G12000.1,AT1G13710.1,AT1G18140.1,AT1G18890.1,AT1G22280.3,AT1G22440.1,AT1G30000.1,AT1G30040.1,AT1G31910.1,AT1G32060.1,AT1G34110.1,AT1G51760.1,AT1G55020.1,AT1G58440.1,AT1G61680.1,AT1G67980.1,AT1G76570.1,AT1G76680.2,AT1G77120.1,AT1G78440.1,AT2G04850.1,AT2G19230.1,AT2G20900.1,AT2G23230.1,AT2G28890.1,AT2G30490.1,AT2G35500.1,AT2G36460.1,AT2G44990.1,AT3G02380.1,AT3…	ABA1,ADH1,APX1,AT1G12000,AT1G22440,AT1G31910,AT1G34110,AT1G76570,AT2G04850,AT2G19230,AT2G23230,AT3G03000,AT3G54250,AT5G08300,AT5G18200,ATGA2OX1,C4H,CAD6,CCD7,CCOAMT,CDPK1,CKX3,CLA1,COL2,CYP71A28,CYP71B3,CYP78A5,DGK5,DOF5.5,DXR,FBA6,FER,FPS2,GA2OX2,GA3,GAD,GGPS1,GGR,GSTF6,HSC70-1,HSP70,HSP81-2,HSP90.1,Hsp70-2,Hsp81.4,IAR3,LAC1,LOX1,MEE31,MK,MNS3,MTHSC70-2,NCED4,OPR1,PAP17,PAPP2C,PFK6,PLL4,PRK,PSAA…
GO:0005488	binding	98	8611	9.25e-09	AT1G02930.1,AT1G07400.1,AT1G07890.8,AT1G08465.1,AT1G09420.2,AT1G09530.2,AT1G09570.1,AT1G12000.1,AT1G13710.1,AT1G17745.2,AT1G18140.1,AT1G18890.1,AT1G22280.3,AT1G22440.1,AT1G30000.1,AT1G30040.1,AT1G31910.1,AT1G32060.1,AT1G34110.1,AT1G34170.3,AT1G50640.1,AT1G51760.1,AT1G55020.1,AT1G58440.1,AT1G61680.1,AT1G67980.1,AT1G76490.1,AT1G76570.1,AT1G76680.2,AT1G77120.1,AT1G78440.1,AT1G80820.1,AT2G03710.1,AT2…	ABA1,ADH1,ANT,APX1,ARF13,AT1G07400,AT1G12000,AT1G22440,AT1G31910,AT1G34110,AT1G76570,AT2G04850,AT2G19230,AT2G23230,AT2G43580,AT3G03000,AT3G07690,AT3G54250,AT4G29120,AT5G08300,AT5G18200,ATGA2OX1,At1g80820,C4H,CAD6,CCD7,CCOAMT,CDPK1,CHI,CKX3,CLA1,COL2,CYCP2;1,CYP71A28,CYP71B3,CYP78A5,DGK5,DOF5.5,DREB2A,DXR,ERF3,ERF7,FAD6,FBA6,FER,FPS2,G6PD4,GA2OX2,GA3,GAD,GBF6,GGPS1,GGR,GSTF6,HMG1,HSC70-1,HSP70,HSP…
GO:0048037	cofactor binding	26	860	9.41e-09	AT1G02930.1,AT1G07890.8,AT1G09420.2,AT1G13710.1,AT1G17745.2,AT1G58440.1,AT1G76490.1,AT1G76570.1,AT1G76680.2,AT1G80820.1,AT2G30490.1,AT3G07690.1,AT3G26220.1,AT4G20235.1,AT4G29120.1,AT5G08300.1,AT5G17330.1,AT5G25900.1,AT5G56970.1,AT5G62790.2,AT5G67030.1,ATCG00020.1,ATCG00280.1,ATCG00350.1,ATCG00680.1,ATMG00510.1	ABA1,APX1,AT1G76570,AT3G07690,AT4G29120,AT5G08300,At1g80820,C4H,CKX3,CYP71A28,CYP71B3,CYP78A5,DXR,G6PD4,GA3,GAD,GSTF6,HMG1,NAD7,OPR1,PGDH,PSAA,PSBA,PSBB,PSBC,XF1
GO:0046872	metal ion binding	50	2940	1.07e-08	AT1G02930.1,AT1G07890.8,AT1G08465.1,AT1G12000.1,AT1G13710.1,AT1G18140.1,AT1G18890.1,AT1G22280.3,AT1G22440.1,AT1G30000.1,AT1G30040.1,AT1G51760.1,AT1G55020.1,AT1G61680.1,AT1G67980.1,AT1G77120.1,AT1G78440.1,AT2G04850.1,AT2G23230.1,AT2G28890.1,AT2G30490.1,AT2G35500.1,AT2G36460.1,AT2G44990.1,AT3G02380.1,AT3G02570.1,AT3G03000.1,AT3G17790.1,AT3G25820.1,AT3G26220.1,AT3G55800.1,AT4G15560.1,AT4G17190.1,AT4…	ADH1,APX1,AT1G12000,AT1G22440,AT2G04850,AT2G23230,AT3G03000,AT5G08300,AT5G18200,ATGA2OX1,C4H,CAD6,CCD7,CCOAMT,CDPK1,CLA1,COL2,CYP71A28,CYP71B3,CYP78A5,DOF5.5,DXR,FBA6,FPS2,GA2OX2,GA3,GGPS1,GGR,GSTF6,IAR3,LAC1,LOX1,MEE31,MK,MNS3,NCED4,PAP17,PAPP2C,PFK6,PLL4,PSAA,PSBA,PSBC,RBCL,SBPASE,SKL2,TPS14,TPS27,TT10,YAB2
GO:0016616	oxidoreductase activity, acting on the CH-OH group of donors, NAD or NADP as acceptor	10	120	6.06e-07	AT1G09420.2,AT1G17745.2,AT1G22440.1,AT1G76490.1,AT1G77120.1,AT3G07690.1,AT3G47520.1,AT4G29120.1,AT4G37970.1,AT5G62790.2	ADH1,AT1G22440,AT3G07690,AT4G29120,CAD6,DXR,G6PD4,HMG1,MDH,PGDH
GO:0016614	oxidoreductase activity, acting on CH-OH group of donors	11	184	2.52e-06	AT1G09420.2,AT1G17745.2,AT1G22440.1,AT1G76490.1,AT1G77120.1,AT3G07690.1,AT3G47520.1,AT4G29120.1,AT4G37970.1,AT5G56970.1,AT5G62790.2	ADH1,AT1G22440,AT3G07690,AT4G29120,CAD6,CKX3,DXR,G6PD4,HMG1,MDH,PGDH
GO:0050662	coenzyme binding	13	386	7.89e-05	AT1G09420.2,AT1G17745.2,AT1G58440.1,AT1G76490.1,AT1G76680.2,AT1G80820.1,AT3G07690.1,AT4G29120.1,AT5G17330.1,AT5G56970.1,AT5G62790.2,AT5G67030.1,ATMG00510.1	ABA1,AT3G07690,AT4G29120,At1g80820,CKX3,DXR,G6PD4,GAD,HMG1,NAD7,OPR1,PGDH,XF1
GO:0016168	chlorophyll binding	5	30	9.5e-05	AT1G76570.1,ATCG00020.1,ATCG00280.1,ATCG00350.1,ATCG00680.1	AT1G76570,PSAA,PSBA,PSBB,PSBC
GO:0046906	tetrapyrrole binding	11	299	0.00018	AT1G07890.8,AT1G13710.1,AT1G76570.1,AT2G30490.1,AT3G26220.1,AT4G20235.1,AT5G25900.1,ATCG00020.1,ATCG00280.1,ATCG00350.1,ATCG00680.1	APX1,AT1G76570,C4H,CYP71A28,CYP71B3,CYP78A5,GA3,PSAA,PSBA,PSBB,PSBC
GO:0004553	hydrolase activity, hydrolyzing O-glycosyl compounds	10	258	0.00029	AT1G02310.1,AT1G02800.1,AT1G30000.1,AT2G43570.1,AT2G43580.1,AT2G44460.1,AT3G13784.1,AT4G14080.1,AT4G22100.1,AT5G16580.1	AT2G43580,BGLU2,BGLU28,BGLU3,CEL2,CHI,CWINV5,MAN1,MEE48,MNS3
GO:0016705	oxidoreductase activity, acting on paired donors, with incorporation or reduction of molecular oxygen	10	264	0.00032	AT1G13710.1,AT1G30040.1,AT1G58440.1,AT1G78440.1,AT2G29980.1,AT2G30490.1,AT3G26220.1,AT4G20235.1,AT5G25900.1,AT5G67030.1	ABA1,ATGA2OX1,C4H,CYP71A28,CYP71B3,CYP78A5,FAD3,GA2OX2,GA3,XF1
GO:0097159	organic cyclic compound binding	62	5841	0.00062	AT1G02930.1,AT1G07890.8,AT1G08465.1,AT1G09420.2,AT1G09530.2,AT1G09570.1,AT1G12000.1,AT1G13710.1,AT1G17745.2,AT1G18890.1,AT1G31910.1,AT1G32060.1,AT1G34110.1,AT1G34170.3,AT1G50640.1,AT1G58440.1,AT1G76490.1,AT1G76570.1,AT1G76680.2,AT1G77120.1,AT2G03710.1,AT2G19230.1,AT2G20900.1,AT2G30490.1,AT2G42830.2,AT3G02380.1,AT3G07690.1,AT3G12580.1,AT3G16857.2,AT3G20310.1,AT3G26220.1,AT3G28910.1,AT3G51550.1,AT3…	ABA1,ADH1,ANT,APX1,ARF13,AT1G12000,AT1G31910,AT1G34110,AT1G76570,AT2G19230,AT3G07690,AT3G54250,AT4G29120,AT5G08300,AT5G18200,C4H,CDPK1,CKX3,COL2,CYP71A28,CYP71B3,CYP78A5,DGK5,DOF5.5,DREB2A,DXR,ERF3,ERF7,FER,G6PD4,GA3,GAD,GBF6,GSTF6,HMG1,HSC70-1,HSP70,HSP81-2,HSP90.1,Hsp70-2,Hsp81.4,MK,MTHSC70-2,MYB30,MYB86,MYC4,NAD7,OPR1,PFK6,PGDH,PHYA,PIF3,PRK,PSAA,PSBA,PSBB,PSBC,RR1,SEP4,SHP2,XF1,YAB2
GO:1901363	heterocyclic compound binding	62	5835	0.00062	AT1G02930.1,AT1G07890.8,AT1G08465.1,AT1G09420.2,AT1G09530.2,AT1G09570.1,AT1G12000.1,AT1G13710.1,AT1G17745.2,AT1G18890.1,AT1G31910.1,AT1G32060.1,AT1G34110.1,AT1G34170.3,AT1G50640.1,AT1G58440.1,AT1G76490.1,AT1G76570.1,AT1G76680.2,AT1G77120.1,AT2G03710.1,AT2G19230.1,AT2G20900.1,AT2G30490.1,AT2G42830.2,AT3G02380.1,AT3G07690.1,AT3G12580.1,AT3G16857.2,AT3G20310.1,AT3G26220.1,AT3G28910.1,AT3G51550.1,AT3…	ABA1,ADH1,ANT,APX1,ARF13,AT1G12000,AT1G31910,AT1G34110,AT1G76570,AT2G19230,AT3G07690,AT3G54250,AT4G29120,AT5G08300,AT5G18200,C4H,CDPK1,CKX3,COL2,CYP71A28,CYP71B3,CYP78A5,DGK5,DOF5.5,DREB2A,DXR,ERF3,ERF7,FER,G6PD4,GA3,GAD,GBF6,GSTF6,HMG1,HSC70-1,HSP70,HSP81-2,HSP90.1,Hsp70-2,Hsp81.4,MK,MTHSC70-2,MYB30,MYB86,MYC4,NAD7,OPR1,PFK6,PGDH,PHYA,PIF3,PRK,PSAA,PSBA,PSBB,PSBC,RR1,SEP4,SHP2,XF1,YAB2
GO:0004497	monooxygenase activity	8	199	0.0011	AT1G13710.1,AT1G58440.1,AT2G30490.1,AT3G26220.1,AT4G20235.1,AT5G25900.1,AT5G67030.1,ATCG00490.1	ABA1,C4H,CYP71A28,CYP71B3,CYP78A5,GA3,RBCL,XF1
GO:0016709	oxidoreductase activity, acting on paired donors, with incorporation or reduction of molecular oxygen, NAD(P)H as one donor, and incorporation of one atom of oxygen	7	143	0.0011	AT1G13710.1,AT1G58440.1,AT2G30490.1,AT3G26220.1,AT4G20235.1,AT5G25900.1,AT5G67030.1	ABA1,C4H,CYP71A28,CYP71B3,CYP78A5,GA3,XF1
GO:0045156	electron transporter, transferring electrons within the cyclic electron transport pathway of photosynthesis activity	3	9	0.0011	ATCG00020.1,ATCG00280.1,ATCG00680.1	PSBA,PSBB,PSBC
GO:0000166	nucleotide binding	32	2461	0.0023	AT1G09420.2,AT1G12000.1,AT1G17745.2,AT1G18890.1,AT1G31910.1,AT1G32060.1,AT1G34110.1,AT1G58440.1,AT1G76490.1,AT1G76680.2,AT1G77120.1,AT2G19230.1,AT2G20900.1,AT3G07690.1,AT3G12580.1,AT3G51550.1,AT3G54250.1,AT4G29120.1,AT4G32840.1,AT5G02490.1,AT5G02500.1,AT5G08300.1,AT5G09590.1,AT5G18200.1,AT5G27450.2,AT5G52640.1,AT5G56000.1,AT5G56030.2,AT5G56970.1,AT5G62790.2,AT5G67030.1,ATMG00510.1	ABA1,ADH1,AT1G12000,AT1G31910,AT1G34110,AT2G19230,AT3G07690,AT3G54250,AT4G29120,AT5G08300,AT5G18200,CDPK1,CKX3,DGK5,DXR,FER,G6PD4,HMG1,HSC70-1,HSP70,HSP81-2,HSP90.1,Hsp70-2,Hsp81.4,MK,MTHSC70-2,NAD7,OPR1,PFK6,PGDH,PRK,XF1
GO:0000287	magnesium ion binding	6	115	0.0023	AT1G61680.1,AT2G23230.1,AT2G35500.1,AT3G25820.1,AT5G27450.2,ATCG00490.1	AT2G23230,MK,RBCL,SKL2,TPS14,TPS27
GO:0004337	geranyltranstransferase activity	3	13	0.0023	AT4G17190.1,AT4G36810.1,AT5G17230.3	FPS2,GGPS1,PSY
GO:0004659	prenyltransferase activity	4	37	0.0023	AT4G17190.1,AT4G36810.1,AT4G38460.1,AT5G17230.3	FPS2,GGPS1,GGR,PSY
GO:0016829	lyase activity	9	296	0.0023	AT1G61680.1,AT1G68750.1,AT2G23230.1,AT2G36460.1,AT2G37040.1,AT3G25820.1,AT3G54250.1,AT5G17330.1,ATCG00490.1	AT2G23230,AT3G54250,FBA6,GAD,PAL1,PPC4,RBCL,TPS14,TPS27
GO:0046914	transition metal ion binding	17	933	0.0023	AT1G02930.1,AT1G13710.1,AT1G18140.1,AT1G22440.1,AT1G77120.1,AT2G30490.1,AT2G36460.1,AT3G02380.1,AT3G02570.1,AT3G26220.1,AT4G20235.1,AT4G37970.1,AT5G08300.1,AT5G18200.1,AT5G25900.1,AT5G48100.1,AT5G62790.2	ADH1,AT1G22440,AT5G08300,AT5G18200,C4H,CAD6,COL2,CYP71A28,CYP71B3,CYP78A5,DXR,FBA6,GA3,GSTF6,LAC1,MEE31,TT10
GO:0036094	small molecule binding	33	2633	0.0027	AT1G09420.2,AT1G12000.1,AT1G17745.2,AT1G18890.1,AT1G31910.1,AT1G32060.1,AT1G34110.1,AT1G58440.1,AT1G76490.1,AT1G76680.2,AT1G77120.1,AT2G19230.1,AT2G20900.1,AT3G07690.1,AT3G12580.1,AT3G51550.1,AT3G54250.1,AT4G29120.1,AT4G32840.1,AT5G02490.1,AT5G02500.1,AT5G08300.1,AT5G09590.1,AT5G17330.1,AT5G18200.1,AT5G27450.2,AT5G52640.1,AT5G56000.1,AT5G56030.2,AT5G56970.1,AT5G62790.2,AT5G67030.1,ATMG00510.1	ABA1,ADH1,AT1G12000,AT1G31910,AT1G34110,AT2G19230,AT3G07690,AT3G54250,AT4G29120,AT5G08300,AT5G18200,CDPK1,CKX3,DGK5,DXR,FER,G6PD4,GAD,HMG1,HSC70-1,HSP70,HSP81-2,HSP90.1,Hsp70-2,Hsp81.4,MK,MTHSC70-2,NAD7,OPR1,PFK6,PGDH,PRK,XF1
GO:0016830	carbon-carbon lyase activity	5	96	0.0062	AT1G68750.1,AT2G36460.1,AT3G54250.1,AT5G17330.1,ATCG00490.1	AT3G54250,FBA6,GAD,PPC4,RBCL
GO:0051213	dioxygenase activity	5	97	0.0063	AT1G30040.1,AT1G55020.1,AT1G78440.1,AT2G44990.1,AT4G19170.1	ATGA2OX1,CCD7,GA2OX2,LOX1,NCED4
GO:0016903	oxidoreductase activity, acting on the aldehyde or oxo group of donors	4	56	0.007	AT1G01090.1,AT1G54100.1,AT1G80820.1,AT2G24270.4	ALDH11A3,ALDH7B4,At1g01090,At1g80820
GO:0016831	carboxy-lyase activity	4	60	0.0087	AT1G68750.1,AT3G54250.1,AT5G17330.1,ATCG00490.1	AT3G54250,GAD,PPC4,RBCL
GO:0051082	unfolded protein binding	4	60	0.0087	AT5G09590.1,AT5G52640.1,AT5G56000.1,AT5G56030.2	HSP81-2,HSP90.1,Hsp81.4,MTHSC70-2
GO:0043168	anion binding	31	2629	0.0098	AT1G02930.1,AT1G12000.1,AT1G18890.1,AT1G31910.1,AT1G32060.1,AT1G34110.1,AT1G58440.1,AT1G76570.1,AT1G76680.2,AT2G19230.1,AT2G20900.1,AT3G12580.1,AT3G51550.1,AT3G54250.1,AT4G32840.1,AT5G02490.1,AT5G02500.1,AT5G09590.1,AT5G17330.1,AT5G18200.1,AT5G27450.2,AT5G52640.1,AT5G56000.1,AT5G56030.2,AT5G56970.1,AT5G62790.2,AT5G67030.1,ATCG00020.1,ATCG00280.1,ATCG00350.1,ATCG00680.1	ABA1,AT1G12000,AT1G31910,AT1G34110,AT1G76570,AT2G19230,AT3G54250,AT5G18200,CDPK1,CKX3,DGK5,DXR,FER,GAD,GSTF6,HSC70-1,HSP70,HSP81-2,HSP90.1,Hsp70-2,Hsp81.4,MK,MTHSC70-2,OPR1,PFK6,PRK,PSAA,PSBA,PSBB,PSBC,XF1
GO:0016702	oxidoreductase activity, acting on single donors with incorporation of molecular oxygen, incorporation of two atoms of oxygen	3	28	0.0105	AT1G55020.1,AT2G44990.1,AT4G19170.1	CCD7,LOX1,NCED4
GO:0051287	NAD binding	4	67	0.0114	AT1G17745.2,AT3G07690.1,AT4G29120.1,ATMG00510.1	AT3G07690,AT4G29120,NAD7,PGDH
GO:0008422	beta-glucosidase activity	4	70	0.013	AT2G44460.1,AT4G14080.1,AT4G22100.1,AT5G16580.1	BGLU2,BGLU28,BGLU3,MEE48
GO:0010333	terpene synthase activity	3	32	0.0134	AT1G61680.1,AT2G23230.1,AT3G25820.1	AT2G23230,TPS14,TPS27
GO:0045543	gibberellin 2-beta-dioxygenase activity	2	7	0.0134	AT1G30040.1,AT1G78440.1	ATGA2OX1,GA2OX2
GO:0016620	oxidoreductase activity, acting on the aldehyde or oxo group of donors, NAD or NADP as acceptor	3	39	0.0207	AT1G54100.1,AT1G80820.1,AT2G24270.4	ALDH11A3,ALDH7B4,At1g80820
GO:0016765	transferase activity, transferring alkyl or aryl (other than methyl) groups	5	142	0.0218	AT1G02930.1,AT4G17190.1,AT4G36810.1,AT4G38460.1,AT5G17230.3	FPS2,GGPS1,GGR,GSTF6,PSY
GO:0003872	6-phosphofructokinase activity	2	11	0.024	AT1G12000.1,AT4G32840.1	AT1G12000,PFK6
GO:0004022	alcohol dehydrogenase (NAD) activity	2	11	0.024	AT1G22440.1,AT1G77120.1	ADH1,AT1G22440
GO:0102483	scopolin beta-glucosidase activity	3	42	0.024	AT2G44460.1,AT4G22100.1,AT5G16580.1	BGLU2,BGLU28,BGLU3
GO:0004161	dimethylallyltranstransferase activity	2	12	0.0262	AT4G17190.1,AT4G36810.1	FPS2,GGPS1
GO:0004568	chitinase activity	2	12	0.0262	AT2G43570.1,AT2G43580.1	AT2G43580,CHI
GO:0005507	copper ion binding	5	157	0.0285	AT1G02930.1,AT1G18140.1,AT2G36460.1,AT5G08300.1,AT5G48100.1	AT5G08300,FBA6,GSTF6,LAC1,TT10
GO:0044212	transcription regulatory region DNA binding	8	386	0.029	AT1G09530.2,AT2G03710.1,AT2G42830.2,AT3G20310.1,AT3G28910.1,AT5G05410.1,AT5G26660.1,AT5G62430.1	DOF5.5,DREB2A,ERF7,MYB30,MYB86,PIF3,SEP4,SHP2
GO:0004311	farnesyltranstransferase activity	2	16	0.0384	AT4G36810.1,AT5G17230.3	GGPS1,PSY
GO:0005199	structural constituent of cell wall	2	17	0.042	AT3G22800.1,AT4G13340.1	AT3G22800,LRX3
GO:0008061	chitin binding	2	17	0.042	AT2G43570.1,AT2G43580.1	AT2G43580,CHI
GO:0052716	hydroquinone:oxygen oxidoreductase activity	2	17	0.042	AT1G18140.1,AT5G48100.1	LAC1,TT10
GO:0015923	mannosidase activity	2	18	0.0441	AT1G02310.1,AT1G30000.1	MAN1,MNS3
GO:0016651	oxidoreductase activity, acting on NAD(P)H	4	115	0.0448	AT1G03680.1,AT3G47520.1,AT5G52840.1,ATMG00510.1	AT5G52840,MDH,NAD7,THM1
GO:0050661	NADP binding	3	59	0.0448	AT1G09420.2,AT1G76490.1,AT5G62790.2	DXR,G6PD4,HMG1

## Sheet: String interactions
Original Research Article
Title of the manuscript:
De novo transcriptome analysis of the critically endangered alpine Himalayan herb Nardostachys jatamansi reveals the biosynthesis pathway genes of tissue-specific secondary metabolites
Nisha Dhiman1,2, Anil Kumar3, Dinesh Kumar3, Amita Bhattacharya1,2*
1Division of Biotechnology, CSIR-Institute of Himalayan Bioresource Technology, Palampur-176061, H.P., India
2Academy of Scientific and Innovative Research, CSIR-Institute of Himalayan Bioresource Technology, Palampur-176061, H.P., India
3Natural Product Chemistry and Process Development Division, CSIR-Institute of Himalayan Bioresource Technology, Palampur-176061, H.P., India
*Corresponding Author
Email address: amitabhatta@ihbt.res.in; amitabhatta@yahoo.co.uk
ORCID ID: orcid.org/0000-0003-1936-2995
Supplementary Table 6: Details of Protein–Protein interaction network of DAPs of leaves and rhizomes of N. jatamansi identified against known protein-species in Experiment or Text Mining databases
#node1	node2	node1_string_internal_id	node2_string_internal_id	node1_external_id	node2_external_id	neighborhood_on_chromosome	gene_fusion	phylogenetic_cooccurrence	homology	coexpression	experimentally_determined_interaction	database_annotated	automated_textmining	combined_score
SBPASE	PRK	623790	611014	3702.AT3G55800.1	3702.AT1G32060.1	0	0	0	0	0.984	0	0	0.978	0.999
DXR	CLA1	634514	626048	3702.AT5G62790.2	3702.AT4G15560.1	0.06	0	0.392	0	0.206	0	0.9	0.989	0.999
PSBB	PSBA	635090	635044	3702.ATCG00680.1	3702.ATCG00020.1	0	0	0.425	0	0.649	0.97	0	0.99	0.999
PSBC	PSBA	635061	635044	3702.ATCG00280.1	3702.ATCG00020.1	0	0.03	0.44	0	0.524	0.97	0	0.99	0.999
MK	AT1G31910	631348	611001	3702.AT5G27450.2	3702.AT1G31910.1	0	0	0	0	0.315	0	0.9	0.99	0.999
HSP90.1	HSP70	633425	620395	3702.AT5G52640.1	3702.AT3G12580.1	0	0	0	0	0.884	0.655	0.9	0.881	0.999
MK	HMG1	631348	614453	3702.AT5G27450.2	3702.AT1G76490.1	0.19	0	0.277	0	0.048	0	0.9	0.989	0.999
PSAA	PSBA	635065	635044	3702.ATCG00350.1	3702.ATCG00020.1	0	0	0.436	0	0.469	0	0	0.994	0.998
PSBB	PSAA	635090	635065	3702.ATCG00680.1	3702.ATCG00350.1	0	0	0.415	0	0.857	0	0	0.978	0.998
PSAA	PSBC	635065	635061	3702.ATCG00350.1	3702.ATCG00280.1	0	0	0.443	0	0.784	0	0	0.987	0.998
PHYA	PIF3	608751	608747	3702.AT1G09570.1	3702.AT1G09530.2	0	0	0	0	0	0.765	0.8	0.976	0.998
C4H	At1g80820	617258	614899	3702.AT2G30490.1	3702.AT1G80820.1	0	0	0	0	0.14	0.086	0.9	0.968	0.997
YCF3	PSAA	635066	635065	3702.ATCG00360.1	3702.ATCG00350.1	0	0	0.438	0	0.481	0.845	0	0.949	0.997
PAL1	C4H	617980	617258	3702.AT2G37040.1	3702.AT2G30490.1	0	0	0	0	0.827	0	0.9	0.871	0.997
HCT	C4H	633027	617258	3702.AT5G48930.1	3702.AT2G30490.1	0	0	0	0	0.212	0	0.9	0.967	0.997
PSBB	PSBC	635090	635061	3702.ATCG00680.1	3702.ATCG00280.1	0	0	0.434	0.592	0.839	0.97	0	0.99	0.997
HCT	At1g80820	633027	614899	3702.AT5G48930.1	3702.AT1G80820.1	0	0	0	0	0.056	0	0.9	0.966	0.996
MK	AT3G54250	631348	623622	3702.AT5G27450.2	3702.AT3G54250.1	0.19	0	0.382	0	0.908	0	0	0.909	0.995
HSP90.1	Hsp70-2	633425	628884	3702.AT5G52640.1	3702.AT5G02490.1	0	0	0	0	0.695	0.655	0.9	0.602	0.995
RBCL	PSBA	635073	635044	3702.ATCG00490.1	3702.ATCG00020.1	0	0	0	0	0.638	0	0	0.988	0.995
ABA1	PSY	634978	630357	3702.AT5G67030.1	3702.AT5G17230.3	0.126	0	0	0	0.302	0	0	0.991	0.994
PSBM	PSBK	635059	635048	3702.ATCG00220.1	3702.ATCG00070.1	0	0	0	0	0.187	0.964	0	0.805	0.993
RBCL	PSAA	635073	635065	3702.ATCG00490.1	3702.ATCG00350.1	0	0	0	0	0.587	0	0	0.982	0.992
At1g80820	CCOAMT	614899	613584	3702.AT1G80820.1	3702.AT1G67980.1	0.059	0	0	0	0.067	0.044	0.9	0.909	0.991
AT3G54250	AT1G31910	623622	611001	3702.AT3G54250.1	3702.AT1G31910.1	0.19	0	0	0	0.053	0	0.9	0.905	0.991
HSP90.1	HSC70-1	633425	628885	3702.AT5G52640.1	3702.AT5G02500.1	0	0	0	0	0.215	0.655	0.9	0.694	0.99
HCT	CCOAMT	633027	613584	3702.AT5G48930.1	3702.AT1G67980.1	0	0	0	0	0.093	0	0.9	0.903	0.99
Hsp81.4	HSP70	633795	620395	3702.AT5G56000.1	3702.AT3G12580.1	0	0	0	0	0.301	0.655	0.9	0.624	0.989
RBCL	PSBC	635073	635061	3702.ATCG00490.1	3702.ATCG00280.1	0	0	0	0	0.812	0	0	0.942	0.988
PSBK	PSBA	635048	635044	3702.ATCG00070.1	3702.ATCG00020.1	0	0	0.325	0	0.156	0.8	0	0.9	0.987
PSY	CLA1	630357	626048	3702.AT5G17230.3	3702.AT4G15560.1	0	0	0	0	0.331	0	0	0.982	0.987
DXR	MK	634514	631348	3702.AT5G62790.2	3702.AT5G27450.2	0.138	0	0	0	0	0	0	0.985	0.987
PSBB	RBCL	635090	635073	3702.ATCG00680.1	3702.ATCG00490.1	0	0	0	0	0.706	0	0	0.951	0.985
Hsp81.4	HSC70-1	633795	628885	3702.AT5G56000.1	3702.AT5G02500.1	0	0	0	0	0.33	0.655	0.9	0.417	0.984
HCT	LysoPL2	633027	612148	3702.AT5G48930.1	3702.AT1G52760.1	0	0	0	0	0.166	0	0.9	0.83	0.984
Hsp81.4	Hsp70-2	633795	628884	3702.AT5G56000.1	3702.AT5G02490.1	0	0	0	0	0.328	0.655	0.9	0.332	0.982
RBCL	PRK	635073	611014	3702.ATCG00490.1	3702.AT1G32060.1	0.178	0	0	0	0.057	0	0.9	0.8	0.982
PSBC	PSBK	635061	635048	3702.ATCG00280.1	3702.ATCG00070.1	0	0	0.38	0	0.223	0.8	0.36	0.73	0.98
NAD7	AT5G52840	635170	633445	3702.ATMG00510.1	3702.AT5G52840.1	0	0	0	0	0.747	0.829	0	0.567	0.979
PSY	GGPS1	630357	628375	3702.AT5G17230.3	3702.AT4G36810.1	0.126	0	0	0	0.232	0.715	0.6	0.746	0.977
PSBW	LHCB6	617266	609430	3702.AT2G30570.1	3702.AT1G15820.1	0	0	0	0	0.728	0.8	0	0.611	0.977
FPS2	AT3G54250	626239	623622	3702.AT4G17190.1	3702.AT3G54250.1	0.072	0	0	0	0.804	0	0.65	0.634	0.973
PSBB	PSBK	635090	635048	3702.ATCG00680.1	3702.ATCG00070.1	0	0	0.315	0	0.223	0.8	0	0.777	0.973
PSBB	YCF3	635090	635066	3702.ATCG00680.1	3702.ATCG00360.1	0	0	0.285	0	0.697	0	0	0.882	0.972
YCF3	PSBC	635066	635061	3702.ATCG00360.1	3702.ATCG00280.1	0	0	0.428	0	0.5	0	0	0.902	0.969
PSBW	PRK	617266	611014	3702.AT2G30570.1	3702.AT1G32060.1	0	0	0	0	0.952	0	0	0.35	0.967
PAP17	APX1	620993	608571	3702.AT3G17790.1	3702.AT1G07890.8	0	0	0	0	0	0	0	0.967	0.967
AT4G17260	At1g01090	626248	607850	3702.AT4G17260.1	3702.AT1G01090.1	0.058	0	0	0	0.092	0.104	0.9	0.644	0.967
RBCL	YCF3	635073	635066	3702.ATCG00490.1	3702.ATCG00360.1	0	0	0	0	0.634	0	0	0.913	0.966
HMG1	XF1	614453	612664	3702.AT1G76490.1	3702.AT1G58440.1	0	0	0	0	0.857	0	0	0.769	0.965
PSBB	PSBM	635090	635059	3702.ATCG00680.1	3702.ATCG00220.1	0	0	0	0	0	0.8	0	0.835	0.965
MK	CLA1	631348	626048	3702.AT5G27450.2	3702.AT4G15560.1	0	0	0	0	0	0	0	0.963	0.963
DXR	PSY	634514	630357	3702.AT5G62790.2	3702.AT5G17230.3	0	0	0	0	0.376	0.043	0	0.943	0.963
YCF3	PSBA	635066	635044	3702.ATCG00360.1	3702.ATCG00020.1	0	0	0.416	0	0.283	0	0	0.917	0.962
MTHSC70-2	HSP70	629597	620395	3702.AT5G09590.1	3702.AT3G12580.1	0	0	0.447	0.924	0.526	0.186	0.9	0.785	0.961
PSY	FPS2	630357	626239	3702.AT5G17230.3	3702.AT4G17190.1	0.126	0	0	0	0.717	0.044	0.6	0.655	0.961
AT5G08300	MDH	629497	622893	3702.AT5G08300.1	3702.AT3G47520.1	0.183	0	0	0	0.881	0	0	0.63	0.961
DXR	HMG1	634514	614453	3702.AT5G62790.2	3702.AT1G76490.1	0	0	0	0	0	0	0	0.96	0.96
PFK6	FBA6	627949	617912	3702.AT4G32840.1	3702.AT2G36460.1	0	0	0	0	0.161	0	0.9	0.564	0.96
CLA1	HMG1	626048	614453	3702.AT4G15560.1	3702.AT1G76490.1	0	0	0	0	0	0	0	0.958	0.958
KCS18	FAD3	628134	617205	3702.AT4G34520.1	3702.AT2G29980.1	0	0	0	0	0	0	0	0.958	0.958
FPS2	HMG1	626239	614453	3702.AT4G17190.1	3702.AT1G76490.1	0.071	0	0	0	0.11	0.563	0	0.885	0.953
TRA2	AT1G12000	629962	609022	3702.AT5G13420.1	3702.AT1G12000.1	0.059	0	0	0	0.212	0.089	0.9	0.387	0.951
PSBC	LHCB6	635061	609430	3702.ATCG00280.1	3702.AT1G15820.1	0	0	0	0	0	0.8	0	0.766	0.951
NAD7	AT5G08300	635170	629497	3702.ATMG00510.1	3702.AT5G08300.1	0	0	0	0	0.905	0	0	0.492	0.949
SBPASE	FBA6	623790	617912	3702.AT3G55800.1	3702.AT2G36460.1	0	0	0	0	0.095	0	0.9	0.473	0.948
MTHSC70-2	Hsp70-2	629597	628884	3702.AT5G09590.1	3702.AT5G02490.1	0	0	0.448	0.925	0.32	0.186	0.9	0.659	0.944
HSP81-2	HSP70	633798	620395	3702.AT5G56030.2	3702.AT3G12580.1	0	0	0	0	0.492	0.655	0	0.698	0.942
HSP81-2	HSC70-1	633798	628885	3702.AT5G56030.2	3702.AT5G02500.1	0	0	0	0	0.396	0.655	0	0.737	0.94
PSBM	PSBA	635059	635044	3702.ATCG00220.1	3702.ATCG00020.1	0	0	0	0	0.08	0.8	0	0.699	0.939
HSP70	FBA6	620395	617912	3702.AT3G12580.1	3702.AT2G36460.1	0	0	0	0	0.199	0.082	0.9	0.269	0.939
HMG1	AT1G31910	614453	611001	3702.AT1G76490.1	3702.AT1G31910.1	0	0	0	0	0	0	0	0.939	0.939
HSP70	LOX1	620395	612391	3702.AT3G12580.1	3702.AT1G55020.1	0	0	0	0	0	0	0.9	0.399	0.937
Hsp70-2	HSP70	628884	620395	3702.AT5G02490.1	3702.AT3G12580.1	0	0	0.449	0.985	0.383	0	0.9	0.643	0.936
MTHSC70-2	HSC70-1	629597	628885	3702.AT5G09590.1	3702.AT5G02500.1	0	0	0.448	0.927	0.177	0.186	0.9	0.944	0.934
Hsp70-2	FBA6	628884	617912	3702.AT5G02490.1	3702.AT2G36460.1	0	0	0	0	0.14	0.082	0.9	0.269	0.934
TRA2	CLA1	629962	626048	3702.AT5G13420.1	3702.AT4G15560.1	0.19	0	0	0	0.77	0.26	0	0.549	0.929
HSC70-1	FBA6	628885	617912	3702.AT5G02500.1	3702.AT2G36460.1	0	0	0	0	0	0.082	0.9	0.269	0.927
PSBC	PSBM	635061	635059	3702.ATCG00280.1	3702.ATCG00220.1	0	0	0	0	0	0.8	0	0.647	0.926
PSBM	LHCB6	635059	609430	3702.ATCG00220.1	3702.AT1G15820.1	0	0	0	0	0	0.917	0	0.105	0.923
HSP90.1	FBA6	633425	617912	3702.AT5G52640.1	3702.AT2G36460.1	0	0	0	0	0.213	0.079	0.9	0.072	0.923
AT4G17260	FBA6	626248	617912	3702.AT4G17260.1	3702.AT2G36460.1	0	0	0	0	0.133	0.089	0.8	0.565	0.922
PSY	AT3G54250	630357	623622	3702.AT5G17230.3	3702.AT3G54250.1	0.14	0	0	0	0.802	0	0	0.577	0.921
PSY	NCED4	630357	626469	3702.AT5G17230.3	3702.AT4G19170.1	0	0	0	0	0.127	0	0	0.91	0.918
MEE31	AT1G12000	619346	609022	3702.AT3G02570.1	3702.AT1G12000.1	0.056	0	0	0	0.046	0	0.9	0.194	0.917
DXR	AT1G31910	634514	611001	3702.AT5G62790.2	3702.AT1G31910.1	0	0	0	0	0	0	0	0.915	0.915
Hsp81.4	HSP90.1	633795	633425	3702.AT5G56000.1	3702.AT5G52640.1	0	0	0.449	0.984	0.17	0	0.9	0.771	0.915
PSBC	PSBW	635061	617266	3702.ATCG00280.1	3702.AT2G30570.1	0	0	0	0	0	0.815	0	0.555	0.914
GGR	GGPS1	628552	628375	3702.AT4G38460.1	3702.AT4G36810.1	0	0	0.445	0.902	0	0.729	0.65	0.842	0.912
HSC70-1	Hsp70-2	628885	628884	3702.AT5G02500.1	3702.AT5G02490.1	0	0	0.449	0.986	0.152	0	0.9	0.662	0.912
Hsp81.4	FBA6	633795	617912	3702.AT5G56000.1	3702.AT2G36460.1	0	0	0	0	0.089	0.079	0.9	0.072	0.911
TRA2	AT4G17260	629962	626248	3702.AT5G13420.1	3702.AT4G17260.1	0.056	0	0	0	0.064	0.132	0.8	0.493	0.908
HSC70-1	HSP70	628885	620395	3702.AT5G02500.1	3702.AT3G12580.1	0	0	0.449	0.985	0.087	0	0.9	0.951	0.906
FBA6	ALDH11A3	617912	616608	3702.AT2G36460.1	3702.AT2G24270.4	0	0	0	0	0.045	0	0.9	0.095	0.906
PSBA	LHCB6	635044	609430	3702.ATCG00020.1	3702.AT1G15820.1	0	0	0	0	0	0.8	0	0.553	0.906
HSP90.1	PFK6	633425	627949	3702.AT5G52640.1	3702.AT4G32840.1	0	0	0	0	0	0	0.9	0.105	0.906
HSC70-1	LOX1	628885	612391	3702.AT5G02500.1	3702.AT1G55020.1	0	0	0	0	0	0	0.9	0.099	0.906
Hsp81.4	PFK6	633795	627949	3702.AT5G56000.1	3702.AT4G32840.1	0	0	0	0	0	0	0.9	0.092	0.905
C4H	CCOAMT	617258	613584	3702.AT2G30490.1	3702.AT1G67980.1	0	0	0	0	0	0	0	0.904	0.904
HSC70-1	PFK6	628885	627949	3702.AT5G02500.1	3702.AT4G32840.1	0	0	0	0	0.046	0.046	0.9	0.073	0.904
Hsp70-2	PFK6	628884	627949	3702.AT5G02490.1	3702.AT4G32840.1	0	0	0	0	0.046	0.046	0.9	0.073	0.904
PFK6	HSP70	627949	620395	3702.AT4G32840.1	3702.AT3G12580.1	0	0	0	0	0.046	0.046	0.9	0.073	0.904
HSP81-2	Hsp70-2	633798	628884	3702.AT5G56030.2	3702.AT5G02490.1	0	0	0	0	0.502	0.655	0	0.488	0.904
MDH	PRK	622893	611014	3702.AT3G47520.1	3702.AT1G32060.1	0	0	0	0	0.081	0.048	0	0.899	0.904
HSP81-2	MTHSC70-2	633798	629597	3702.AT5G56030.2	3702.AT5G09590.1	0	0	0	0	0.81	0.299	0	0.332	0.903
HSP90.1	LOX1	633425	612391	3702.AT5G52640.1	3702.AT1G55020.1	0	0	0	0	0	0	0.9	0	0.9
FBA6	LOX1	617912	612391	3702.AT2G36460.1	3702.AT1G55020.1	0	0	0	0	0	0	0.9	0	0.9
MK	XF1	631348	612664	3702.AT5G27450.2	3702.AT1G58440.1	0	0	0	0	0.081	0	0	0.896	0.9
Hsp70-2	LOX1	628884	612391	3702.AT5G02490.1	3702.AT1G55020.1	0	0	0	0	0	0	0.9	0	0.9
ALDH11A3	G6PD4	616608	608735	3702.AT2G24270.4	3702.AT1G09420.2	0.055	0	0	0	0.048	0.109	0.8	0.476	0.9
Hsp81.4	LOX1	633795	612391	3702.AT5G56000.1	3702.AT1G55020.1	0	0	0	0	0	0	0.9	0	0.9
PFK6	LOX1	627949	612391	3702.AT4G32840.1	3702.AT1G55020.1	0	0	0	0	0	0	0.9	0	0.9
PSBK	LHCB6	635048	609430	3702.ATCG00070.1	3702.AT1G15820.1	0	0	0	0	0	0.888	0	0.127	0.898
AT4G17260	G6PD4	626248	608735	3702.AT4G17260.1	3702.AT1G09420.2	0	0	0	0	0.052	0.048	0.8	0.498	0.897
TRA2	ALDH11A3	629962	616608	3702.AT5G13420.1	3702.AT2G24270.4	0.18	0	0	0	0.091	0	0.8	0.371	0.893
ABA1	CLA1	634978	626048	3702.AT5G67030.1	3702.AT4G15560.1	0	0	0	0	0.21	0	0	0.868	0.891
PSBB	PSBW	635090	617266	3702.ATCG00680.1	3702.AT2G30570.1	0	0	0	0	0	0.8	0	0.479	0.891
ALDH11A3	PPC4	616608	613667	3702.AT2G24270.4	3702.AT1G68750.1	0	0	0	0	0	0	0.8	0.478	0.891
FBA6	AT1G12000	617912	609022	3702.AT2G36460.1	3702.AT1G12000.1	0	0	0	0	0.161	0	0.65	0.654	0.889
PSBB	LHCB6	635090	609430	3702.ATCG00680.1	3702.AT1G15820.1	0	0	0	0	0	0.8	0	0.471	0.889
MK	PSY	631348	630357	3702.AT5G27450.2	3702.AT5G17230.3	0.047	0	0	0	0.525	0	0	0.771	0.887
PSBA	PSBW	635044	617266	3702.ATCG00020.1	3702.AT2G30570.1	0	0	0	0	0.059	0.8	0	0.45	0.887
PSBM	PSBW	635059	617266	3702.ATCG00220.1	3702.AT2G30570.1	0	0	0	0	0.086	0.8	0	0.43	0.886
AOC3	OPR1	621867	614472	3702.AT3G25780.1	3702.AT1G76680.2	0	0	0	0	0.124	0	0.65	0.657	0.885
RBCL	PSBK	635073	635048	3702.ATCG00490.1	3702.ATCG00070.1	0	0	0	0	0.17	0	0	0.861	0.88
ABA1	DXR	634978	634514	3702.AT5G67030.1	3702.AT5G62790.2	0	0	0	0	0.17	0	0	0.859	0.878
ABA1	NCED4	634978	626469	3702.AT5G67030.1	3702.AT4G19170.1	0	0	0	0	0.434	0	0	0.791	0.876
GGPS1	FPS2	628375	626239	3702.AT4G36810.1	3702.AT4G17190.1	0	0	0	0	0	0.13	0.65	0.627	0.876
AT3G54250	HMG1	623622	614453	3702.AT3G54250.1	3702.AT1G76490.1	0.19	0	0	0	0.133	0	0	0.837	0.875
PSBK	PSBW	635048	617266	3702.ATCG00070.1	3702.AT2G30570.1	0	0	0	0	0	0.8	0	0.391	0.872
NAD7	MDH	635170	622893	3702.ATMG00510.1	3702.AT3G47520.1	0	0	0	0	0.84	0	0	0.222	0.87
PSAA	AT1G76570	635065	614461	3702.ATCG00350.1	3702.AT1G76570.1	0	0	0	0	0	0.703	0.54	0.098	0.866
CLA1	AT1G31910	626048	611001	3702.AT4G15560.1	3702.AT1G31910.1	0	0	0	0	0	0	0	0.865	0.865
MYB86	C4H	631262	617258	3702.AT5G26660.1	3702.AT2G30490.1	0	0	0	0	0.056	0	0	0.862	0.864
Hsp81.4	MTHSC70-2	633795	629597	3702.AT5G56000.1	3702.AT5G09590.1	0	0	0	0	0.579	0.299	0	0.576	0.864
GGR	FPS2	628552	626239	3702.AT4G38460.1	3702.AT4G17190.1	0	0	0	0	0	0.13	0.65	0.585	0.862
AT4G17260	ALDH11A3	626248	616608	3702.AT4G17260.1	3702.AT2G24270.4	0.059	0	0	0	0.044	0.097	0.8	0.284	0.862
ANT	CYP78A5	628478	609206	3702.AT4G37750.1	3702.AT1G13710.1	0	0	0	0	0.178	0	0	0.836	0.859
TRA2	G6PD4	629962	608735	3702.AT5G13420.1	3702.AT1G09420.2	0.19	0	0	0	0.197	0.158	0	0.763	0.853
SSA	CWINV5	633054	620547	3702.AT5G49190.1	3702.AT3G13784.1	0	0	0	0	0	0	0.65	0.593	0.851
ALDH11A3	At1g01090	616608	607850	3702.AT2G24270.4	3702.AT1G01090.1	0	0	0	0	0.057	0.048	0.8	0.265	0.85
DXR	GGPS1	634514	628375	3702.AT5G62790.2	3702.AT4G36810.1	0.055	0	0	0	0.257	0.048	0	0.801	0.849
HSP90.1	MTHSC70-2	633425	629597	3702.AT5G52640.1	3702.AT5G09590.1	0	0	0	0	0.494	0.299	0	0.608	0.849
YCF3	PSBK	635066	635048	3702.ATCG00360.1	3702.ATCG00070.1	0	0	0.373	0	0.237	0	0	0.702	0.845
PSB28	SBPASE	627492	623790	3702.AT4G28660.2	3702.AT3G55800.1	0	0	0	0	0.844	0	0	0	0.844
FPF1	PHYA	631100	608751	3702.AT5G24860.1	3702.AT1G09570.1	0	0	0	0	0	0	0	0.844	0.844
ALDH11A3	PRK	616608	611014	3702.AT2G24270.4	3702.AT1G32060.1	0	0	0	0	0.613	0	0	0.612	0.843
CAD6	At1g80820	628500	614899	3702.AT4G37970.1	3702.AT1G80820.1	0	0	0	0	0	0	0.65	0.551	0.836
At1g80820	LysoPL2	614899	612148	3702.AT1G80820.1	3702.AT1G52760.1	0	0	0	0	0	0	0	0.831	0.831
PAP17	CHI	620993	618681	3702.AT3G17790.1	3702.AT2G43570.1	0	0	0	0	0	0	0	0.831	0.831
HSP81-2	Hsp81.4	633798	633795	3702.AT5G56030.2	3702.AT5G56000.1	0	0	0.449	0.987	0.827	0	0	0.645	0.829
PSAA	PSBK	635065	635048	3702.ATCG00350.1	3702.ATCG00070.1	0	0	0.375	0	0.169	0	0	0.697	0.828
PAP17	HSP70	620993	620395	3702.AT3G17790.1	3702.AT3G12580.1	0	0	0	0	0.1	0	0	0.804	0.816
ADH1	ALDH7B4	614521	612303	3702.AT1G77120.1	3702.AT1G54100.1	0.072	0	0	0	0.213	0.115	0.65	0.309	0.815
DXR	AT3G54250	634514	623622	3702.AT5G62790.2	3702.AT3G54250.1	0.059	0	0	0	0	0	0	0.81	0.814
PRK	LHCB6	611014	609430	3702.AT1G32060.1	3702.AT1G15820.1	0	0	0	0	0.756	0	0	0.269	0.814
PSY	HMG1	630357	614453	3702.AT5G17230.3	3702.AT1G76490.1	0.175	0	0	0	0.133	0.116	0	0.73	0.806
PSY	GGR	630357	628552	3702.AT5G17230.3	3702.AT4G38460.1	0.126	0	0	0	0.119	0.044	0.6	0.437	0.804
FPS2	XF1	626239	612664	3702.AT4G17190.1	3702.AT1G58440.1	0.054	0	0	0	0.347	0.049	0	0.707	0.804
HSP70	APX1	620395	608571	3702.AT3G12580.1	3702.AT1G07890.8	0	0	0	0	0	0.048	0	0.798	0.8
TRA2	PFK6	629962	627949	3702.AT5G13420.1	3702.AT4G32840.1	0.059	0	0	0	0.057	0.089	0.65	0.387	0.794
MDH	PPC4	622893	613667	3702.AT3G47520.1	3702.AT1G68750.1	0	0	0	0	0	0	0.65	0.426	0.79
FPS2	AT1G31910	626239	611001	3702.AT4G17190.1	3702.AT1G31910.1	0	0	0	0	0	0	0	0.787	0.787
MK	FPS2	631348	626239	3702.AT5G27450.2	3702.AT4G17190.1	0.188	0	0	0	0.13	0	0	0.717	0.782
GA3	GA2OX2	631204	610812	3702.AT5G25900.1	3702.AT1G30040.1	0	0	0	0	0	0	0	0.781	0.781
AT5G08300	At1g01090	629497	607850	3702.AT5G08300.1	3702.AT1G01090.1	0	0	0	0	0.709	0.048	0	0.27	0.78
TRA2	FBA6	629962	617912	3702.AT5G13420.1	3702.AT2G36460.1	0.058	0	0	0	0.058	0.101	0.65	0.328	0.778
UGT78D2	C4H	630337	617258	3702.AT5G17050.1	3702.AT2G30490.1	0	0	0	0	0.086	0.044	0	0.765	0.776
C4H	LysoPL2	617258	612148	3702.AT2G30490.1	3702.AT1G52760.1	0	0	0	0	0.277	0	0	0.699	0.773
GA3	ATGA2OX1	631204	614657	3702.AT5G25900.1	3702.AT1G78440.1	0	0	0	0	0	0	0	0.769	0.769
GGR	AT3G54250	628552	623622	3702.AT4G38460.1	3702.AT3G54250.1	0.072	0	0	0	0.133	0	0.65	0.267	0.765
GGPS1	AT3G54250	628375	623622	3702.AT4G36810.1	3702.AT3G54250.1	0.072	0	0	0	0.133	0	0.65	0.259	0.763
PRK	THM1	611014	608121	3702.AT1G32060.1	3702.AT1G03680.1	0	0	0	0	0.673	0	0	0.29	0.758
PSY	CCD7	630357	618833	3702.AT5G17230.3	3702.AT2G44990.1	0	0	0	0	0	0	0	0.753	0.753
XF1	AT1G31910	612664	611001	3702.AT1G58440.1	3702.AT1G31910.1	0	0	0	0	0	0	0	0.751	0.751
SBPASE	MDH	623790	622893	3702.AT3G55800.1	3702.AT3G47520.1	0	0	0	0	0.119	0.095	0	0.712	0.75
DXR	FPS2	634514	626239	3702.AT5G62790.2	3702.AT4G17190.1	0.055	0	0	0	0.052	0.048	0	0.741	0.749
PAP17	At1g80820	620993	614899	3702.AT3G17790.1	3702.AT1G80820.1	0	0	0	0	0	0	0	0.74	0.74
SBPASE	ALDH11A3	623790	616608	3702.AT3G55800.1	3702.AT2G24270.4	0	0	0	0	0.563	0.046	0	0.42	0.737
GGPS1	HMG1	628375	614453	3702.AT4G36810.1	3702.AT1G76490.1	0.071	0	0	0	0.048	0.182	0	0.674	0.733
HSP70	AT1G07400	620395	608514	3702.AT3G12580.1	3702.AT1G07400.1	0.058	0	0	0	0.381	0.048	0	0.567	0.728
G6PD4	At1g01090	608735	607850	3702.AT1G09420.2	3702.AT1G01090.1	0	0	0	0	0.058	0.131	0.6	0.268	0.728
RBCL	SBPASE	635073	623790	3702.ATCG00490.1	3702.AT3G55800.1	0.19	0	0	0	0.058	0	0	0.669	0.726
CLA1	HSP70	626048	620395	3702.AT4G15560.1	3702.AT3G12580.1	0.058	0	0	0	0.051	0.586	0	0.342	0.724
TRA2	At1g01090	629962	607850	3702.AT5G13420.1	3702.AT1G01090.1	0	0	0	0	0.044	0	0.6	0.328	0.72
PSY	AT1G31910	630357	611001	3702.AT5G17230.3	3702.AT1G31910.1	0	0	0	0	0.048	0.199	0	0.662	0.72
GGPS1	CLA1	628375	626048	3702.AT4G36810.1	3702.AT4G15560.1	0.102	0.024	0	0	0.112	0	0	0.676	0.719
FBA6	At1g01090	617912	607850	3702.AT2G36460.1	3702.AT1G01090.1	0	0	0	0	0.05	0	0.6	0.32	0.719
PSBA	PHYA	635044	608751	3702.ATCG00020.1	3702.AT1G09570.1	0	0	0	0	0	0	0	0.716	0.716
RBCL	PSBM	635073	635059	3702.ATCG00490.1	3702.ATCG00220.1	0	0	0	0	0	0	0	0.715	0.715
TRA2	SBPASE	629962	623790	3702.AT5G13420.1	3702.AT3G55800.1	0.19	0	0	0	0.082	0	0	0.644	0.712
YCF3	PSBM	635066	635059	3702.ATCG00360.1	3702.ATCG00220.1	0	0	0	0	0.059	0	0	0.706	0.712
PFK6	MEE31	627949	619346	3702.AT4G32840.1	3702.AT3G02570.1	0.056	0	0	0	0.046	0	0.65	0.194	0.711
PAP17	C4H	620993	617258	3702.AT3G17790.1	3702.AT2G30490.1	0	0	0	0	0	0	0	0.71	0.71
AT5G11720	CWINV5	629824	620547	3702.AT5G11720.1	3702.AT3G13784.1	0	0	0	0	0.049	0	0.65	0.195	0.708
ALDH7B4	AT1G22440	612303	610109	3702.AT1G54100.1	3702.AT1G22440.1	0.072	0	0	0	0.048	0.115	0.65	0.09	0.705
FBA6	AT1G58150	617912	612630	3702.AT2G36460.1	3702.AT1G58150.1	0	0	0	0	0	0	0	0.7	0.7
GAD	ALDH7B4	630369	612303	3702.AT5G17330.1	3702.AT1G54100.1	0	0	0	0	0.059	0.08	0.65	0.118	0.697
SBPASE	LHCB6	623790	609430	3702.AT3G55800.1	3702.AT1G15820.1	0	0	0	0	0.599	0	0	0.269	0.694
PSY	PHYA	630357	608751	3702.AT5G17230.3	3702.AT1G09570.1	0	0	0	0	0	0	0	0.693	0.693
CYP71B3	CCD7	621919	618833	3702.AT3G26220.1	3702.AT2G44990.1	0	0	0	0	0	0	0	0.691	0.691
FBA6	G6PD4	617912	608735	3702.AT2G36460.1	3702.AT1G09420.2	0	0	0	0	0.056	0	0.6	0.244	0.689
FBA6	PRK	617912	611014	3702.AT2G36460.1	3702.AT1G32060.1	0	0	0	0	0.166	0	0	0.637	0.684
AOC3	LOX1	621867	612391	3702.AT3G25780.1	3702.AT1G55020.1	0	0	0	0	0	0	0	0.683	0.683
NCED4	CLA1	626469	626048	3702.AT4G19170.1	3702.AT4G15560.1	0	0	0	0	0.171	0	0	0.632	0.682
AT4G17260	ADH1	626248	614521	3702.AT4G17260.1	3702.AT1G77120.1	0	0	0	0	0.067	0	0	0.673	0.682
CLA1	PSBW	626048	617266	3702.AT4G15560.1	3702.AT2G30570.1	0	0	0	0	0.207	0	0	0.615	0.681
PSY	XF1	630357	612664	3702.AT5G17230.3	3702.AT1G58440.1	0.126	0	0	0	0.355	0	0	0.479	0.68
SBPASE	THM1	623790	608121	3702.AT3G55800.1	3702.AT1G03680.1	0	0	0	0	0.656	0	0	0.097	0.676
HSP90.1	AT1G07400	633425	608514	3702.AT5G52640.1	3702.AT1G07400.1	0.054	0	0	0	0.6	0.044	0	0.205	0.674
AT3G54250	XF1	623622	612664	3702.AT3G54250.1	3702.AT1G58440.1	0	0	0	0	0.346	0	0	0.52	0.672
AT5G11720	BGLU3	629824	626769	3702.AT5G11720.1	3702.AT4G22100.1	0.06	0	0	0	0	0	0.65	0.072	0.668
BGLU2	AT5G11720	630290	629824	3702.AT5G16580.1	3702.AT5G11720.1	0.06	0	0	0	0	0	0.65	0.072	0.668
AT5G11720	BGLU28	629824	618777	3702.AT5G11720.1	3702.AT2G44460.1	0.06	0	0	0	0	0	0.65	0.072	0.668
MDH	ALDH11A3	622893	616608	3702.AT3G47520.1	3702.AT2G24270.4	0.059	0	0	0	0.044	0.093	0	0.635	0.663
FPS2	TPS14	626239	612914	3702.AT4G17190.1	3702.AT1G61680.1	0	0	0	0	0	0	0.6	0.191	0.662
MDH	APX1	622893	608571	3702.AT3G47520.1	3702.AT1G07890.8	0.05	0	0	0	0	0.094	0	0.639	0.662
HCT	PAL1	633027	617980	3702.AT5G48930.1	3702.AT2G37040.1	0	0	0	0	0.319	0	0	0.524	0.662
AT5G18200	MEE31	630460	619346	3702.AT5G18200.1	3702.AT3G02570.1	0	0	0	0	0	0	0	0.662	0.662
SSA	AT5G11720	633054	629824	3702.AT5G49190.1	3702.AT5G11720.1	0	0	0	0	0	0	0.65	0.073	0.661
MDH	HSP70	622893	620395	3702.AT3G47520.1	3702.AT3G12580.1	0	0.01	0	0	0.045	0.049	0	0.654	0.659
CLA1	SBPASE	626048	623790	3702.AT4G15560.1	3702.AT3G55800.1	0.185	0	0	0	0.29	0	0	0.453	0.656
DOF5.5	COL2	634476	619324	3702.AT5G62430.1	3702.AT3G02380.1	0	0	0	0	0.342	0	0	0.5	0.656
BGLU2	CWINV5	630290	620547	3702.AT5G16580.1	3702.AT3G13784.1	0	0	0	0	0	0	0.65	0.047	0.652
CWINV5	BGLU28	620547	618777	3702.AT3G13784.1	3702.AT2G44460.1	0	0	0	0	0	0	0.65	0.047	0.652
BGLU3	CWINV5	626769	620547	3702.AT4G22100.1	3702.AT3G13784.1	0	0	0	0	0	0	0.65	0.047	0.652
CLA1	XF1	626048	612664	3702.AT4G15560.1	3702.AT1G58440.1	0	0	0	0	0	0	0	0.651	0.651
PSAA	PSBM	635065	635059	3702.ATCG00350.1	3702.ATCG00220.1	0	0	0	0	0	0	0	0.649	0.649
MDH	FBA6	622893	617912	3702.AT3G47520.1	3702.AT2G36460.1	0	0	0	0	0.088	0.067	0	0.618	0.647
PAL1	At1g80820	617980	614899	3702.AT2G37040.1	3702.AT1G80820.1	0	0	0	0	0.158	0	0	0.594	0.644
HCT	PAP17	633027	620993	3702.AT5G48930.1	3702.AT3G17790.1	0	0	0	0	0	0	0	0.642	0.642
LOX1	JMT	612391	609817	3702.AT1G55020.1	3702.AT1G19640.1	0	0	0	0	0	0	0	0.642	0.642
RBCL	GGR	635073	628552	3702.ATCG00490.1	3702.AT4G38460.1	0	0	0	0	0	0	0	0.642	0.642
KCS18	FAD6	628134	627740	3702.AT4G34520.1	3702.AT4G30950.1	0	0	0	0	0	0	0	0.641	0.641
PSY	SBPASE	630357	623790	3702.AT5G17230.3	3702.AT3G55800.1	0	0	0	0	0.64	0	0	0	0.64
AT4G17260	AT3G07690	626248	619918	3702.AT4G17260.1	3702.AT3G07690.1	0.059	0	0	0	0.046	0.159	0	0.579	0.639
PSAA	PSB28	635065	627492	3702.ATCG00350.1	3702.AT4G28660.2	0	0	0.225	0	0	0	0	0.544	0.631
AT5G08300	AT4G17260	629497	626248	3702.AT5G08300.1	3702.AT4G17260.1	0.183	0	0	0	0.451	0	0	0.245	0.631
AT5G52840	AT5G08300	633445	629497	3702.AT5G52840.1	3702.AT5G08300.1	0	0	0	0	0.63	0	0	0.045	0.631
CLA1	AT3G54250	626048	623622	3702.AT4G15560.1	3702.AT3G54250.1	0	0	0	0	0.043	0	0	0.626	0.627
MTHSC70-2	PAP17	629597	620993	3702.AT5G09590.1	3702.AT3G17790.1	0	0	0	0	0	0	0	0.626	0.626
RBCL	PAP17	635073	620993	3702.ATCG00490.1	3702.AT3G17790.1	0	0	0	0	0	0	0	0.626	0.626
SSA	MDH	633054	622893	3702.AT5G49190.1	3702.AT3G47520.1	0	0	0	0	0.049	0	0	0.623	0.626
MK	NCED4	631348	626469	3702.AT5G27450.2	3702.AT4G19170.1	0	0	0	0	0	0	0	0.625	0.625
PAP17	LOX1	620993	612391	3702.AT3G17790.1	3702.AT1G55020.1	0	0	0	0	0	0	0	0.623	0.623
AT4G17260	SBPASE	626248	623790	3702.AT4G17260.1	3702.AT3G55800.1	0	0	0	0	0.119	0.078	0	0.573	0.622
SSA	ADH1	633054	614521	3702.AT5G49190.1	3702.AT1G77120.1	0	0	0	0	0.045	0	0	0.619	0.62
CCOAMT	LysoPL2	613584	612148	3702.AT1G67980.1	3702.AT1G52760.1	0	0	0	0	0	0	0	0.618	0.618
MDH	PAP17	622893	620993	3702.AT3G47520.1	3702.AT3G17790.1	0	0	0	0	0	0	0	0.618	0.618
CAD6	C4H	628500	617258	3702.AT4G37970.1	3702.AT2G30490.1	0	0	0	0	0	0	0	0.614	0.614
PSB28	THM1	627492	608121	3702.AT4G28660.2	3702.AT1G03680.1	0	0	0	0	0.613	0	0	0	0.613
BGLU3	CEL2	626769	608029	3702.AT4G22100.1	3702.AT1G02800.1	0	0	0	0	0	0	0	0.612	0.612
DXR	NCED4	634514	626469	3702.AT5G62790.2	3702.AT4G19170.1	0	0	0	0	0.117	0	0	0.575	0.609
PSB28	PSBW	627492	617266	3702.AT4G28660.2	3702.AT2G30570.1	0	0	0	0	0.338	0	0	0.433	0.608
CKX3	LOG3	633898	617998	3702.AT5G56970.1	3702.AT2G37210.2	0	0	0	0	0	0	0	0.606	0.606
NCED4	AT3G54250	626469	623622	3702.AT4G19170.1	3702.AT3G54250.1	0	0	0	0	0	0	0	0.601	0.601
NAD7	RBCL	635170	635073	3702.ATMG00510.1	3702.ATCG00490.1	0	0	0	0	0.202	0	0	0.519	0.6
GGR	TPS14	628552	612914	3702.AT4G38460.1	3702.AT1G61680.1	0	0	0	0	0	0	0.6	0	0.6
GGPS1	TPS14	628375	612914	3702.AT4G36810.1	3702.AT1G61680.1	0	0	0	0	0	0	0.6	0	0.6
MTHSC70-2	APX1	629597	608571	3702.AT5G09590.1	3702.AT1G07890.8	0	0	0	0	0.048	0.092	0	0.57	0.596
MDH	ADH1	622893	614521	3702.AT3G47520.1	3702.AT1G77120.1	0	0	0	0	0.047	0	0	0.591	0.593
PSB28	PRK	627492	611014	3702.AT4G28660.2	3702.AT1G32060.1	0	0	0	0	0.46	0	0	0.269	0.588
DREB2A	HSP70	629195	620395	3702.AT5G05410.1	3702.AT3G12580.1	0	0	0	0	0.117	0	0	0.553	0.588
DXR	XF1	634514	612664	3702.AT5G62790.2	3702.AT1G58440.1	0	0	0	0	0.042	0	0	0.585	0.586
MIA40	AT5G08300	630942	629497	3702.AT5G23395.1	3702.AT5G08300.1	0	0	0	0	0.585	0	0	0	0.585
RBCL	MDH	635073	622893	3702.ATCG00490.1	3702.AT3G47520.1	0	0	0	0	0	0	0	0.584	0.584
UGT78D2	PAL1	630337	617980	3702.AT5G17050.1	3702.AT2G37040.1	0	0	0	0	0.117	0	0	0.547	0.583
AOC3	JMT	621867	609817	3702.AT3G25780.1	3702.AT1G19640.1	0	0	0	0	0	0	0	0.582	0.582
SSA	PAP17	633054	620993	3702.AT5G49190.1	3702.AT3G17790.1	0	0	0	0	0.047	0	0	0.58	0.582
RR1	PIN7	620890	610177	3702.AT3G16857.2	3702.AT1G23080.1	0	0	0	0	0	0	0	0.581	0.581
CAD6	PAL1	628500	617980	3702.AT4G37970.1	3702.AT2G37040.1	0	0	0	0	0	0	0	0.581	0.581
ABA1	CCD7	634978	618833	3702.AT5G67030.1	3702.AT2G44990.1	0	0	0	0	0	0	0	0.581	0.581
AT5G08300	ALDH7B4	629497	612303	3702.AT5G08300.1	3702.AT1G54100.1	0.172	0	0	0	0.123	0	0	0.468	0.58
FPS2	CLA1	626239	626048	3702.AT4G17190.1	3702.AT4G15560.1	0.102	0	0	0	0.048	0	0	0.548	0.58
PAP17	CDPK1	620993	609742	3702.AT3G17790.1	3702.AT1G18890.1	0	0	0	0	0	0	0	0.58	0.58
SSA	TPPC	633054	610088	3702.AT5G49190.1	3702.AT1G22210.1	0.044	0	0	0	0.065	0.048	0	0.564	0.58
PAP17	AT1G12000	620993	609022	3702.AT3G17790.1	3702.AT1G12000.1	0	0	0	0	0	0.136	0	0.531	0.577
PFK6	PAP17	627949	620993	3702.AT4G32840.1	3702.AT3G17790.1	0	0	0	0	0	0.136	0	0.531	0.577
MK	C4H	631348	617258	3702.AT5G27450.2	3702.AT2G30490.1	0	0	0	0	0	0	0	0.577	0.577
MEE48	SDS	625852	609319	3702.AT4G14080.1	3702.AT1G14750.1	0	0	0	0	0	0	0	0.575	0.575
ABA1	GA3	634978	631204	3702.AT5G67030.1	3702.AT5G25900.1	0	0	0	0	0.06	0.117	0	0.527	0.573
CKX3	RR1	633898	620890	3702.AT5G56970.1	3702.AT3G16857.2	0	0	0	0	0	0	0	0.572	0.572
RBCL	HSP70	635073	620395	3702.ATCG00490.1	3702.AT3G12580.1	0	0	0	0	0	0	0	0.569	0.569
PAP17	ADH1	620993	614521	3702.AT3G17790.1	3702.AT1G77120.1	0	0	0	0	0	0	0	0.568	0.568
CLA1	C4H	626048	617258	3702.AT4G15560.1	3702.AT2G30490.1	0	0	0	0	0	0	0	0.567	0.567
DREB2A	APX1	629195	608571	3702.AT5G05410.1	3702.AT1G07890.8	0	0	0	0	0	0	0	0.567	0.567
SBPASE	G6PD4	623790	608735	3702.AT3G55800.1	3702.AT1G09420.2	0.182	0	0	0	0.056	0	0	0.485	0.567
LOX1	APX1	612391	608571	3702.AT1G55020.1	3702.AT1G07890.8	0	0	0	0	0	0	0	0.567	0.567
SBPASE	PSBW	623790	617266	3702.AT3G55800.1	3702.AT2G30570.1	0	0	0	0	0.557	0	0	0.06	0.566
MTHSC70-2	MDH	629597	622893	3702.AT5G09590.1	3702.AT3G47520.1	0	0.004	0	0	0.081	0.049	0	0.537	0.56
SSA	APX1	633054	608571	3702.AT5G49190.1	3702.AT1G07890.8	0	0	0	0	0.048	0	0	0.556	0.559
PPC4	G6PD4	613667	608735	3702.AT1G68750.1	3702.AT1G09420.2	0.182	0	0	0	0.048	0	0	0.478	0.557
OPR1	LOX1	614472	612391	3702.AT1G76680.2	3702.AT1G55020.1	0	0	0	0	0	0	0	0.553	0.553
ARF13	PIN7	611213	610177	3702.AT1G34170.3	3702.AT1G23080.1	0	0	0	0	0	0	0	0.552	0.552
CLA1	G6PD4	626048	608735	3702.AT4G15560.1	3702.AT1G09420.2	0.178	0	0	0	0.093	0.156	0	0.372	0.551
UGT78D2	CCOAMT	630337	613584	3702.AT5G17050.1	3702.AT1G67980.1	0	0	0	0	0	0.089	0	0.527	0.55
AT5G53010	CDPK1	633466	609742	3702.AT5G53010.1	3702.AT1G18890.1	0	0	0	0	0	0	0	0.548	0.548
DXR	C4H	634514	617258	3702.AT5G62790.2	3702.AT2G30490.1	0	0	0	0	0	0	0	0.547	0.547
PSY	FAD6	630357	627740	3702.AT5G17230.3	3702.AT4G30950.1	0.174	0	0	0	0.351	0	0	0.22	0.545
PAP17	GSTF6	620993	608044	3702.AT3G17790.1	3702.AT1G02930.1	0	0	0	0	0	0	0	0.545	0.545
DOF5.5	PHYA	634476	608751	3702.AT5G62430.1	3702.AT1G09570.1	0	0	0	0	0	0	0	0.545	0.545
APX1	GSTF6	608571	608044	3702.AT1G07890.8	3702.AT1G02930.1	0	0	0	0	0.058	0	0	0.531	0.54
ABA1	MK	634978	631348	3702.AT5G67030.1	3702.AT5G27450.2	0	0	0	0	0.045	0	0	0.538	0.54
MK	AT3G07690	631348	619918	3702.AT5G27450.2	3702.AT3G07690.1	0	0	0	0	0	0	0	0.537	0.537
MDH	THM1	622893	608121	3702.AT3G47520.1	3702.AT1G03680.1	0.054	0	0	0	0	0.048	0	0.527	0.536
PAP17	PLL4	620993	617096	3702.AT3G17790.1	3702.AT2G28890.1	0	0	0	0	0	0.05	0	0.53	0.534
AT4G17260	AT1G12000	626248	609022	3702.AT4G17260.1	3702.AT1G12000.1	0.064	0	0	0	0.116	0	0	0.483	0.534
PFK6	AT4G17260	627949	626248	3702.AT4G32840.1	3702.AT4G17260.1	0.064	0	0	0	0.116	0	0	0.483	0.534
HSC70-1	PAP17	628885	620993	3702.AT5G02500.1	3702.AT3G17790.1	0	0	0	0	0	0	0	0.532	0.532
SSA	HSP70	633054	620395	3702.AT5G49190.1	3702.AT3G12580.1	0	0	0	0	0	0.048	0	0.527	0.53
GA3	CLA1	631204	626048	3702.AT5G25900.1	3702.AT4G15560.1	0	0	0	0	0	0	0	0.53	0.53
DREB2A	PAP17	629195	620993	3702.AT5G05410.1	3702.AT3G17790.1	0	0	0	0	0	0	0	0.53	0.53
AT3G54250	AT3G07690	623622	619918	3702.AT3G54250.1	3702.AT3G07690.1	0	0	0	0	0.043	0	0	0.53	0.53
PSAA	LHCB6	635065	609430	3702.ATCG00350.1	3702.AT1G15820.1	0	0	0	0	0	0	0	0.53	0.53
HSC70-1	AT4G17260	628885	626248	3702.AT5G02500.1	3702.AT4G17260.1	0	0	0	0	0.06	0.083	0	0.498	0.529
Hsp70-2	AT4G17260	628884	626248	3702.AT5G02490.1	3702.AT4G17260.1	0	0	0	0	0.06	0.083	0	0.498	0.529
PAP17	CCOAMT	620993	613584	3702.AT3G17790.1	3702.AT1G67980.1	0	0	0	0	0	0	0	0.529	0.529
AT4G17260	HSP70	626248	620395	3702.AT4G17260.1	3702.AT3G12580.1	0	0	0	0	0.06	0.083	0	0.498	0.529
HCT	UGT78D2	633027	630337	3702.AT5G48930.1	3702.AT5G17050.1	0	0	0	0	0	0	0	0.528	0.528
SSA	At1g80820	633054	614899	3702.AT5G49190.1	3702.AT1G80820.1	0.05	0	0	0	0.056	0.13	0	0.465	0.527
TT10	C4H	632930	617258	3702.AT5G48100.1	3702.AT2G30490.1	0	0	0	0	0	0	0	0.526	0.526
ANT	SHP2	628478	618599	3702.AT4G37750.1	3702.AT2G42830.2	0	0	0	0	0	0	0	0.524	0.524
GA3	PAP17	631204	620993	3702.AT5G25900.1	3702.AT3G17790.1	0	0	0	0	0	0	0	0.522	0.522
FAD6	SBPASE	627740	623790	3702.AT4G30950.1	3702.AT3G55800.1	0	0	0	0	0.512	0	0	0.059	0.521
RBCL	APX1	635073	608571	3702.ATCG00490.1	3702.AT1G07890.8	0	0	0	0	0	0	0	0.519	0.519
GA3	PSY	631204	630357	3702.AT5G25900.1	3702.AT5G17230.3	0.05	0	0	0	0	0.132	0	0.463	0.518
GGR	HMG1	628552	614453	3702.AT4G38460.1	3702.AT1G76490.1	0.071	0	0	0	0.048	0.182	0	0.412	0.518
NAD7	PSBC	635170	635061	3702.ATMG00510.1	3702.ATCG00280.1	0	0	0	0	0.219	0	0	0.4	0.511
HSP70	AT2G45820	620395	618918	3702.AT3G12580.1	3702.AT2G45820.1	0	0	0	0	0	0	0	0.51	0.51
RBCL	TRA2	635073	629962	3702.ATCG00490.1	3702.AT5G13420.1	0.19	0	0	0	0	0	0	0.416	0.507
MK	GGR	631348	628552	3702.AT5G27450.2	3702.AT4G38460.1	0.188	0	0	0	0.044	0	0	0.416	0.507
HSP70	PRK	620395	611014	3702.AT3G12580.1	3702.AT1G32060.1	0.059	0	0	0	0	0.066	0	0.482	0.505
PSY	PRK	630357	611014	3702.AT5G17230.3	3702.AT1G32060.1	0	0	0	0	0.503	0	0	0	0.503
HSP70	ADH1	620395	614521	3702.AT3G12580.1	3702.AT1G77120.1	0	0	0	0	0	0	0	0.499	0.499
PSY	PSB28	630357	627492	3702.AT5G17230.3	3702.AT4G28660.2	0	0	0	0	0.5	0	0	0	0.499
DREB2A	SKL2	629195	617805	3702.AT5G05410.1	3702.AT2G35500.1	0	0	0	0	0	0.5	0	0	0.499
CHI	APX1	618681	608571	3702.AT2G43570.1	3702.AT1G07890.8	0	0	0	0	0	0	0	0.499	0.499
PSY	PSBW	630357	617266	3702.AT5G17230.3	3702.AT2G30570.1	0	0	0	0	0.344	0	0	0.268	0.499
PLL4	CDPK1	617096	609742	3702.AT2G28890.1	3702.AT1G18890.1	0	0	0	0	0.176	0.048	0	0.411	0.497
AT3G54250	G6PD4	623622	608735	3702.AT3G54250.1	3702.AT1G09420.2	0	0	0	0	0	0	0	0.495	0.495
MDH	PGDH	622893	609628	3702.AT3G47520.1	3702.AT1G17745.2	0	0	0	0	0.095	0.051	0	0.46	0.495
PSBC	PSB28	635061	627492	3702.ATCG00280.1	3702.AT4G28660.2	0	0	0.252	0	0	0	0	0.352	0.494
LHCB6	G6PD4	609430	608735	3702.AT1G15820.1	3702.AT1G09420.2	0	0	0	0	0	0	0	0.494	0.494
HSC70-1	APX1	628885	608571	3702.AT5G02500.1	3702.AT1G07890.8	0	0	0	0	0.165	0.048	0	0.412	0.492
AT1G12000	At1g01090	609022	607850	3702.AT1G12000.1	3702.AT1G01090.1	0.062	0	0	0	0.136	0.124	0	0.364	0.489
TRA2	MDH	629962	622893	3702.AT5G13420.1	3702.AT3G47520.1	0.056	0	0	0	0.168	0.09	0	0.368	0.488
ABA1	AT3G54250	634978	623622	3702.AT5G67030.1	3702.AT3G54250.1	0	0	0	0	0.113	0	0	0.446	0.487
AT4G17260	PPC4	626248	613667	3702.AT4G17260.1	3702.AT1G68750.1	0	0	0	0	0	0	0	0.485	0.485
AT4G17260	MEE31	626248	619346	3702.AT4G17260.1	3702.AT3G02570.1	0	0	0	0	0.044	0	0	0.483	0.484
PSBW	THM1	617266	608121	3702.AT2G30570.1	3702.AT1G03680.1	0	0	0	0	0.442	0	0	0.111	0.483
NCED4	CCD7	626469	618833	3702.AT4G19170.1	3702.AT2G44990.1	0	0	0.274	0.56	0	0	0	0.905	0.483
AT3G03000	CYP78A8	619392	607861	3702.AT3G03000.1	3702.AT1G01190.1	0	0	0	0	0	0	0	0.484	0.483
NAD7	YCF3	635170	635066	3702.ATMG00510.1	3702.ATCG00360.1	0.089	0	0	0	0.4	0	0	0.127	0.481
MK	G6PD4	631348	608735	3702.AT5G27450.2	3702.AT1G09420.2	0	0	0	0	0	0	0	0.481	0.481
FAD6	PRK	627740	611014	3702.AT4G30950.1	3702.AT1G32060.1	0	0	0.211	0	0.37	0	0	0	0.481
AT5G18200	FPS2	630460	626239	3702.AT5G18200.1	3702.AT4G17190.1	0	0	0	0	0	0	0	0.48	0.48
MYB60	CEL2	608670	608029	3702.AT1G08810.1	3702.AT1G02800.1	0	0	0	0	0	0	0	0.479	0.479
CLA1	MDH	626048	622893	3702.AT4G15560.1	3702.AT3G47520.1	0	0	0	0	0.081	0.073	0	0.435	0.477
AT5G08300	HMG1	629497	614453	3702.AT5G08300.1	3702.AT1G76490.1	0.19	0	0	0	0	0	0	0.378	0.474
MDH	At1g01090	622893	607850	3702.AT3G47520.1	3702.AT1G01090.1	0.058	0	0	0	0.172	0.051	0	0.371	0.472
CLA1	ALDH11A3	626048	616608	3702.AT4G15560.1	3702.AT2G24270.4	0.042	0	0	0	0.294	0.078	0	0.25	0.47
C4H	AT1G31910	617258	611001	3702.AT2G30490.1	3702.AT1G31910.1	0	0	0	0	0	0	0	0.469	0.469
ADH1	APX1	614521	608571	3702.AT1G77120.1	3702.AT1G07890.8	0	0	0	0	0.044	0	0	0.464	0.466
ABA1	GA2OX2	634978	610812	3702.AT5G67030.1	3702.AT1G30040.1	0	0	0	0	0	0	0	0.465	0.465
PSBA	AT1G76570	635044	614461	3702.ATCG00020.1	3702.AT1G76570.1	0	0	0	0	0	0	0	0.465	0.465
SSA	CHI	633054	618681	3702.AT5G49190.1	3702.AT2G43570.1	0	0	0	0	0	0	0	0.466	0.465
ANT	YAB2	628478	608636	3702.AT4G37750.1	3702.AT1G08465.1	0	0	0	0	0	0	0	0.465	0.465
ANT	ARF13	628478	611213	3702.AT4G37750.1	3702.AT1G34170.3	0	0	0	0	0	0	0	0.465	0.465
MEE31	AT1G07400	619346	608514	3702.AT3G02570.1	3702.AT1G07400.1	0	0	0	0	0	0	0	0.464	0.464
CLA1	CCD7	626048	618833	3702.AT4G15560.1	3702.AT2G44990.1	0	0	0	0	0	0	0	0.464	0.464
TRA2	PRK	629962	611014	3702.AT5G13420.1	3702.AT1G32060.1	0.184	0	0	0	0	0	0	0.371	0.464
FAD6	FAD3	627740	617205	3702.AT4G30950.1	3702.AT2G29980.1	0	0	0.43	0.672	0.093	0	0	0.967	0.463
CKX3	ARF13	633898	611213	3702.AT5G56970.1	3702.AT1G34170.3	0	0	0	0	0	0	0	0.461	0.461
PLL4	At1g01090	617096	607850	3702.AT2G28890.1	3702.AT1G01090.1	0	0	0	0	0	0.232	0	0.328	0.461
CLA1	PRK	626048	611014	3702.AT4G15560.1	3702.AT1G32060.1	0.15	0	0	0	0.31	0	0	0.156	0.461
CDPK1	APX1	609742	608571	3702.AT1G18890.1	3702.AT1G07890.8	0	0	0	0	0	0	0	0.462	0.461
PSBK	PSB28	635048	627492	3702.ATCG00070.1	3702.AT4G28660.2	0	0	0.236	0	0	0	0	0.323	0.46
MEE31	G6PD4	619346	608735	3702.AT3G02570.1	3702.AT1G09420.2	0	0	0	0	0	0	0	0.459	0.459
PAP17	PAL1	620993	617980	3702.AT3G17790.1	3702.AT2G37040.1	0.058	0	0	0	0	0	0	0.45	0.459
PSBA	PAP17	635044	620993	3702.ATCG00020.1	3702.AT3G17790.1	0	0	0	0	0	0	0	0.46	0.459
PSBM	HCT	635059	633027	3702.ATCG00220.1	3702.AT5G48930.1	0	0	0	0	0	0	0	0.459	0.459
AT5G11720	AT3G60060	629824	624220	3702.AT5G11720.1	3702.AT3G60060.1	0	0	0	0	0.048	0	0	0.456	0.459
HSP70	CHI	620395	618681	3702.AT3G12580.1	3702.AT2G43570.1	0	0	0	0	0	0	0	0.457	0.457
HSP70	PLL4	620395	617096	3702.AT3G12580.1	3702.AT2G28890.1	0	0	0	0	0	0.077	0	0.435	0.456
UGT78D2	At1g80820	630337	614899	3702.AT5G17050.1	3702.AT1G80820.1	0	0	0	0	0	0	0	0.454	0.454
DXR	TPS14	634514	612914	3702.AT5G62790.2	3702.AT1G61680.1	0	0	0	0	0	0	0	0.453	0.453
ARF13	YAB2	611213	608636	3702.AT1G34170.3	3702.AT1G08465.1	0	0	0	0	0	0	0	0.452	0.452
HSC70-1	AT2G45820	628885	618918	3702.AT5G02500.1	3702.AT2G45820.1	0	0	0	0	0	0	0	0.45	0.45
DXR	GA3	634514	631204	3702.AT5G62790.2	3702.AT5G25900.1	0	0	0	0	0	0	0	0.45	0.45
MK	At1g80820	631348	614899	3702.AT5G27450.2	3702.AT1G80820.1	0	0	0	0	0	0.048	0	0.444	0.449
HSC70-1	MAN1	628885	607978	3702.AT5G02500.1	3702.AT1G02310.1	0	0	0	0	0	0	0	0.448	0.448
HSP70	MAN1	620395	607978	3702.AT3G12580.1	3702.AT1G02310.1	0	0	0	0	0	0	0	0.448	0.448
FAD6	PAP17	627740	620993	3702.AT4G30950.1	3702.AT3G17790.1	0	0	0	0	0	0	0	0.448	0.448
Hsp70-2	MAN1	628884	607978	3702.AT5G02490.1	3702.AT1G02310.1	0	0	0	0	0	0	0	0.448	0.448
MDH	ALDH7B4	622893	612303	3702.AT3G47520.1	3702.AT1G54100.1	0.059	0	0	0	0.133	0.093	0	0.341	0.447
Hsp70-2	AT2G45820	628884	618918	3702.AT5G02490.1	3702.AT2G45820.1	0	0	0	0	0	0	0	0.446	0.446
ABA1	APX1	634978	608571	3702.AT5G67030.1	3702.AT1G07890.8	0	0	0	0	0.056	0	0	0.437	0.445
MK	GGPS1	631348	628375	3702.AT5G27450.2	3702.AT4G36810.1	0.188	0	0	0	0.044	0	0	0.342	0.444
AT5G15870	CHI	630213	618681	3702.AT5G15870.1	3702.AT2G43570.1	0	0	0	0	0.062	0	0	0.431	0.443
SSA	PRK	633054	611014	3702.AT5G49190.1	3702.AT1G32060.1	0	0	0	0	0	0.048	0	0.436	0.44
SSA	C4H	633054	617258	3702.AT5G49190.1	3702.AT2G30490.1	0	0	0	0	0	0	0	0.439	0.439
At1g80820	AT1G31910	614899	611001	3702.AT1G80820.1	3702.AT1G31910.1	0	0	0	0	0.048	0	0	0.435	0.439
AT5G08300	PPC4	629497	613667	3702.AT5G08300.1	3702.AT1G68750.1	0.19	0	0	0	0.048	0	0	0.33	0.438
LHCB6	THM1	609430	608121	3702.AT1G15820.1	3702.AT1G03680.1	0	0	0	0	0.399	0	0	0.103	0.438
RBCL	CLA1	635073	626048	3702.ATCG00490.1	3702.AT4G15560.1	0.19	0	0	0	0	0	0	0.335	0.438
PAP17	LAC1	620993	609665	3702.AT3G17790.1	3702.AT1G18140.1	0	0	0	0	0	0	0	0.437	0.437
RBCL	PHYA	635073	608751	3702.ATCG00490.1	3702.AT1G09570.1	0	0	0	0	0	0	0	0.435	0.435
ABA1	PLL4	634978	617096	3702.AT5G67030.1	3702.AT2G28890.1	0	0	0	0	0	0	0	0.433	0.433
2004-09-01	ARF13	615182	611213	3702.AT2G03710.1	3702.AT1G34170.3	0	0	0	0	0	0	0	0.432	0.432
RR1	ARF13	620890	611213	3702.AT3G16857.2	3702.AT1G34170.3	0	0	0	0	0	0	0	0.432	0.432
DREB2A	PLL4	629195	617096	3702.AT5G05410.1	3702.AT2G28890.1	0	0	0	0	0	0	0	0.432	0.432
CKX3	CYP71B3	633898	621919	3702.AT5G56970.1	3702.AT3G26220.1	0	0	0	0	0	0	0	0.432	0.432
NAD7	ALDH7B4	635170	612303	3702.ATMG00510.1	3702.AT1G54100.1	0	0	0	0	0.424	0	0	0.053	0.431
TRA2	AT5G08300	629962	629497	3702.AT5G13420.1	3702.AT5G08300.1	0.172	0	0	0	0.184	0	0	0.226	0.431
PFK6	MDH	627949	622893	3702.AT4G32840.1	3702.AT3G47520.1	0.064	0	0	0	0.056	0	0	0.407	0.43
PAP17	EXPA7	620993	609083	3702.AT3G17790.1	3702.AT1G12560.1	0	0	0	0	0	0	0	0.43	0.43
ABA1	PAP17	634978	620993	3702.AT5G67030.1	3702.AT3G17790.1	0	0	0	0	0	0	0	0.43	0.43
SSA	PLL4	633054	617096	3702.AT5G49190.1	3702.AT2G28890.1	0	0	0	0	0.042	0	0	0.43	0.43
C4H	ADH1	617258	614521	3702.AT2G30490.1	3702.AT1G77120.1	0	0	0	0	0.099	0	0	0.392	0.428
PAP17	FAD3	620993	617205	3702.AT3G17790.1	3702.AT2G29980.1	0	0	0	0	0	0	0	0.427	0.427
HSP81-2	HSP90.1	633798	633425	3702.AT5G56030.2	3702.AT5G52640.1	0	0	0.449	0.983	0.412	0	0	0.9	0.425
MDH	AT3G07690	622893	619918	3702.AT3G47520.1	3702.AT3G07690.1	0.059	0	0	0	0	0.159	0	0.332	0.425
TRA2	APX1	629962	608571	3702.AT5G13420.1	3702.AT1G07890.8	0.179	0	0	0	0	0	0	0.328	0.424
TPS27	AT1G22440	621872	610109	3702.AT3G25820.1	3702.AT1G22440.1	0	0	0	0	0.422	0	0	0	0.422
AT1G22440	EXPA7	610109	609083	3702.AT1G22440.1	3702.AT1G12560.1	0	0	0	0	0.422	0	0	0	0.422
PSBW	ALDH11A3	617266	616608	3702.AT2G30570.1	3702.AT2G24270.4	0	0	0	0	0.42	0	0	0	0.42
ABA1	HMG1	634978	614453	3702.AT5G67030.1	3702.AT1G76490.1	0	0	0	0	0.166	0	0	0.333	0.42
AT3G22800	AT1G22440	621540	610109	3702.AT3G22800.1	3702.AT1G22440.1	0	0	0	0	0.419	0	0	0	0.419
MDH	G6PD4	622893	608735	3702.AT3G47520.1	3702.AT1G09420.2	0	0	0	0	0.052	0.044	0	0.41	0.419
ABA1	GGPS1	634978	628375	3702.AT5G67030.1	3702.AT4G36810.1	0.054	0	0	0	0.083	0.049	0	0.379	0.419
HCT	TT10	633027	632930	3702.AT5G48930.1	3702.AT5G48100.1	0	0	0	0	0	0	0	0.418	0.418
TPS27	EXPA7	621872	609083	3702.AT3G25820.1	3702.AT1G12560.1	0	0	0	0	0.418	0	0	0	0.418
CLA1	LHCB6	626048	609430	3702.AT4G15560.1	3702.AT1G15820.1	0	0	0	0	0.417	0	0	0	0.417
PSBB	PSB28	635090	627492	3702.ATCG00680.1	3702.AT4G28660.2	0	0	0.237	0	0	0	0	0.268	0.417
MK	CCD7	631348	618833	3702.AT5G27450.2	3702.AT2G44990.1	0	0	0	0	0	0	0	0.417	0.416
ABA1	DREB2A	634978	629195	3702.AT5G67030.1	3702.AT5G05410.1	0	0	0	0	0	0	0	0.417	0.416
GAD	AT1G22440	630369	610109	3702.AT5G17330.1	3702.AT1G22440.1	0	0	0	0	0.417	0	0	0	0.416
HSP70	CDPK1	620395	609742	3702.AT3G12580.1	3702.AT1G18890.1	0	0	0	0	0	0.048	0	0.411	0.415
PFK6	SBPASE	627949	623790	3702.AT4G32840.1	3702.AT3G55800.1	0.158	0	0	0	0	0.048	0	0.328	0.414
SBPASE	AT1G12000	623790	609022	3702.AT3G55800.1	3702.AT1G12000.1	0.158	0	0	0	0	0.048	0	0.328	0.414
At1g80820	LAC1	614899	609665	3702.AT1G80820.1	3702.AT1G18140.1	0	0	0	0	0	0	0	0.412	0.412
PSB28	SKL2	627492	617805	3702.AT4G28660.2	3702.AT2G35500.1	0	0	0	0	0.413	0	0	0	0.412
DREB2A	ADH1	629195	614521	3702.AT5G05410.1	3702.AT1G77120.1	0	0	0	0	0	0	0	0.413	0.412
AT3G22800	EXPA7	621540	609083	3702.AT3G22800.1	3702.AT1G12560.1	0	0	0	0	0.413	0	0	0	0.412
PSY	LHCB6	630357	609430	3702.AT5G17230.3	3702.AT1G15820.1	0	0	0	0	0.312	0	0	0.18	0.411
PSB28	LHCB6	627492	609430	3702.AT4G28660.2	3702.AT1G15820.1	0	0	0	0	0.304	0	0	0.189	0.411
CLA1	At1g80820	626048	614899	3702.AT4G15560.1	3702.AT1G80820.1	0	0	0	0	0	0	0	0.411	0.411
FAD3	LOX1	617205	612391	3702.AT2G29980.1	3702.AT1G55020.1	0	0	0	0	0	0	0	0.411	0.41
CHI	LOX1	618681	612391	3702.AT2G43570.1	3702.AT1G55020.1	0	0	0	0	0	0	0	0.411	0.41
CYP71B3	PAP17	621919	620993	3702.AT3G26220.1	3702.AT3G17790.1	0	0	0	0	0	0	0	0.411	0.41
HCT	CAD6	633027	628500	3702.AT5G48930.1	3702.AT4G37970.1	0	0	0	0	0	0	0	0.411	0.41
CHI	CCOAMT	618681	613584	3702.AT2G43570.1	3702.AT1G67980.1	0	0	0	0	0.272	0	0	0.224	0.41
CYCA2;4	SDS	614854	609319	3702.AT1G80370.1	3702.AT1G14750.1	0	0	0	0.581	0.101	0.251	0	0.407	0.41
GGR	CLA1	628552	626048	3702.AT4G38460.1	3702.AT4G15560.1	0.102	0	0	0	0.048	0	0	0.366	0.41
SBPASE	MEE31	623790	619346	3702.AT3G55800.1	3702.AT3G02570.1	0	0	0	0	0.045	0	0	0.406	0.409
CLA1	FBA6	626048	617912	3702.AT4G15560.1	3702.AT2G36460.1	0.173	0	0	0	0.051	0.081	0	0.277	0.408
RBCL	PPC4	635073	613667	3702.ATCG00490.1	3702.AT1G68750.1	0	0	0	0	0	0	0	0.408	0.408
NAD7	PSBA	635170	635044	3702.ATMG00510.1	3702.ATCG00020.1	0	0	0	0	0.198	0	0	0.291	0.407
GA3	HMG1	631204	614453	3702.AT5G25900.1	3702.AT1G76490.1	0	0	0	0	0.048	0	0	0.401	0.405
C4H	HMG1	617258	614453	3702.AT2G30490.1	3702.AT1G76490.1	0	0	0	0	0.048	0	0	0.401	0.405
CYP71B3	HMG1	621919	614453	3702.AT3G26220.1	3702.AT1G76490.1	0	0	0	0	0.048	0	0	0.401	0.405
DXR	PSB28	634514	627492	3702.AT5G62790.2	3702.AT4G28660.2	0	0	0	0	0.359	0	0	0.107	0.403
ALDH11A3	LHCB6	616608	609430	3702.AT2G24270.4	3702.AT1G15820.1	0	0	0	0	0.403	0	0	0	0.403
AT4G17260	MDH	626248	622893	3702.AT4G17260.1	3702.AT3G47520.1	0	0	0.257	0.573	0.081	0.112	0	0.541	0.402
HSP90.1	DREB2A	633425	629195	3702.AT5G52640.1	3702.AT5G05410.1	0	0	0	0	0.118	0	0	0.35	0.402
LOX1	AT1G33270	612391	611130	3702.AT1G55020.1	3702.AT1G33270.1	0	0	0	0	0	0.048	0	0.398	0.402
ABA1	DOF5.5	634978	634476	3702.AT5G67030.1	3702.AT5G62430.1	0	0	0	0	0.402	0	0	0	0.402
PAL1	LAC1	617980	609665	3702.AT2G37040.1	3702.AT1G18140.1	0	0	0	0	0.071	0	0	0.382	0.402
PFK6	At1g01090	627949	607850	3702.AT4G32840.1	3702.AT1G01090.1	0.062	0	0	0	0.044	0.124	0	0.327	0.4
ADH1	LOX1	614521	612391	3702.AT1G77120.1	3702.AT1G55020.1	0	0	0	0	0.111	0	0	0.353	0.4
PSY	AT3G07690	630357	619918	3702.AT5G17230.3	3702.AT3G07690.1	0.143	0	0	0	0	0	0	0.329	0.4
MYB86	PAL1	631262	617980	3702.AT5G26660.1	3702.AT2G37040.1	0	0	0	0	0.054	0	0	0.392	0.4

## Sheet: String protein annotations
Original Research Article
Title of the manuscript:
De novo transcriptome analysis of the critically endangered alpine Himalayan herb Nardostachys jatamansi reveals the biosynthesis pathway genes of tissue-specific secondary metabolites
Nisha Dhiman1,2, Anil Kumar3, Dinesh Kumar3, Amita Bhattacharya1,2*
1Division of Biotechnology, CSIR-Institute of Himalayan Bioresource Technology, Palampur-176061, H.P., India
2Academy of Scientific and Innovative Research, CSIR-Institute of Himalayan Bioresource Technology, Palampur-176061, H.P., India
3Natural Product Chemistry and Process Development Division, CSIR-Institute of Himalayan Bioresource Technology, Palampur-176061, H.P., India
*Corresponding Author
Email address: amitabhatta@ihbt.res.in; amitabhatta@yahoo.co.uk
ORCID ID: orcid.org/0000-0003-1936-2995
Supplementary Table 6: Details of Protein–Protein interaction network of DAPs of leaves and rhizomes of N. jatamansi identified against known protein-species in Experiment or Text Mining databases
#node	identifier	domain_summary_url	annotation	other_names_and_aliases
CYP78A8	3702.AT1G01190.1	https://smart.embl.de/smart/DDvec.cgi?smart=535:TRANS(25|47)+Pfam_p450(74|519)+	Cytochrome P450, family 78, subfamily A, polypeptide 8; Member of CYP78A; Belongs to the cytochrome P450 family	839233	A0A1P8AVN2	A0A1P8AVN2_ARATH	AAF26465.1	AEE27252.1	AT1G01190	AT1G01190	AT1G01190	AT1G01190	AT1G01190	AT1G01190	AT1G01190	AT1G01190-TAIR-G	AT1G01190.1	AT1G01190.1	AT1G01190.1	AT1G01190.1	AT1G01190.1	At.51445	At1g01190	CYP78A8	CYP78A8	CYP78A8	CYP78A8	CYP78A8	CYP78A8	CYP78A8	F4HS79_ARATH	F6F3.25	F6F3.25	NM_100001	NM_100001.1	NP_001318901	NP_171627	NP_171627.1	NP_171627.2	Q9MAL6_ARATH	UPI0000162BDA	ath:AT1G01190	cytochrome P450	cytochrome P450	cytochromeP450	family 78	family 78	polypeptide 8	polypeptide 8
GPAT4	3702.AT1G01610.1	https://smart.embl.de/smart/DDvec.cgi?smart=503:Pfam_HAD(24|206)+TRANS(246|268)+PlsC(305|406)+	Glycerol-3-phosphate 2-O-acyltransferase 4; Encodes a protein with glycerol-3-phosphate acyltransferase activity. Involved in cutin assembly. Is functional redundant of GPAT8; Belongs to the GPAT/DAPAT family	2.3.1.15	2.3.1.198	839297	839297	AAF81319.1	AAL32544.1	AAM13293.1	AEE27311.1	AT1G01610	AT1G01610	AT1G01610	AT1G01610	AT1G01610	AT1G01610	AT1G01610	AT1G01610-TAIR-G	AT1G01610.1	AT1G01610.1	AT1G01610.1	AT1G01610.1	AT1G01610.1	ATGPAT4	ATGPAT4	ATGPAT4	AY062466	AY093294	At.22475	At1g01610	At1g01610	EC 2.3.1.15	EC 2.3.1.198	F22L4.15	F22L4.15	F22L4.15	F22L4_15	GLYCEROL-3-PHOSPHATE ACYLTRANSFERASE 4	GLYCEROL-3-PHOSPHATE sn-2-ACYLTRANSFERASE 4	GLYCEROL-3-PHOSPHATE sn-2-ACYLTRANSFERASE 4	GPAT4	GPAT4	GPAT4	GPAT4	GPAT4	GPAT4	GPAT4	GPAT4
AT1G01830	3702.AT1G01830.3	https://smart.embl.de/smart/DDvec.cgi?smart=574:ARM(240|280)+ARM(281|321)+ARM(365|403)+ARM(444|484)+	Uncharacterized protein At1g01830; ARM repeat superfamily protein; Its function is described as binding; Located in cellular_component unknown; Expressed in 22 plant structures; Expressed during 13 growth stages; Contains the following InterPro domains: Armadillo-like helical (InterPro:IPR011989), Armadillo (InterPro:IPR000225), Armadillo-type fold (InterPro:IPR016024); BEST Arabidopsis thaliana …	839264	839264	AAF78412.1	AAL24151.1	AAM14212.1	AEE27340.1	AEE27341.1	AEE27342.1	ARM repeat superfamily protein	ARM repeat superfamily protein	ARM repeat superfamily protein	ARM repeat superfamily protein	ARM repeat superfamily protein	ARM repeat superfamily protein	AT1G01830	AT1G01830	AT1G01830	AT1G01830	AT1G01830	AT1G01830	AT1G01830	AT1G01830	AT1G01830-TAIR-G	AT1G01830.1	AT1G01830.1	AT1G01830.1	AT1G01830.2	AT1G01830.2	AT1G01830.2	AT1G01830.3	AT1G01830.3	AT1G01830.3	AT1G01830.3	AT1G01830.3	AY059739	AY091273	At.26641	At1g01830	At1g01830	NM_001083974	NM_001083974.1	NM_001083975	NM_001083975.1	NM_100066	NM_100066.3	NP_001077443
MAN1	3702.AT1G02310.1	https://smart.embl.de/smart/DDvec.cgi?smart=411:SIGNAL(1|24)+Pfam_Cellulase(38|364)+	Glycosyl hydrolase superfamily protein; Its function is described as cation binding, hydrolase activity, hydrolyzing O-glycosyl compounds, catalytic activity; Involved in carbohydrate metabolic process; Located in endomembrane system; Expressed in 7 plant structures; Expressed during 4 anthesis, petal differentiation and expansion stage, D bilateral stage; Contains the following InterPro domains:…	3.2.1.78	839444	839444	AAG00883.1	AAL91241.1	AAN72165.1	AEE27414.1	AT1G02310	AT1G02310	AT1G02310	AT1G02310	AT1G02310	AT1G02310	AT1G02310	AT1G02310-TAIR-G	AT1G02310.1	AT1G02310.1	AT1G02310.1	AT1G02310.1	AT1G02310.1	AY081352	At.42610	At1g02310	At1g02310	BT002154	Beta-mannanase 1	Beta-mannanase 1	EC 3.2.1.78	Endo-beta-1,4-mannanase 1	Endo-beta-1,4-mannanase 1	Endo-beta-mannanase 1	Glycosyl hydrolase superfamily protein	Glycosyl hydrolase superfamily protein	Glycosyl hydrolase superfamily protein	Glycosyl hydrolase superfamily protein	Glycosyl hydrolase superfamily protein	MAN1	MAN1	MAN1	MAN1	MAN1	MAN1	MAN1	MAN1	MAN1_ARATH	MAN1_ARATH
CEL2	3702.AT1G02800.1	https://smart.embl.de/smart/DDvec.cgi?smart=501:SIGNAL(1|29)+Pfam_Glyco_hydro_9(44|495)+	Endoglucanase 1; Encodes a protein with similarity to endo-1,4-b-glucanases and is a member of Glycoside Hydrolase Family 9. CEL2 is induced by nemotodes and is expressed in syncitia induced by Heterodera schachtii.May be involved in the development and function of syncitia	4-BETA GLUCANASE	839385	839385	AAC16418.1	AAF02887.1	AEE27471.1	AF034573	AK228979	AT1G02800	AT1G02800	AT1G02800	AT1G02800	AT1G02800	AT1G02800	AT1G02800	AT1G02800-TAIR-G	AT1G02800.1	AT1G02800.1	AT1G02800.1	AT1G02800.1	AT1G02800.1	ATCEL2	ATCEL2	ATCEL2	At.10575	At1g02800	At1g02800	BAF00867.1	CEL2	CEL2	CEL2	CEL2	CEL2	CEL2	CEL2	CEL2	Cellulase 2	Cellulase 2	Cellulase 2	Cellulase 2	ENDO-1	Endo-1,4-beta glucanase 1	Endo-1,4-beta glucanase 1	Endoglucanase 1	Endoglucanase 1	F22D16.21
GSTF6	3702.AT1G02930.1	https://smart.embl.de/smart/DDvec.cgi?smart=208:Pfam_GST_N(2|77)+Pfam_GST_C_3(114|208)+	Glutathione S-transferase F6; Involved in camalexin biosynthesis by probably catalyzing the conjugation of GSH with indole-3-acetonitrile (IAN). May be involved in the conjugation of reduced glutathione to a wide number of exogenous and endogenous hydrophobic electrophiles and have a detoxification role against certain herbicides	2.5.1.18	839515	839515	AAF02873.1	AAK91349.1	AAM19908.1	AEE27497.1	AEE27498.1	ARABIDOPSIS GLUTATHIONE S-TRANSFERASE 1	ARABIDOPSIS GLUTATHIONE S-TRANSFERASE 1	ARABIDOPSIS THALIANA GLUATIONE S-TRANSFERASE F3	ARABIDOPSIS THALIANA GLUATIONE S-TRANSFERASE F3	AT1G02930	AT1G02930	AT1G02930	AT1G02930	AT1G02930	AT1G02930	AT1G02930	AT1G02930-TAIR-G	AT1G02930.1	AT1G02930.1	AT1G02930.1	AT1G02930.1	AT1G02930.1	AT1G02930.2	AT1G02930.2	AT1G02930.2	ATGST1	ATGST1	ATGST1	ATGSTF3	ATGSTF3	ATGSTF3	ATGSTF6	ATGSTF6	ATGSTF6	AY050332	AY097392	At.20350	At1g02930	At1g02930	AtGSTF3	AtGSTF3	BAA04553.1	CAA72413.1
TRFL7	3702.AT1G06910.1	https://smart.embl.de/smart/DDvec.cgi?smart=390:SANT(334|385)+	Arabidopsis thaliana myb family transcription factor (At1g06910)	837201	837201	AAF63134.1	AAS10004.1	AEE28052.1	AT1G06910	AT1G06910	AT1G06910	AT1G06910	AT1G06910	AT1G06910	AT1G06910	AT1G06910-TAIR-G	AT1G06910.1	AT1G06910.1	AT1G06910.1	AT1G06910.1	AT1G06910.1	AY519534	At.49861	At1g06910	At1g06910	MYB transcription factor	MYB transcription factor	NM_148439	NM_148439.3	NP_683280	NP_683280	NP_683280.1	NP_683280.1	NP_683280.1	Q6R0E4	Q6R0E4	Q6R0E4_ARATH	Q6R0E4_ARATH	Q6R0E4_ARATH	Q9M9Z5_ARATH	TRF-like 7	TRF-like 7	TRF-like 7	TRF-like 7	TRF-like 7	TRF-like 7	TRF-like 7	TRF-like 7	TRF-like 7
AT1G07400	3702.AT1G07400.1	https://smart.embl.de/smart/DDvec.cgi?smart=157:Pfam_HSP20(51|156)+	HSP20-like chaperones superfamily protein; Cytosolic mediator for sorting and targeting of nascent chloroplast outer envelope membrane (OEM) proteins to the chloroplast. Functions as a AKR2A cofactor to facilitates the targeting of OEP7 to chloroplasts; Belongs to the small heat shock protein (HSP20) family	17.8 kDa class I heat shock protein	17.8 kDa class I heat shock protein	17.8 kDa heat shock protein	17.8 kDa heat shock protein	837252	837252	AAF79569.1	AAM63903.1	AAO63844.1	AEE28120.1	AK118848	AT1G07400	AT1G07400	AT1G07400	AT1G07400	AT1G07400	AT1G07400	AT1G07400	AT1G07400	AT1G07400-TAIR-G	AT1G07400.1	AT1G07400.1	AT1G07400.1	AT1G07400.1	AT1G07400.1	AY086856	At.42302	At1g07400	At1g07400	BAC43437.1	BT005424	F22G5.25	F22G5.25	F22G5.25	F22G5_25	HS178_ARATH	HS178_ARATH	HS178_ARATH	HSP17.8	HSP17.8	HSP20-like chaperones superfamily protein	HSP20-like chaperones superfamily protein	HSP20-like chaperones superfamily protein	HSP20-like chaperones superfamily protein	NM_100614	NM_100614.2
YAB2	3702.AT1G08465.1	https://smart.embl.de/smart/DDvec.cgi?smart=184:Pfam_YABBY(5|160)+	Member of the YABBY family of Arabidopsis proteins involved in the abaxial cell fate specification in lateral organs	3766682	3766682	AAD33716.1	AAF22893.1	AEE28295.1	AF136539	AT1G08465	AT1G08465	AT1G08465	AT1G08465	AT1G08465	AT1G08465	AT1G08465	AT1G08465-TAIR-G	AT1G08465.1	AT1G08465.1	AT1G08465.1	AT1G08465.1	AT1G08465.1	At.11866	At1g08465	At1g08465	NM_001084021	NM_001084021.1	NP_001077490	NP_001077490	NP_001077490.1	NP_001077490.1	NP_001077490.1	Putative axial regulator YABBY 2	Putative axial regulator YABBY 2	Q9SJE5	Q9SJE5	Q9SJE5	Q9XFB0	Q9XFB0	T27G7.15	T27G7.15	T27G7.15	UPI00000A2B9D	YAB2	YAB2	YAB2	YAB2	YAB2	YAB2
MYB60	3702.AT1G08810.1	https://smart.embl.de/smart/DDvec.cgi?smart=280:SANT(13|63)+SANT(66|114)+	Putative transcription factor of the R2R3-MYB gene family. Transcript increases under conditions that promote stomatal opening (white and blue light, abi1-1 mutation) and decreases under conditions that trigger stomatal closure (ABA, desiccation, darkness), with the exception of elevated CO2. Expressed exclusively in guard cells of all tissues. It is required for light-induced opening of stomata.…	837403	837403	AAC83617.1	AAF99772.1	AAO50607.1	AAS10021.1	ABG76203.1	AEE28350.1	AEE28351.1	AF062895	AK117469	AT1G08810	AT1G08810	AT1G08810	AT1G08810	AT1G08810	AT1G08810	AT1G08810	AT1G08810-TAIR-G	AT1G08810.1	AT1G08810.1	AT1G08810.1	AT1G08810.1	AT1G08810.1	AT1G08810.2	AT1G08810.2	AT1G08810.2	AY519551	At.10912	At1g08810	At1g08810	At1g08810/F22O13_32	At1g08810/F22O13_32	AtMYB60	AtMYB60	AtMYB60	AtMYB60	AtMYB60	BAC42133.1	BT005074	CAB09215.1	D2CFP9_ARATH	DQ767951	F22O13.30	F22O13.30	F22O13.30
STP1	3702.AT1G11260.1	https://smart.embl.de/smart/DDvec.cgi?smart=522:Pfam_Sugar_tr(26|489)+	Sugar transport protein 1; Major hexose transporter. Mediates an active uptake of hexoses, by sugar/hydrogen symport. Can transport glucose, 3-O- methylglucose, fructose, xylose, mannose, galactose, fucose, 2- deoxyglucose and arabinose. Confers sensitivity to galactose in seedlings	837667	837667	AAD49995.1	AAL06908.1	AAL24129.1	AAM67326.1	AAM91779.1	AAN60361.1	AEE28705.1	AF083803	AK221157	AT1G11260	AT1G11260	AT1G11260	AT1G11260	AT1G11260	AT1G11260	AT1G11260	AT1G11260-TAIR-G	AT1G11260.1	AT1G11260.1	AT1G11260.1	AT1G11260.1	AT1G11260.1	ATSTP1	ATSTP1	ATSTP1	AY054249	AY059781	AY087292	AY133845	At.24793	At.67772	At1g11260	At1g11260	BAD95185.1	CAA39037.1	Glucose transporter	Glucose transporter	Hexose transporter 1	Hexose transporter 1	NM_100998	NM_100998.3	NP_172592	NP_172592	NP_172592.1
AT1G12170	3702.AT1G12170.1	https://smart.embl.de/smart/DDvec.cgi?smart=364:FBOX(6|46)+Pfam_FBA_1(199|359)+	Putative F-box/kelch-repeat protein At1g12170; F-box family protein; Contains the following InterPro domains: F-box domain, cyclin-like (InterPro:IPR001810), F-box domain, Skp2-like (InterPro:IPR022364), F-box associated domain, type 1 (InterPro:IPR006527), F-box associated interaction domain (InterPro:IPR017451); BEST Arabidopsis thaliana protein match is: F-box and associated interaction domain…	837770	837770	AAG12576.1	AEE28845.1	AT1G12170	AT1G12170	AT1G12170	AT1G12170	AT1G12170	AT1G12170	AT1G12170	AT1G12170	AT1G12170-TAIR-G	AT1G12170.1	AT1G12170.1	AT1G12170.1	AT1G12170.1	AT1G12170.1	At.65904	At1g12170	At1g12170	F-box family protein	F-box family protein	F-box family protein	F-box family protein	FBK1_ARATH	FBK1_ARATH	FBK1_ARATH	NM_101089	NM_101089.1	NP_172681	NP_172681	NP_172681.1	NP_172681.1	NP_172681.1	Putative F-box/kelch-repeat protein At1g12170	Putative F-box/kelch-repeat protein At1g12170	Q9FWW7	Q9FWW7	T28K15.9	T28K15.9	T28K15.9	T28K15_9	UPI0000162D35	ath:AT1G12170
EXPA7	3702.AT1G12560.1	https://smart.embl.de/smart/DDvec.cgi?smart=262:TRANS(13|32)+DPBB_1(72|157)+Pfam_Pollen_allerg_1(168|246)+	Expansin-A7; Member of Alpha-Expansin Gene Family. Naming convention from the Expansin Working Group (Kende et al, 2004. Plant Mol Bio). Containing a conserved root hair-specific cis-element RHE. Expressed specifically in root hair cell	837813	837813	AAF79645.1	AAF88078.1	AEE28897.1	AT1G12560	AT1G12560	AT1G12560	AT1G12560	AT1G12560	AT1G12560	AT1G12560	AT1G12560-TAIR-G	AT1G12560.1	AT1G12560.1	AT1G12560.1	AT1G12560.1	AT1G12560.1	ATEXP7	ATEXP7	ATEXP7	ATEXPA7	ATEXPA7	ATEXPA7	ATHEXP ALPHA 1.26	ATHEXP ALPHA 1.26	ATHEXP ALPHA 1.26	Alpha-expansin-7	Alpha-expansin-7	At.42070	At1g12560	At1g12560	Ath-ExpAlpha-1.26	Ath-ExpAlpha-1.26	EXP7	EXP7	EXP7	EXP7	EXP7	EXPA7	EXPA7	EXPA7	EXPA7	EXPA7	EXPA7	EXPA7
CYP78A5	3702.AT1G13710.1	https://smart.embl.de/smart/DDvec.cgi?smart=517:TRANS(13|35)+Pfam_p450(57|504)+	Cytochrome P450, family 78, subfamily A, polypeptide 5; Plays a role in regulating directional growth at the meristem/organ boundary. Is required for the promotion of leaf and floral organ growth and for the prolongation of the plastochron. Promotes organ growth in a non-cell-autonomous manner and may generate a mobile growth signal distinct from the classical phytohormones that prevents prematur…	837932	837932	AAF81298.1	AAY25437.1	ABJ17153.1	AEE29060.1	AT1G13710	AT1G13710	AT1G13710	AT1G13710	AT1G13710	AT1G13710	AT1G13710	AT1G13710-TAIR-G	AT1G13710.1	AT1G13710.1	AT1G13710.1	AT1G13710.1	AT1G13710.1	At.42013	At1g13710	At1g13710	BT022025	BT029218	C78A5_ARATH	C78A5_ARATH	C78A5_ARATH	CYP78A5	CYP78A5	CYP78A5	CYP78A5	CYP78A5	CYP78A5	CYP78A5	CYP78A5	Cytochrome P450 78A5	Cytochrome P450 78A5	F21F23.15	F21F23.15	F21F23.15	F21F23_15	KLU	KLU	KLU	KLU	KLU
SDS	3702.AT1G14750.1	https://smart.embl.de/smart/DDvec.cgi?smart=578:CYCLIN(392|479)+Pfam_Cyclin_C(488|576)+	Encodes a meiotic cyclin-like protein, distinct from all other known Arabidopsis cyclins. It is not required for meiotic DSB formation but is necessary for meiotic DSB repair via the homologous chromosome	838040	838040	AAF79244.1	ABE65620.1	AEE29217.1	AEE29218.1	AJ457977	AT1G14750	AT1G14750	AT1G14750	AT1G14750	AT1G14750	AT1G14750	AT1G14750	AT1G14750-TAIR-G	AT1G14750.1	AT1G14750.1	AT1G14750.1	AT1G14750.1	AT1G14750.1	AT1G14750.2	AT1G14750.2	AT1G14750.2	At.41955	At1g14750	At1g14750	CAD30003.1	CCSDS_ARATH	CCSDS_ARATH	CCSDS_ARATH	Cyclin family protein	Cyclin family protein	Cyclin family protein	Cyclin family protein	Cyclin family protein	Cyclin-SDS	Cyclin-SDS	DQ446250	F10B6.15	F10B6.15	F10B6.15	F10B6_15	NM_001084070	NM_001084070.1	NM_101344	NM_101344.2
LHCB6	3702.AT1G15820.1	https://smart.embl.de/smart/DDvec.cgi?smart=258:Pfam_Chloroa_b-bind(69|247)+	Light harvesting complex photosystem II subunit 6; The light-harvesting complex (LHC) functions as a light receptor, it captures and delivers excitation energy to photosystems with which it is closely associated	5MDX	5MDX	838151	838151	AAD28777.1	AAF82152.1	AAG48788.1	AAL38289.1	AAM10206.1	AC034256	AEE29369.1	AF134130	AF332425	AT1G15820	AT1G15820	AT1G15820	AT1G15820	AT1G15820	AT1G15820	AT1G15820	AT1G15820-TAIR-G	AT1G15820.1	AT1G15820.1	AT1G15820.1	AT1G15820.1	AT1G15820.1	AY065113	AY081644	At.15569	At.74824	At.74983	At1g15820	At1g15820	At1g15820/F7H2.16	At1g15820/F7H2.16	CHLOROPHYLL PROTEIN 24	CHLOROPHYLL PROTEIN 24	CHLOROPHYLL PROTEIN 24	CP24	CP24	CP24	CP24	CP24	Chlorophyll a-b binding protein, chloroplastic	Chlorophyll a-b binding protein, chloroplastic	F7H2.16
CDPK1	3702.AT1G18890.1	https://smart.embl.de/smart/DDvec.cgi?smart=545:S_TKc(63|321)+EFh(368|396)+EFh(404|432)+EFh(440|468)+EFh(476|504)+	Calcium-dependent protein kinase 10; May play a role in signal transduction pathways that involve calcium as a second messenger. May be a positive regulator controlling stress signal transduction; Belongs to the protein kinase superfamily. Ser/Thr protein kinase family. CDPK subfamily	2.7.11.1	838470	838470	AAF27092.1	AAF79307.1	AAO42812.1	AEE29777.1	AK227602	AT1G18890	AT1G18890	AT1G18890	AT1G18890	AT1G18890	AT1G18890	AT1G18890	AT1G18890-TAIR-G	AT1G18890.1	AT1G18890.1	AT1G18890.1	AT1G18890.1	AT1G18890.1	ATCDPK1	ATCDPK1	ATCDPK1	At.75252	At1g18890	At1g18890	AtCPK10	AtCPK10	BAA04829.1	BAE99593.1	BT004566	CALCIUM-DEPENDENT PROTEIN KINASE	CDPK1	CDPK1	CDPK1	CDPK1	CDPK1	CDPK1	CDPK1	CDPK1	CDPKA_ARATH	CDPKA_ARATH	CDPKA_ARATH	CPK10	CPK10
JMT	3702.AT1G19640.1	https://smart.embl.de/smart/DDvec.cgi?smart=389:Pfam_Methyltransf_7(38|387)+	Encodes a S-adenosyl-L-methionine:jasmonic acid carboxyl methyltransferase that catalyzes the formation of methyljasmonate from jasmonic acid. Its expression is induced in response to wounding or methyljasmonate treatment	2.1.1.141	838551	838551	A7J0T7_ARATH	A7J0T8_ARATH	A7J0T9_ARATH	AAF98406.1	AAG23343.1	AAG23344.1	ABG78624.1	ABG78625.1	ABG78626.1	AEE29876.1	AK228480	AT1G19640	AT1G19640	AT1G19640	AT1G19640	AT1G19640	AT1G19640	AT1G19640	AT1G19640-TAIR-G	AT1G19640.1	AT1G19640.1	AT1G19640.1	AT1G19640.1	AT1G19640.1	AY008434	AY008435	At.19036	At1g19640	At1g19640	BAF00406.1	DQ855005	DQ855006	DQ855007	EC 2.1.1.141	F14P1.3	F14P1.3	F14P1.3	F14P1_3	JMT	JMT	JMT	JMT	JMT
AT1G20790	3702.AT1G20790.1	https://smart.embl.de/smart/DDvec.cgi?smart=435:FBOX(4|44)+	Putative F-box/kelch-repeat protein At1g20790; F-box family protein; Contains the following InterPro domains: F-box domain, cyclin-like (InterPro:IPR001810), F-box domain, Skp2-like (InterPro:IPR022364), F-box associated interaction domain (InterPro:IPR017451); BEST Arabidopsis thaliana protein match is: F-box family protein (TAIR:AT1G20795.1); Has 1819 Blast hits to 716 proteins in 166 species: …	838669	838669	AAF80631.1	AEE30022.1	AT1G20790	AT1G20790	AT1G20790	AT1G20790	AT1G20790	AT1G20790	AT1G20790	AT1G20790	AT1G20790-TAIR-G	AT1G20790.1	AT1G20790.1	AT1G20790.1	AT1G20790.1	AT1G20790.1	At.65918	At1g20790	At1g20790	F-box family protein	F-box family protein	F-box family protein	F-box family protein	F2D10.28	F2D10.28	F2D10.28	F2D10_28	FBK6_ARATH	FBK6_ARATH	FBK6_ARATH	NM_101931	NM_101931.2	NP_173502	NP_173502	NP_173502.2	NP_173502.2	NP_173502.2	Putative F-box/kelch-repeat protein At1g20790	Putative F-box/kelch-repeat protein At1g20790	Q9LM75	Q9LM75	UPI00000A9077	ath:AT1G20790
PAPP2C	3702.AT1G22280.3	https://smart.embl.de/smart/DDvec.cgi?smart=287:PP2C_SIG(44|286)+	Encodes a phytochrome-associated protein, PAPP2C (phytochrome-associated protein phosphatase type 2C). PAPP2C interacts in the nucleus with phyA (phytochrome A) and phyB. Functions as a regulator of phytochrome-interacting factor PIF3 by dephosphorylating phytochromes in the nucleus	838835	838835	AAF87263.1	AAL86005.1	AAM61437.1	AAM91671.1	AEE30220.1	AEE30221.1	AEE30222.1	AT1G22280	AT1G22280	AT1G22280	AT1G22280	AT1G22280	AT1G22280	AT1G22280	AT1G22280-TAIR-G	AT1G22280.1	AT1G22280.1	AT1G22280.1	AT1G22280.2	AT1G22280.2	AT1G22280.2	AT1G22280.3	AT1G22280.3	AT1G22280.3	AT1G22280.3	AT1G22280.3	AY080735	AY084874	AY133737	At.41611	At1g22280	At1g22280	BX813947	F4I1B4_ARATH	NM_001198133	NM_001198133.1	NM_102079	NM_102079.4	NM_202154	NM_202154.2	NP_001185062	NP_001185062.1	NP_564165	NP_564165
AT1G22440	3702.AT1G22440.1	https://smart.embl.de/smart/DDvec.cgi?smart=386:Pfam_ADH_N(38|169)+Pfam_ADH_zinc_N(211|342)+	Zinc-binding alcohol dehydrogenase family protein; Its function is described as oxidoreductase activity, zinc ion binding; Involved in oxidation reduction; Located in cellular_component unknown; Expressed in hypocotyl, root; Contains the following InterPro domains: GroES-like (InterPro:IPR011032), Alcohol dehydrogenase GroES-like (InterPro:IPR013154), Alcohol dehydrogenase, zinc-containing, conse…	1.1.1.1	1.1.1.284	838850	838850	AAF18533.1	AAT71918.1	AAU15136.1	ADHL2_ARATH	ADHL2_ARATH	ADHL2_ARATH	AEE30242.1	AT1G22440	AT1G22440	AT1G22440	AT1G22440	AT1G22440	AT1G22440	AT1G22440	AT1G22440	AT1G22440-TAIR-G	AT1G22440.1	AT1G22440.1	AT1G22440.1	AT1G22440.1	AT1G22440.1	Alcohol dehydrogenase-like 2	Alcohol dehydrogenase-like 2	At.41601	At1g22440	At1g22440	BT015046	BT015637	EC 1.1.1.1	EC 1.1.1.284	F12K8.21	F12K8.21	F12K8.21	F12K8_21	NM_102093	NM_102093.4	NP_173660	NP_173660	NP_173660.1	NP_173660.1	NP_173660.1	Q9SK87
PIN7	3702.AT1G23080.1	https://smart.embl.de/smart/DDvec.cgi?smart=619:Pfam_Mem_trans(9|614)+	Auxin efflux carrier family protein; Encodes a novel component of auxin efflux that is located apically in the basal cell and is involved during embryogenesis in setting up the apical-basal axis in the embryo. It is also involved in pattern specification during root development. In roots, it is expressed at lateral and basal membranes of provascular cells in the meristem and elongation zone, wher…	838916	838916	A8MQX0_ARATH	AAC00611.1	AAD52697.1	AAK96547.1	AEE30332.1	AEE30333.1	AEE30334.1	AEH1	AEH1	AF087820	AK316806	ARABIDOPSIS PIN-FORMED 7	ARABIDOPSIS PIN-FORMED 7	AT1G23080	AT1G23080	AT1G23080	AT1G23080	AT1G23080	AT1G23080	AT1G23080	AT1G23080-TAIR-G	AT1G23080.1	AT1G23080.1	AT1G23080.1	AT1G23080.1	AT1G23080.1	AT1G23080.2	AT1G23080.2	AT1G23080.2	AT1G23080.3	AT1G23080.3	AT1G23080.3	ATPIN7	ATPIN7	ATPIN7	AY052356	At.10543	At1g23080	At1g23080	Auxin efflux carrier component 7	Auxin efflux carrier component 7	Auxin efflux carrier family protein	Auxin efflux carrier family protein	Auxin efflux carrier family protein
AT1G25320	3702.AT1G25320.1	https://smart.embl.de/smart/DDvec.cgi?smart=702:SIGNAL(1|22)+Pfam_LRRNT_2(23|64)+LRR(90|114)+LRR(138|162)+LRR(187|210)+LRR(211|236)+TRANS(316|338)+Pfam_Pkinase(407|696)+	Leucine-rich repeat protein kinase family protein; Its function is described as protein serine/threonine kinase activity, kinase activity, ATP binding; Involved in transmembrane receptor protein tyrosine kinase signaling pathway, protein amino acid phosphorylation; Located in plasma membrane; Expressed in 20 plant structures; Expressed during 11 growth stages; Contains the following InterPro doma…	839116	839116	AAG28814.1	AAL08297.1	AAQ65094.1	ACN59233.1	AEE30606.1	AT1G25320	AT1G25320	AT1G25320	AT1G25320	AT1G25320	AT1G25320	AT1G25320	AT1G25320	AT1G25320-TAIR-G	AT1G25320.1	AT1G25320.1	AT1G25320.1	AT1G25320.1	AT1G25320.1	AY056441	At.48236	At1g25320	At1g25320	At1g25320/F4F7_17	At1g25320/F4F7_17	BT010471	F4F7.29	F4F7.29	F4F7.29	F4F7_29	F4F7_29	F4F7_29	FJ708637	LRR-RLK	LRR-RLK	Leucine-rich repeat receptor-like protein kinase	Leucine-rich repeat receptor-like protein kinase	NM_102342	NM_102342.1	NP_564228	NP_564228	NP_564228.1	NP_564228.1	NP_564228.1
GA2OX2	3702.AT1G30040.1	https://smart.embl.de/smart/DDvec.cgi?smart=341:Pfam_DIOX_N(31|139)+Pfam_2OG-FeII_Oxy(180|283)+	Gibberellin 2-beta-dioxygenase 2; Catalyzes the 2-beta-hydroxylation of several biologically active gibberellins, leading to the homeostatic regulation of their endogenous level. Catabolism of gibberellins (GAs) plays a central role in plant development. Converts GA9/GA20 to GA51/GA29 and GA4/GA1 to GA34/GA8	1.14.11.13	839883	839883	AAG52050.1	AAO22796.1	AAO42458.1	AEE31170.1	AEE31171.1	AJ132436	AT1G30040	AT1G30040	AT1G30040	AT1G30040	AT1G30040	AT1G30040	AT1G30040	AT1G30040-TAIR-G	AT1G30040.1	AT1G30040.1	AT1G30040.1	AT1G30040.1	AT1G30040.1	AT1G30040.2	AT1G30040.2	AT1G30040.2	ATGA2OX2	ATGA2OX2	ATGA2OX2	At.412	At1g30040	At1g30040	BT002987	BT004464	CAB41008.1	EC 1.14.11.13	F4I385	F4I385	F4I385	G2OX2_ARATH	G2OX2_ARATH	G2OX2_ARATH	GA 2-oxidase 2	GA 2-oxidase 2	GA2OX2	GA2OX2	GA2OX2
AT1G31910	3702.AT1G31910.1	https://smart.embl.de/smart/DDvec.cgi?smart=505:Pfam_GHMP_kinases_N(171|250)+COIL(328|358)+Pfam_GHMP_kinases_C(388|472)+	Phosphomevalonate kinase, peroxisomal; GHMP kinase family protein; Its function is described as kinase activity, ATP binding; Involved in phosphorylation; Expressed in 24 plant structures; Expressed during 15 growth stages; Contains the following InterPro domains: Phosphomevalonate kinase, eukaryotic (InterPro:IPR005916), Phosphomevalonate kinase, ERG8 (InterPro:IPR016005), Ribosomal protein S5 d…	2.7.4.2	5-phosphomevalonate kinase	840081	AAG50716.1	AEE31414.1	AEE31415.1	AK175219	AK175299	AK175308	AK175511	AK176723	AK176889	AK176903	AK221797	AK230156	AT1G31910	AT1G31910	AT1G31910	AT1G31910	AT1G31910	AT1G31910	AT1G31910	AT1G31910	AT1G31910-TAIR-G	AT1G31910.1	AT1G31910.1	AT1G31910.1	AT1G31910.1	AT1G31910.1	AT1G31910.2	AT1G31910.2	AT1G31910.2	At.17280	At1g31910	BAD42982.1	BAD43062.1	BAD43071.1	BAD43274.1	BAD44486.1	BAD44652.1	BAD44666.1	BAD93949.1	BAF01966.1	EC 2.7.4.2	F5M6.9	F5M6.9
AT1G34110	3702.AT1G34110.1	https://smart.embl.de/smart/DDvec.cgi?smart=1072:SIGNAL(1|21)+Pfam_LRRNT_2(27|64)+LRR(90|113)+LRR(114|138)+LRR(162|186)+LRR(235|259)+LRR(283|307)+LRR(379|403)+LRR(404|427)+LRR(523|546)+LRR(571|595)+LRR(620|647)+TRANS(705|727)+Pfam_Pkinase_Tyr(772|1049)+	Probable LRR receptor-like serine/threonine-protein kinase At1g34110; Leucine-rich receptor-like protein kinase family protein; Its function is described as protein serine/threonine kinase activity, protein kinase activity, ATP binding; Involved in transmembrane receptor protein tyrosine kinase signaling pathway, protein amino acid phosphorylation; Located in endomembrane system; Expressed in 13 …	840310	840310	AAG12526.1	AC015446	ACN59240.1	AEE31671.1	AT1G34110	AT1G34110	AT1G34110	AT1G34110	AT1G34110	AT1G34110	AT1G34110	AT1G34110	AT1G34110-TAIR-G	AT1G34110.1	AT1G34110.1	AT1G34110.1	AT1G34110.1	AT1G34110.1	At.16189	At.64854	At1g34110	At1g34110	C0LGF5	C0LGF5	F12G12.7	F12G12.7	F12G12.7	F12G12_7	FJ708644	NM_103134	NM_103134.3	NP_174673	NP_174673	NP_174673.3	NP_174673.3	NP_174673.3	Q9FX19	Q9FX19	Q9FX19	UPI0001B9E7DE	Y1341_ARATH	Y1341_ARATH	Y1341_ARATH	ath:AT1G34110
ARF13	3702.AT1G34170.3	https://smart.embl.de/smart/DDvec.cgi?smart=546:B3(124|228)+Pfam_Auxin_resp(269|305)+Pfam_AUX_IAA(403|475)+	AUXIN RESPONSE FACTOR 13; Auxin response factors (ARFs) are transcriptional factors that bind specifically to the DNA sequence 5'-TGTCTC-3' found in the auxin-responsive promoter elements (AuxREs)	840316	840316	AAD39616.1	AAG12520.1	AAT67077.1	AAT77165.1	AC007454	ADC31715.2	ADC31716.1	ADC31717.1	ADC31718.1	ADL70404.1	ADL70405.1	ADL70406.1	ADL70407.1	ADL70408.1	ADL70409.1	ADL70410.1	ADL70411.1	ADL70412.1	ADL70413.1	ADL70414.1	ADL70415.1	ADL70416.1	ADL70417.1	AEE31679.1	AEE31680.1	AEE31681.1	ARF13	ARF13	ARF13	ARF13	ARF13	ARF13	ARF13	ARF13	ARFM_ARATH	AT1G34170	AT1G34170	AT1G34170	AT1G34170	AT1G34170	AT1G34170	AT1G34170	AT1G34170-TAIR-G	AT1G34170.1
CYP94D1	3702.AT1G34540.1	https://smart.embl.de/smart/DDvec.cgi?smart=498:TRANS(2|21)+Pfam_p450(30|492)+	Cytochrome P450, family 94, subfamily D, polypeptide 1; Member of CYP94D; Belongs to the cytochrome P450 family	840356	840356	A0MEA8_ARATH	AAF79271.1	ABE65685.1	ABK28430.1	AEE31723.1	AT1G34540	AT1G34540	AT1G34540	AT1G34540	AT1G34540	AT1G34540	AT1G34540	AT1G34540-TAIR-G	AT1G34540.1	AT1G34540.1	AT1G34540.1	AT1G34540.1	AT1G34540.1	At.51938	At1g34540	At1g34540	CYP94D1	CYP94D1	CYP94D1	CYP94D1	CYP94D1	CYP94D1	CYP94D1	CYP94D1	Cytochrome P450 family protein	Cytochrome P450 family protein	DQ446321	DQ652877	F12K21.15	F12K21.15	F12K21.15	F12K21.15	F12K21.15	F12K21_15	F12K21_15	F12K21_15	NM_103176	NM_103176.1	NP_174713
ERF3	3702.AT1G50640.1	https://smart.embl.de/smart/DDvec.cgi?smart=225:AP2(27|90)+	Ethylene responsive element binding factor 3; Acts as a transcriptional repressor. Binds to the GCC- box pathogenesis-related promoter element. Involved in the regulation of gene expression by stress factors and by components of stress signal transduction pathways and could also regulate other AtERFs	841486	841486	AAF87871.1	AAG51201.1	AB008105	AB493504	ABF19048.1	AEE32574.1	AK228091	AT1G50640	AT1G50640	AT1G50640	AT1G50640	AT1G50640	AT1G50640	AT1G50640	AT1G50640-TAIR-G	AT1G50640.1	AT1G50640.1	AT1G50640.1	AT1G50640.1	AT1G50640.1	ATERF-3	ATERF3	ATERF3	ATERF3	At.1645	At1g50640	At1g50640	BAA32420.1	BAF00050.1	BAH30342.1	BT025295	C0SV01_ARATH	ERF-3	ERF-3	ERF082	ERF082	ERF3	ERF3	ERF3	ERF3	ERF3	ERF3	ERF3	ERF3
IAR3	3702.AT1G51760.1	https://smart.embl.de/smart/DDvec.cgi?smart=440:SIGNAL(1|23)+Pfam_M20_dimer(211|315)+	IAA-amino acid hydrolase ILR1-like 4; Hydrolyzes certain amino acid conjugates of the plant growth regulator indole-3-acetic acid (IAA), including IAA-Ala, IAA-Asn, IAA-Cys, IAA-Glu, IAA-Met, IAA-Ser and IAA-Gly. Has a lower efficiency with IAA-Phe, IAA-Leu and IAA-Val and no activity with IAA-Ile. Important for IAA-Leu hydrolysis in roots. Also hydrolyzes amino acid conjugates of jasmonic acid a…	3.5.1.127	841602	841602	AAC32192.1	AAG50883.1	AAK53028.1	AAN28900.1	AEE32712.1	AF081067	AF375444	AT1G51760	AT1G51760	AT1G51760	AT1G51760	AT1G51760	AT1G51760	AT1G51760	AT1G51760-TAIR-G	AT1G51760.1	AT1G51760.1	AT1G51760.1	AT1G51760.1	AT1G51760.1	AY143961	At.5375	At1g51760	At1g51760	CAA73905.1	CHEMBL1687678	EC 3.5.1.127	F19C24.4	F19C24.4	F19C24.4	F19C24_4	IAA-ALA HYDROLASE	IAA-ALANINE RESISTANT 3	IAA-ALANINE RESISTANT 3	IAA-ALANINE RESISTANT 3	IAA-amino acid hydrolase ILR1-like 4	IAA-amino acid hydrolase ILR1-like 4	IAR3	IAR3	IAR3	IAR3	IAR3	IAR3
IQD27	3702.AT1G51960.1	https://smart.embl.de/smart/DDvec.cgi?smart=351:IQ(98|120)+IQ(121|142)+Pfam_DUF4005(239|346)+	Calmodulin-binding family protein; IQ-domain 27 (IQD27); Contains the following InterPro domains: IQ calmodulin-binding region (InterPro:IPR000048); BEST Arabidopsis thaliana protein match is: IQ-domain 26 (TAIR:AT3G16490.1); Has 770 Blast hits to 761 proteins in 32 species: Archae - 0; Bacteria - 0; Metazoa - 5; Fungi - 5; Plants - 754; Viruses - 0; Other Eukaryotes - 6 (source: NCBI BLink)	841624	841624	AAD12670.1	AAY78649.1	AEE32739.1	AT1G51960	AT1G51960	AT1G51960	AT1G51960	AT1G51960	AT1G51960	AT1G51960	AT1G51960-TAIR-G	AT1G51960.1	AT1G51960.1	AT1G51960.1	AT1G51960.1	AT1G51960.1	At.52148	At1g51960	At1g51960	Calmodulin-binding family protein	Calmodulin-binding family protein	DQ056492	F5F19.1	F5F19.1	F5F19.1 protein	F5F19.1 protein	IQ-domain 27	IQ-domain 27	IQ-domain 27	IQ-domain 27	IQ-domain 27	IQ-domain 27	IQ-domain 27	IQ-domain 27	IQ-domain 27	IQ-domain 27	IQ-domain 27	IQ-domain 27	IQD27	IQD27	IQD27	IQD27	IQD27	IQD27
LysoPL2	3702.AT1G52760.1	https://smart.embl.de/smart/DDvec.cgi?smart=332:Pfam_Abhydrolase_6(67|311)+	Caffeoylshikimate esterase; Esterase involved in the biosynthesis of lignin. Hydrolyzes caffeoylshikimate into caffeate and shikimate. Together with 4-coumarate--CoA ligase (4CL), acts on an alternative reaction for the formation of caffeoyl-CoA and bypasses the second reaction of shikimate O-hydroxycinnamoyltransferase (HST). Accepts also 4-coumaroylshikimate as substrate, but with lower activit…	3.1.1.-	841709	AAG52273.1	AAK96768.1	AAP42742.1	AEE32849.1	AT1G52760	AT1G52760	AT1G52760	AT1G52760	AT1G52760	AT1G52760	AT1G52760	AT1G52760-TAIR-G	AT1G52760.1	AT1G52760.1	AT1G52760.1	AT1G52760.1	AT1G52760.1	AY054577	At1g52760	BT008729	CSE	CSE_ARATH	Caffeoylshikimate esterase	EC 3.1.1.-	F14G24.3	F14G24.3	F14G24_3	LysoPL2	LysoPL2	LysoPL2	LysoPL2	LysoPL2	LysoPL2	Lysophospholipase 2	Lysophospholipase 2	Lysophospholipase 2	NM_104154	NM_104154.3	NP_175685	NP_175685	NP_175685.1	NP_175685.1	Q9C942	Q9C942_ARATH
ALDH7B4	3702.AT1G54100.1	https://smart.embl.de/smart/DDvec.cgi?smart=508:Pfam_Aldedh(29|491)+	Aldehyde dehydrogenase family 7 member B4; Aldehyde dehydrogenase	1.2.1.3	1.2.1.31	1.2.1.31	1.2.1.8	841849	841849	AAD25783.1	AAK55676.1	AAK82504.1	AAM13853.1	AAM26712.1	AAM51420.1	AEE33048.1	AEE33049.1	AF378873	AJ584645	AK230363	AL7B4_ARATH	AL7B4_ARATH	AL7B4_ARATH	ALDH7B4	ALDH7B4	ALDH7B4	ALDH7B4	ALDH7B4	ALDH7B4	ALDH7B4	ALDH7B4	AT1G54100	AT1G54100	AT1G54100	AT1G54100	AT1G54100	AT1G54100	AT1G54100	AT1G54100-TAIR-G	AT1G54100.1	AT1G54100.1	AT1G54100.1	AT1G54100.1	AT1G54100.1	AT1G54100.2	AT1G54100.2	AT1G54100.2	AY048242	AY091032
AT1G55030	3702.AT1G55030.1	https://smart.embl.de/smart/DDvec.cgi?smart=422:Pfam_LRR_2(154|179)+FBD(351|422)+	Putative FBD-associated F-box protein At1g55030; RNI-like superfamily protein; Contains the following InterPro domains: FBD (InterPro:IPR013596), F-box domain, cyclin-like (InterPro:IPR001810), FBD-like (InterPro:IPR006566), Leucine-rich repeat 2 (InterPro:IPR013101); BEST Arabidopsis thaliana protein match is: F-box/RNI-like/FBD-like domains-containing protein (TAIR:AT3G52680.2); Has 1671 Blast …	841945	841945	AAG51107.1	AEE33176.1	AT1G55030	AT1G55030	AT1G55030	AT1G55030	AT1G55030	AT1G55030	AT1G55030	AT1G55030	AT1G55030-TAIR-G	AT1G55030.1	AT1G55030.1	AT1G55030.1	AT1G55030.1	AT1G55030.1	At.52211	At1g55030	At1g55030	F14C21.30	F14C21.30	F14C21.30	F14C21_30	FBD2_ARATH	FBD2_ARATH	FBD2_ARATH	NM_104377	NM_104377.1	NP_175901	NP_175901	NP_175901.1	NP_175901.1	NP_175901.1	Putative FBD-associated F-box protein At1g55030	Putative FBD-associated F-box protein At1g55030	Q9C7M1	Q9C7M1	RNI-like superfamily protein	RNI-like superfamily protein	RNI-like superfamily protein	RNI-like superfamily protein	UPI000009DE75	ath:AT1G55030
AT1G57906	3702.AT1G57906.1	http://smart.embl.de/smart/DDt.cgi?smart=228:	Uncharacterized protein F13D13.1; Unknown protein; BEST Arabidopsis thaliana protein match is: F-box family protein with a domain of unknown function (DUF295) (TAIR:AT2G17690.1); Has 57 Blast hits to 57 proteins in 5 species: Archae - 0; Bacteria - 0; Metazoa - 0; Fungi - 0; Plants - 57; Viruses - 0; Other Eukaryotes - 0 (source: NCBI BLink)	842163	842163	AAG50666.1	AEE33478.1	AT1G57906	AT1G57906	AT1G57906	AT1G57906	AT1G57906	AT1G57906	AT1G57906	AT1G57906	AT1G57906-TAIR-G	AT1G57906.1	AT1G57906.1	AT1G57906.1	AT1G57906.1	AT1G57906.1	At.52249	At1g57906	At1g57906	F-box protein	F-box protein	F13D13.1	F13D13.1	F13D13.1	F13D13_1	F13D13_1	F13D13_1	NM_104581	NM_104581.1	NP_176097	NP_176097	NP_176097.1	NP_176097.1	NP_176097.1	Q9C656	Q9C656	Q9C656_ARATH	Q9C656_ARATH	Q9C656_ARATH	UPI000009E4BB	Uncharacterized protein F13D13.1	Uncharacterized protein F13D13.1	ath:AT1G57906	unknown protein
XF1	3702.AT1G58440.1	https://smart.embl.de/smart/DDvec.cgi?smart=531:TRANS(5|27)+Pfam_GIDA(62|234)+	FAD/NAD(P)-binding oxidoreductase family protein; Catalyzes the first oxygenation step in sterol biosynthesis and is suggested to be one of the rate-limiting enzymes in this pathway. Can produce not only oxidosqualene, but also 2,3:22,23-dioxidosqualene. Main squalene epoxidase in the root. Sqe1 mutants may show defects in membrane lipid rafts, impairing the correct localization of RHD2 NADPH oxi…	1.14.14.17	842213	842213	AAG50645.1	AAM20494.1	AAN15558.1	AB008021	AEE33549.1	AEM36345.1	AT1G58440	AT1G58440	AT1G58440	AT1G58440	AT1G58440	AT1G58440	AT1G58440	AT1G58440-TAIR-G	AT1G58440.1	AT1G58440.1	AT1G58440.1	AT1G58440.1	AT1G58440.1	AY099643	At.17240	At1g58440	At1g58440	BAA88268.1	BAB83875.1	BT000239	DROUGHT HYPERSENSITIVE 2	DRY2	DRY2	DRY2	EC 1.14.14.17	ERG14_ARATH	ERG14_ARATH	ERG14_ARATH	F9K23.3	F9K23.3	F9K23.3	F9K23_3	FAD/NAD(P)-binding oxidoreductase family protein	FAD/NAD(P)-binding oxidoreductase family protein	FAD/NAD(P)-binding oxidoreductase family protein	FAD/NAD(P)-binding oxidoreductase family protein	FAD/NAD(P)-binding oxidoreductase family protein
TPS14	3702.AT1G61680.1	https://smart.embl.de/smart/DDvec.cgi?smart=569:Pfam_Terpene_synth(45|223)+Pfam_Terpene_synth_C(256|522)+	S-(+)-linalool synthase, chloroplastic; Involved in monoterpene (C10) biosynthesis. The major product is S-(+)-linalool; Belongs to the terpene synthase family. Tpsb subfamily	4.2.3.25	4.2.3.25	842465	842465	AAD21414.1	AAO85533.1	AEE33873.1	AEE33874.1	AF497485	AT1G61680	AT1G61680	AT1G61680	AT1G61680	AT1G61680	AT1G61680	AT1G61680	AT1G61680-TAIR-G	AT1G61680.1	AT1G61680.1	AT1G61680.1	AT1G61680.1	AT1G61680.1	AT1G61680.2	AT1G61680.2	AT1G61680.2	ATTPS14	ATTPS14	ATTPS14	At.36397	At1g61680	At1g61680	EC 4.2.3.25	F4HVE4_ARATH	LINS_ARATH	LINS_ARATH	LINS_ARATH	NM_001198357	NM_001198357.1	NM_104850	NM_104850.2	NP_001185286	NP_001185286.1	NP_176361	NP_176361	NP_176361.2	NP_176361.2
PPC4	3702.AT1G68750.1	https://smart.embl.de/smart/DDvec.cgi?smart=1032:Pfam_PEPcase(144|358)+Pfam_PEPcase(404|1032)+	Phosphoenolpyruvate carboxylase 4; Encodes one of four Arabidopsis phosphoenolpyruvate (PEP) carboxylase proteins. But, it is more similar to bacterial PEP carboxylase than plant PEP carboxylase. Efforts to express this enzyme and to demonstrate its enzymatic activity in E.coli failed; Belongs to the PEPCase type 1 family	4.1.1.31	843206	843206	AAD49968.1	AAG52040.1	AEE34835.1	AJ532903	AT1G68750	AT1G68750	AT1G68750	AT1G68750	AT1G68750	AT1G68750	AT1G68750	AT1G68750-TAIR-G	AT1G68750.1	AT1G68750.1	AT1G68750.1	AT1G68750.1	AT1G68750.1	ATPPC4	ATPPC4	ATPPC4	At.45175	At1g68750	At1g68750	CAD58727.1	CAPP4_ARATH	CAPP4_ARATH	CAPP4_ARATH	EC 4.1.1.31	F14K14.14	F14K14.14	F14K14.14	F14K14_14	F24J5.1	F24J5.1	NM_105548	NM_105548.4	NP_177043	NP_177043	NP_177043.2	NP_177043.2	NP_177043.2	PPC4	PPC4
AT1G72870	3702.AT1G72870.1	https://smart.embl.de/smart/DDvec.cgi?smart=512:TIR(9|146)+Pfam_NB-ARC(256|483)+	Disease resistance protein (TIR-NBS class); Its function is described as transmembrane receptor activity, ATP binding; Involved in signal transduction, defense response, apoptosis, innate immune response; Located in intrinsic to membrane; Expressed in stem, sperm cell, root; Contains the following InterPro domains: NB-ARC (InterPro:IPR002182), Disease resistance protein (InterPro:IPR000767), Toll…	843618	843618	AAD55634.1	AEE35384.1	AK176273	AT1G72870	AT1G72870	AT1G72870	AT1G72870	AT1G72870	AT1G72870	AT1G72870	AT1G72870	AT1G72870-TAIR-G	AT1G72870.1	AT1G72870.1	AT1G72870.1	AT1G72870.1	AT1G72870.1	At.50030	At1g72870	At1g72870	BAD44036.1	Disease resistance protein (TIR-NBS class)	Disease resistance protein (TIR-NBS class)	Disease resistance protein (TIR-NBS class)	Disease resistance protein (TIR-NBS class)	Disease resistance protein (TIR-NBS class)	Disease resistance protein (TIR-NBS class)	F3N23.7	F3N23.7	F3N23.7	F3N23_7	F3N23_7	F3N23_7	NM_105945	NM_105945.3	NP_177430	NP_177430	NP_177430.1	NP_177430.1	NP_177430.1	Q67Z45_ARATH	Q9SSN9	Q9SSN9	Q9SSN9_ARATH
OPR1	3702.AT1G76680.2	https://smart.embl.de/smart/DDvec.cgi?smart=397:Pfam_Oxidored_FMN(11|182)+Pfam_Oxidored_FMN(196|371)+	12-oxophytodienoate reductase 1; Encodes a member of an alpha/beta barrel fold family of FMN-containing oxidoreductases. One of the closely related 12-oxophytodienoic acid reductases. This enzyme is not expected to participate in jasmonic acid biosynthesis because during in vitro assays, it shows very little activity with the naturally occurring OPDA isomer. Shows activity towards 2,4,6-trinitrot…	1.3.1.42	1.3.1.42	12-OXOPHYTODIENOATE REDUCTASE 1	12-oxophytodienoate reductase 1	12-oxophytodienoate reductase 1	12-oxophytodienoate reductase 1	12-oxophytodienoate reductase 1	12-oxophytodienoate reductase 1	12-oxophytodienoate reductase 1	12-oxophytodienoate reductase 1	12-oxophytodienoate reductase 1	12-oxophytodienoate reductase 1	12-oxophytodienoate-10,11-reductase 1	12-oxophytodienoate-10,11-reductase 1	1VJI	1VJI	1VJI	2Q3R	2Q3R	2Q3R	844001	844001	AAC78440.1	AAF04448.1	AAL75894.1	AAM65337.1	AAV85720.1	AEE35874.1	AEE35875.1	ARABIDOPSIS 12-OXOPHYTODIENOATE REDUCTASE 1	ARABIDOPSIS 12-OXOPHYTODIENOATE REDUCTASE 1	AT1G76680	AT1G76680	AT1G76680	AT1G76680	AT1G76680	AT1G76680	AT1G76680	AT1G76680-TAIR-G	AT1G76680.1	AT1G76680.1	AT1G76680.1	AT1G76680.2	AT1G76680.2	AT1G76680.2	AT1G76680.2
ATGA2OX1	3702.AT1G78440.1	https://smart.embl.de/smart/DDvec.cgi?smart=329:Pfam_DIOX_N(18|116)+Pfam_2OG-FeII_Oxy(166|273)+	Arabidopsis thaliana gibberellin 2-oxidase 1; Catalyzes the 2-beta-hydroxylation of several biologically active gibberellins, leading to the homeostatic regulation of their endogenous level. Catabolism of gibberellins (GAs) plays a central role in plant development. Converts GA9/GA20 to GA51/GA29 and GA4/GA1 to GA34/GA8; Belongs to the iron/ascorbate-dependent oxidoreductase family. GA2OX subfami…	1.14.11.13	844180	844180	AAF71795.1	AAM62763.1	AAO22591.1	AEE36106.1	AJ132435	AT1G78440	AT1G78440	AT1G78440	AT1G78440	AT1G78440	AT1G78440	AT1G78440	AT1G78440-TAIR-G	AT1G78440.1	AT1G78440.1	AT1G78440.1	AT1G78440.1	AT1G78440.1	ATGA2OX1	ATGA2OX1	ATGA2OX1	ATGA2OX1	ATGA2OX1	ATGA2OX1	AY085539	Arabidopsis thaliana gibberellin 2-oxidase 1	Arabidopsis thaliana gibberellin 2-oxidase 1	Arabidopsis thaliana gibberellin 2-oxidase 1	Arabidopsis thaliana gibberellin 2-oxidase 1	Arabidopsis thaliana gibberellin 2-oxidase 1	Arabidopsis thaliana gibberellin 2-oxidase 1	Arabidopsis thaliana gibberellin 2-oxidase 1	At.19011	At1g78440	At1g78440	BT002763	CAB41007.1	EC 1.14.11.13	F3F9.5	F3F9.5	F3F9.5	F3F9_5	G2OX1_ARATH
CYCA2;4	3702.AT1G80370.1	https://smart.embl.de/smart/DDvec.cgi?smart=461:CYCLIN(236|320)+CYCLIN(333|421)+	Cyclin A2;4 (CYCA2;4); Contains the following InterPro domains: Cyclin, C-terminal (InterPro:IPR004367), Cyclin (InterPro:IPR006670), G2/mitotic-specific cyclin A (InterPro:IPR015453), Cyclin-like (InterPro:IPR011028), Cyclin-related (InterPro:IPR013763), Cyclin, N-terminal (InterPro:IPR006671), Cyclin, A/B/D/E (InterPro:IPR014400); BEST Arabidopsis thaliana protein match is: CYCLIN A2;3 (TAIR:AT…	844377	844377	AAG52439.1	AEE36392.1	AT1G80370	AT1G80370	AT1G80370	AT1G80370	AT1G80370	AT1G80370	AT1G80370	AT1G80370-TAIR-G	AT1G80370.1	AT1G80370.1	AT1G80370.1	AT1G80370.1	AT1G80370.1	At.33911	At1g80370	At1g80370	CCA24_ARATH	CCA24_ARATH	CCA24_ARATH	CYCA2-4	CYCA2-4	CYCA2;4	CYCA2;4	CYCA2;4	CYCA2;4	CYCA2;4	CYCA2;4	Cyclin A2;4	Cyclin A2;4	Cyclin A2;4	Cyclin A2;4	Cyclin A2;4	Cyclin A2;4	Cyclin A2;4	Cyclin A2;4	Cyclin-A2-4	Cyclin-A2-4	F5I6.12	F5I6.12	F5I6.12	F5I6_12	G2/mitotic-specific cyclin-A2-4
At1g80820	3702.AT1G80820.1	https://smart.embl.de/smart/DDvec.cgi?smart=332:Pfam_Epimerase(8|246)+	Cinnamoyl-CoA reductase 2; Cinnamoyl-CoA reductase probably involved in the formation of phenolic compounds associated with the hypersensitive response. Seems not to be involved in lignin biosynthesis; Belongs to the NAD(P)-dependent epimerase/dehydratase family. Dihydroflavonol-4-reductase subfamily	1.2.1.44	1.2.1.44	844421	844421	AAF14669.1	AAG53687.1	AAM64706.1	AAO64761.1	AEE36454.1	AF320623	AK227576	AT1G80820	AT1G80820	AT1G80820	AT1G80820	AT1G80820	AT1G80820	AT1G80820	AT1G80820-TAIR-G	AT1G80820.1	AT1G80820.1	AT1G80820.1	AT1G80820.1	AT1G80820.1	ATCCR2	ATCCR2	AY087148	At.11770	At1g80820	At1g80820	BAE99569.1	BT005826	CCR2	CCR2	CCR2	CCR2	CCR2	CCR2	CCR2	CCR2_ARATH	CCR2_ARATH	CCR2_ARATH	Cinnamoyl coa reductase	Cinnamoyl coa reductase	Cinnamoyl-CoA reductase 2	Cinnamoyl-CoA reductase 2
2004-09-01	3702.AT2G03710.1	https://smart.embl.de/smart/DDvec.cgi?smart=258:MADS(1|60)+Pfam_K-box(81|173)+	K-box region and MADS-box transcription factor family protein; Probable transcription factor that binds specifically to the CArG box DNA sequence 5'-CC (A/T)6 GG-3'. Plays an important role in the determination of flower meristem identity. Involved in the specification of sepal identity. Contributes to the development of petals, stamens and carpels	814898	814898	AAB38975.1	AAD20073.1	AAL36250.1	AAM20027.1	AAN52793.1	AEC05738.1	AEC05739.1	AEC05740.1	AGAMOUS-like 3	AGAMOUS-like 3	AGL3	AGL3	AGL3	AGL3	AGL3	AGL3_ARATH	AGL3_ARATH	AGL3_ARATH	AT2G03710	AT2G03710	AT2G03710	AT2G03710	AT2G03710	AT2G03710	AT2G03710	AT2G03710-TAIR-G	AT2G03710.1	AT2G03710.1	AT2G03710.1	AT2G03710.1	AT2G03710.1	AT2G03710.2	AT2G03710.2	AT2G03710.2	AT2G03710.3	AT2G03710.3	AT2G03710.3	AY063894	AY096386	AY141229	Agamous-like MADS-box protein AGL3	Agamous-like MADS-box protein AGL3	At.10200	At2g03710
AT2G04850	3702.AT2G04850.1	https://smart.embl.de/smart/DDvec.cgi?smart=404:SIGNAL(1|22)+Pfam_DUF568(85|199)+B561(218|343)+TRANS(358|380)+	Cytochrome b561 and DOMON domain-containing protein At2g04850; May act as a catecholamine-responsive trans-membrane electron transporter	815031	AAD22321.2	AAM61181.1	AAY82261.1	ABG25062.1	AEC05876.1	AT2G04850	AT2G04850	AT2G04850	AT2G04850	AT2G04850	AT2G04850	AT2G04850	AT2G04850	AT2G04850-TAIR-G	AT2G04850.1	AT2G04850.1	AT2G04850.1	AT2G04850.1	AT2G04850.1	AY084618	At.41253	At2g04850	Auxin-responsive family protein	Auxin-responsive family protein	Auxin-responsive family protein	Auxin-responsive family protein	B561G_ARATH	BT025973	DQ069802	F28I8.9	F28I8.9	F28I8_9	NM_126517	NM_126517.2	NP_565316	NP_565316	NP_565316.1	NP_565316.1	Protein b561A.tha7	Q4PL86	Q4PL86_ARATH	Q8LFW0	Q8LFW0_ARATH	Q9SJ74	Q9SJ74_ARATH
AT2G19230	3702.AT2G19230.1	https://smart.embl.de/smart/DDvec.cgi?smart=1025:SIGNAL(1|24)+Pfam_Malectin_like(33|360)+Pfam_LRR_8(414|481)+TRANS(517|539)+Pfam_Pkinase(570|839)+	Putative leucine-rich repeat receptor-like serine/threonine-protein kinase At2g19230; Leucine-rich repeat transmembrane protein kinase protein; Its function is described as kinase activity; Involved in protein amino acid phosphorylation, N-terminal protein myristoylation; Located in endomembrane system; Contains the following InterPro domains: Protein kinase, ATP binding site (InterPro:IPR017441)…	816440	816440	AAC16453.1	AEC06859.1	AT2G19230	AT2G19230	AT2G19230	AT2G19230	AT2G19230	AT2G19230	AT2G19230	AT2G19230	AT2G19230-TAIR-G	AT2G19230.1	AT2G19230.1	AT2G19230.1	AT2G19230.1	AT2G19230.1	At.52827	At2g19230	At2g19230	F27F23.3	F27F23.3	F27F23.3	F27F23_3	F4ISF9	F4ISF9	F4ISF9	NM_127480	NM_127480.4	NP_001325138	NP_001325138.1	NP_001325138.1	NP_179513	NP_179513.4	NP_179513.4	NP_179513.4	O64556	O64556	UPI0001A7B017	Y2923_ARATH	Y2923_ARATH	Y2923_ARATH	ath:AT2G19230
AT2G23230	3702.AT2G23230.1	https://smart.embl.de/smart/DDvec.cgi?smart=606:Pfam_Terpene_synth(65|244)+Pfam_Terpene_synth_C(275|537)+	Terpenoid cyclases/Protein prenyltransferases superfamily protein; Its function is described as lyase activity, magnesium ion binding; Involved in metabolic process; Contains the following InterPro domains: Terpene synthase, metal-binding domain (InterPro:IPR005630), Terpenoid synthase (InterPro:IPR008949), Terpenoid cylases/protein prenyltransferase alpha-alpha toroid (InterPro:IPR008930), Terpe…	816855	816855	AAB87108.1	AEC07431.1	AT2G23230	AT2G23230	AT2G23230	AT2G23230	AT2G23230	AT2G23230	AT2G23230	AT2G23230	AT2G23230-TAIR-G	AT2G23230.1	AT2G23230.1	AT2G23230.1	AT2G23230.1	AT2G23230.1	At.52876	At2g23230	At2g23230	F4ILI0	F4ILI0	F4ILI0	NM_127887	NM_127887.3	NP_179904	NP_179904	NP_179904.3	NP_179904.3	NP_179904.3	O22184	O22184	Putative terpenoid synthase 5	Putative terpenoid synthase 5	T20D16.14	T20D16.14	T20D16.14	T20D16_14	TPS05	TPS05	TPS05_ARATH	TPS05_ARATH	TPS05_ARATH	UPI0001E92C71	ath:AT2G23230
ALDH11A3	3702.AT2G24270.4	https://smart.embl.de/smart/DDvec.cgi?smart=503:Pfam_LuxC(51|450)+	Encodes a protein with non-phosphorylating NADP-dependent glyceraldehyde-3-phosphate dehydrogenase activity. The activity of the enzyme was determined from leaf extracts; the enzyme has not been purified to confirm activity	1.2.1.9	1.2.1.9	816962	816962	AAD03388.1	AAK59790.1	AAM97075.1	AAO42797.1	ABB83822.1	AEC07552.1	AEC07553.1	AEC07554.1	AEC07555.1	AK220791	AK317484	ALDH11A3	ALDH11A3	ALDH11A3	ALDH11A3	ALDH11A3	ALDH11A3	ALDH11A3	ALDH11A3	AT2G24270	AT2G24270	AT2G24270	AT2G24270	AT2G24270	AT2G24270	AT2G24270	AT2G24270-TAIR-G	AT2G24270.1	AT2G24270.1	AT2G24270.1	AT2G24270.2	AT2G24270.2	AT2G24270.2	AT2G24270.3	AT2G24270.3	AT2G24270.3	AT2G24270.4	AT2G24270.4	AT2G24270.4	AT2G24270.4	AT2G24270.4	AY037205
AT2G25890	3702.AT2G25890.1	https://smart.embl.de/smart/DDvec.cgi?smart=149:Pfam_Oleosin(26|138)+	Oleosin family protein; Its function is described as molecular_function unknown; Involved in lipid storage; Located in monolayer-surrounded lipid storage body, integral to membrane, membrane; Expressed in petal, leaf whorl, flower, carpel; Expressed during 4 anthesis, petal differentiation and expansion stage; Contains the following InterPro domains: Oleosin (InterPro:IPR000136); BEST Arabidopsis…	817130	817130	AAC42242.1	AAO22794.1	AAZ23930.1	AEC07768.1	AT2G25890	AT2G25890	AT2G25890	AT2G25890	AT2G25890	AT2G25890	AT2G25890	AT2G25890	AT2G25890-TAIR-G	AT2G25890.1	AT2G25890.1	AT2G25890.1	AT2G25890.1	AT2G25890.1	At.38961	At2g25890	At2g25890	BT002985	BT023738	F17H15.8	F17H15.8	F17H15.8	F17H15_8	F17H15_8	F17H15_8	NM_128149	NM_128149.3	NP_001324024	NP_001324024.1	NP_001324024.1	NP_180160	NP_180160.2	O82308	O82308	O82308_ARATH	O82308_ARATH	O82308_ARATH	Oleosin	Oleosin	Oleosin family protein
PLL4	3702.AT2G28890.1	https://smart.embl.de/smart/DDvec.cgi?smart=654:PP2Cc(244|643)+	Encodes a protein phosphatase 2C like gene, similar to POL. Involved in leaf development. Knockout mutants have abnormally shaped leaves	817438	817438	AAC79593.1	AAL38775.1	AAM20090.1	AEC08185.1	AT2G28890	AT2G28890	AT2G28890	AT2G28890	AT2G28890	AT2G28890	AT2G28890	AT2G28890-TAIR-G	AT2G28890.1	AT2G28890.1	AT2G28890.1	AT2G28890.1	AT2G28890.1	AY065299	AY096450	At.27597	At2g28890	At2g28890	F8N16.18	F8N16.18	F8N16.18	F8N16_18	NM_128448	NM_128448.3	NP_180455	NP_180455	NP_180455.1	NP_180455.1	NP_180455.1	P2C23_ARATH	P2C23_ARATH	P2C23_ARATH	PLL4	PLL4	PLL4	PLL4	PLL4	PLL4	PLL4	PLL4
AT2G29660	3702.AT2G29660.1	https://smart.embl.de/smart/DDvec.cgi?smart=373:TRANS(7|29)+ZnF_C2H2(126|149)+	Zinc finger (C2H2 type) family protein; Contains the following InterPro domains: Zinc finger, C2H2-like (InterPro:IPR015880), Zinc finger, C2H2-type (InterPro:IPR007087); BEST Arabidopsis thaliana protein match is: zinc finger protein-related (TAIR:AT5G54630.1); Has 407 Blast hits to 407 proteins in 27 species: Archae - 0; Bacteria - 0; Metazoa - 0; Fungi - 28; Plants - 376; Viruses - 0; Other Eu…	817516	817516	AAC35229.1	AAM53333.1	AAM60958.1	AAP37807.1	AEC08289.1	AT2G29660	AT2G29660	AT2G29660	AT2G29660	AT2G29660	AT2G29660	AT2G29660	AT2G29660	AT2G29660-TAIR-G	AT2G29660.1	AT2G29660.1	AT2G29660.1	AT2G29660.1	AT2G29660.1	AY084379	AY120775	At.43819	At.68727	At2g29660	At2g29660	At2g29660	At2g29660	BT008448	Expressed protein	Expressed protein	NM_128520	NM_128520.3	NP_565684	NP_565684	NP_565684.1	NP_565684.1	NP_565684.1	O82389	O82389	O82389_ARATH	O82389_ARATH	O82389_ARATH	T27A16.24	T27A16.24
FAD3	3702.AT2G29980.1	https://smart.embl.de/smart/DDvec.cgi?smart=386:Pfam_DUF3474(2|71)+Pfam_FA_desaturase(77|338)+	Acyl-lipid omega-3 desaturase (cytochrome b5), endoplasmic reticulum; Microsomal (ER) omega-3 fatty acid desaturase introduces the third double bond in the biosynthesis of 18:3 fatty acids, important constituents of plant membranes. It is thought to use cytochrome b5 as an electron donor and to act on fatty acids esterified to phosphatidylcholine and, possibly, other phospholipids	1.14.19.25	1.14.19.35	1.14.19.36	817548	817548	AAA61778.1	AAC31854.1	AAL36322.1	AAM20102.1	ABZ05310.1	ABZ05311.1	ABZ05312.1	ABZ05313.1	ABZ05314.1	ABZ05315.1	ABZ05316.1	ABZ05317.1	ABZ05318.1	ABZ05319.1	ABZ05320.1	ABZ05321.1	ABZ05322.1	ABZ05323.1	ABZ05324.1	ABZ05325.1	ABZ05326.1	ABZ05327.1	ABZ05328.1	ABZ05329.1	ABZ05330.1	ABZ05331.1	ABZ05332.1	ABZ05333.1	ABZ05334.1	ABZ05335.1	ABZ05336.1	ABZ05337.1	ABZ05338.1	ABZ05339.1	ABZ05340.1	ABZ05341.1	ABZ05342.1	ABZ05343.1	ABZ05344.1	ABZ05345.1	ABZ05346.1
C4H	3702.AT2G30490.1	https://smart.embl.de/smart/DDvec.cgi?smart=505:Pfam_p450(34|499)+	Trans-cinnamate 4-monooxygenase; Controls carbon flux to pigments essential for pollination or UV protection, to numerous pytoalexins synthesized by plants when challenged by pathogens, and to lignins	1.14.13.11	1.14.13.11	817599	817599	AAB58355.1	AAB58356.1	AAB63088.1	AAC99993.1	AAL38321.1	AAP68314.1	AEC08397.1	AM887618	AM887619	AM887620	AM887621	AM887622	AM887623	AM887624	AM887625	AM887626	AM887627	AM887628	AM887629	AM887630	AM887631	AM887632	AM887633	AM887634	AM887635	AM887636	AM887637	AT2G30490	AT2G30490	AT2G30490	AT2G30490	AT2G30490	AT2G30490	AT2G30490	AT2G30490-TAIR-G	AT2G30490.1	AT2G30490.1	AT2G30490.1	AT2G30490.1	AT2G30490.1	ATC4H	ATC4H
PSBW	3702.AT2G30570.1	https://smart.embl.de/smart/DDvec.cgi?smart=133:Pfam_PsbW(1|133)+	Photosystem II reaction center W protein, chloroplastic; Stabilizes dimeric photosytem II (PSII). In its absence no dimeric PSII accumulates and there is a reduction of monomeric PSII; Belongs to the psbW family	5MDX	5MDX	817606	817606	AAB63080.1	AAG40394.1	AAK53032.1	AAL16242.1	AAM64951.1	AAN28897.1	AEC08409.1	AF325042	AF375448	AF428312	AT2G30570	AT2G30570	AT2G30570	AT2G30570	AT2G30570	AT2G30570	AT2G30570	AT2G30570-TAIR-G	AT2G30570.1	AT2G30570.1	AT2G30570.1	AT2G30570.1	AT2G30570.1	AY087402	AY143958	At.25082	At2g30570	At2g30570	CAA62296.1	CAA79019.1	NM_128609	NM_128609.3	NP_180615	NP_180615	NP_180615.1	NP_180615.1	NP_180615.1	O04338	O04338	O04338	PSBW	PSBW
SKL2	3702.AT2G35500.1	https://smart.embl.de/smart/DDvec.cgi?smart=387:Pfam_SKI(199|341)+	Probable inactive shikimate kinase like 2, chloroplastic; Shikimate kinase like 2 (SKL2); Its function is described as shikimate kinase activity, ATP binding; Involved in aromatic amino acid family biosynthetic process; Located in chloroplast; Expressed in 20 plant structures; Expressed during 13 growth stages; Contains the following InterPro domains: CS-like domain (InterPro:IPR007052), Shikimat…	818115	818115	AAC36171.2	AAL06514.1	AAL67100.1	AEC09114.1	AF412061	AT2G35500	AT2G35500	AT2G35500	AT2G35500	AT2G35500	AT2G35500	AT2G35500	AT2G35500-TAIR-G	AT2G35500.1	AT2G35500.1	AT2G35500.1	AT2G35500.1	AT2G35500.1	AY074560	At.13015	At2g35500	At2g35500	NM_129102	NM_129102.3	NP_565805	NP_565805	NP_565805.1	NP_565805.1	NP_565805.1	O82290	O82290	Q945M6	Q945M6	Q945M6	SKL2	SKL2	SKL2	SKL2	SKL2	SKL2	SKL2	SKL2	SKL2_ARATH	SKL2_ARATH
CHI	3702.AT2G43570.1	https://smart.embl.de/smart/DDvec.cgi?smart=277:ChtBD1(33|64)+Pfam_Glyco_hydro_19(80|230)+Pfam_Glyco_hydro_19(224|277)+	chitinase, putative (CHI); Its function is described as chitin binding, chitinase activity; Involved in carbohydrate metabolic process, cell wall macromolecule catabolic process; Located in apoplast, plant-type cell wall; Expressed in 15 plant structures; Expressed during 10 growth stages; Contains the following InterPro domains: Chitin-binding, type 1, conserved site (InterPro:IPR018371), Glycos…	3.2.1.14	818959	AAB64049.1	AAM14808.1	AAM20661.1	AAO30080.1	AC002335	AEC10291.1	AK226201	AT2G43570	AT2G43570	AT2G43570	AT2G43570	AT2G43570	AT2G43570	AT2G43570	AT2G43570-TAIR-G	AT2G43570.1	AT2G43570.1	AT2G43570.1	AT2G43570.1	AT2G43570.1	AY099810	At.36876	At2g43570	BAE98366.1	BT003417	CHI	CHI	CHI	CHI	CHI	CHI	CHI	CHI_ARATH	Chitinase, putative	Chitinase, putative	EC 3.2.1.14	Endochitinase CHI	F18O19.32	F18O19.32	LSC222	NM_129919	NM_129919.4	NP_181885	NP_181885
AT2G43580	3702.AT2G43580.1	https://smart.embl.de/smart/DDvec.cgi?smart=265:ChtBD1(26|57)+Pfam_Glyco_hydro_19(72|217)+Pfam_Glyco_hydro_19(214|265)+	Chitinase family protein; Its function is described as chitin binding, chitinase activity; Involved in carbohydrate metabolic process, cell wall macromolecule catabolic process; Located in endomembrane system; Contains the following InterPro domains: Chitin-binding, type 1, conserved site (InterPro:IPR018371), Glycoside hydrolase, family 19 (InterPro:IPR016283), Chitin-binding, type 1 (InterPro:I…	3.2.1.14	818960	AAB64048.1	AAM14811.1	AAP12878.1	AEC10292.1	AK118596	AT2G43580	AT2G43580	AT2G43580	AT2G43580	AT2G43580	AT2G43580	AT2G43580	AT2G43580	AT2G43580-TAIR-G	AT2G43580.1	AT2G43580.1	AT2G43580.1	AT2G43580.1	AT2G43580.1	At.36875	At2g43580	BAC43195.1	BT006229	CHI58_ARATH	Chitinase family protein	Chitinase family protein	Chitinase family protein	Chitinase family protein	EC 3.2.1.14	Endochitinase At2g43580	F18O19.31	NM_129920	NM_129920.2	NP_181886	NP_181886	NP_181886.1	NP_181886.1	O24598	O24598_ARATH	UPI000004864F	ath:AT2G43580
BGLU28	3702.AT2G44460.1	https://smart.embl.de/smart/DDvec.cgi?smart=582:SIGNAL(1|21)+Pfam_Glyco_hydro_1(30|509)+	Beta glucosidase 28 (BGLU28); Its function is described as cation binding, hydrolase activity, hydrolyzing O-glycosyl compounds, catalytic activity; Involved in response to karrikin; Located in membrane; Expressed in 10 plant structures; Expressed during 7 growth stages; Contains the following InterPro domains: Glycoside hydrolase, family 1 (InterPro:IPR001360), Glycoside hydrolase, family 1, act…	3.2.1.21	819053	819053	AAC16092.1	AAY56434.1	AEC10422.1	AT2G44460	AT2G44460	AT2G44460	AT2G44460	AT2G44460	AT2G44460	AT2G44460	AT2G44460-TAIR-G	AT2G44460.1	AT2G44460.1	AT2G44460.1	AT2G44460.1	AT2G44460.1	At.36757	At2g44460	At2g44460	BGL28_ARATH	BGL28_ARATH	BGL28_ARATH	BGLU28	BGLU28	BGLU28	BGLU28	BGLU28	BGLU28	BGLU28	BGLU28	BT023443	Beta glucosidase 28	Beta glucosidase 28	Beta-glucosidase 28	Beta-glucosidase 28	EC 3.2.1.21	F4I1.27	F4I1.27	F4I1.27	NM_180085	NM_180085.3	NP_850416	NP_850416
CCD7	3702.AT2G44990.1	https://smart.embl.de/smart/DDvec.cgi?smart=629:Pfam_RPE65(65|618)+	Carotenoid cleavage dioxygenase 7, chloroplastic; Involved in strigolactones biosynthesis by cleaving asymmetrically a variety of linear and cyclic carotenoids at the 9-10 double bond. Produces one C(13) beta-ionone and the C(27) 10'-apo-beta-carotenal. Strigolactones are hormones that inhibit tillering and shoot branching through the MAX-dependent pathway, contribute to the regulation of shoot a…	1.13.11.68	819107	819107	A5YYP3_ARATH	A5YYP8_ARATH	ABQ85312.1	ABQ85313.1	ABQ85314.1	ABQ85315.1	ABQ85316.1	ABQ85317.1	ABQ85318.1	ABQ85319.1	ABQ85320.1	ABQ85321.1	ABQ85322.1	ABQ85323.1	ABQ85324.1	ABQ85325.1	ABQ85326.1	ABQ85327.1	ABQ85328.1	ABQ85329.1	ABQ85330.1	ABQ85331.1	ABQ85332.1	ABQ85333.1	ABQ85334.1	ABQ85335.1	AEC10494.1	AK229864	AT2G44990	AT2G44990	AT2G44990	AT2G44990	AT2G44990	AT2G44990	AT2G44990	AT2G44990-TAIR-G	AT2G44990.1	AT2G44990.1	AT2G44990.1	AT2G44990.1	AT2G44990.1	ATCCD7	ATCCD7
AT2G45820	3702.AT2G45820.1	https://smart.embl.de/smart/DDvec.cgi?smart=190:Pfam_Remorin_N(28|76)+Pfam_Remorin_C(79|185)+	Remorin family protein; Exhibits a non sequence-specific DNA-binding activity	819190	819190	AAA57124.1	AAC28542.1	AAK76670.1	AAL85060.1	AEC10605.1	AT2G45820	AT2G45820	AT2G45820	AT2G45820	AT2G45820	AT2G45820	AT2G45820	AT2G45820	AT2G45820-TAIR-G	AT2G45820.1	AT2G45820.1	AT2G45820.1	AT2G45820.1	AT2G45820.1	AY045996	AY079329	At2g45820	At2g45820	DBP	DBP	DNA-binding protein	DNA-binding protein	F4I18.20	F4I18.20	F4I18.20	M25268	NM_130145	NM_130145.5	NP_182106	NP_182106	NP_182106.1	NP_182106.1	NP_182106.1	O80837	O80837	Q39087	Q39087	Q39087	REMO_ARATH
COL2	3702.AT3G02380.1	https://smart.embl.de/smart/DDvec.cgi?smart=347:BBOX(11|58)+BBOX(59|101)+Pfam_CCT(278|320)+	Zinc finger protein CONSTANS-LIKE 2; Homologous to the flowering-time gene CONSTANS (CO) encoding zinc-finger proteins	821298	821298	AAB67879.1	AAB67880.1	AAF32446.1	AAG12597.1	AAK43964.1	AAL15198.1	AAM67092.1	AEE73800.1	AF370149	AT3G02380	AT3G02380	AT3G02380	AT3G02380	AT3G02380	AT3G02380	AT3G02380	AT3G02380-TAIR-G	AT3G02380.1	AT3G02380.1	AT3G02380.1	AT3G02380.1	AT3G02380.1	ATCOL2	ATCOL2	ATCOL2	AY059092	AY088779	At.10373	At3g02380	At3g02380	B-box domain protein 3	BBX3	COL2	COL2	COL2	COL2	COL2	COL2	COL2	COL2	COL2_ARATH	COL2_ARATH	COL2_ARATH	CONSTANS-LIKE 2
AT3G03000	3702.AT3G03000.1	https://smart.embl.de/smart/DDvec.cgi?smart=165:EFh(20|48)+EFh(56|84)+EFh(94|122)+EFh(130|158)+	EF hand calcium-binding protein family; Calmodulin like protein localized in the plant vacuolar compartment with a function of binding and modifying the activity of a tonoplast transporter (AtNHX1) from within the vacuole in a Ca+2- and pH-dependent manner	821161	821161	AAF26959.1	AAK73960.1	AAL90989.1	AEE73889.1	AT3G03000	AT3G03000	AT3G03000	AT3G03000	AT3G03000	AT3G03000	AT3G03000	AT3G03000	AT3G03000-TAIR-G	AT3G03000.1	AT3G03000.1	AT3G03000.1	AT3G03000.1	AT3G03000.1	AY045602	AY090328	At.20115	At3g03000	At3g03000	CAM15	CAM15	CML18	CML18	CML18_ARATH	CML18_ARATH	CML18_ARATH	Calmodulin-15	Calmodulin-15	Calmodulin-like protein 18	Calmodulin-like protein 18	EF hand calcium-binding protein family	EF hand calcium-binding protein family	EF hand calcium-binding protein family	EF hand calcium-binding protein family	F13E7.5	F13E7.5	F13E7.5	F13E7_5	NM_111170	NM_111170.1
HSP70	3702.AT3G12580.1	https://smart.embl.de/smart/DDvec.cgi?smart=650:Pfam_MreB_Mbl(119|387)+	Probable mediator of RNA polymerase II transcription subunit 37c; Component of the Mediator complex, a coactivator involved in the regulated transcription of nearly all RNA polymerase II-dependent genes. Mediator functions as a bridge to convey information from gene-specific regulatory proteins to the basal RNA polymerase II transcription machinery. The Mediator complex, having a compact conforma…	820438	820438	AAA32821.1	AAG51030.1	AAL06844.1	AAL06851.1	AAL24367.1	AEE75218.1	AJ002551	AP002055	ARABIDOPSIS HEAT SHOCK PROTEIN 70	ARABIDOPSIS HEAT SHOCK PROTEIN 70	AT3G12580	AT3G12580	AT3G12580	AT3G12580	AT3G12580	AT3G12580	AT3G12580	AT3G12580-TAIR-G	AT3G12580.1	AT3G12580.1	AT3G12580.1	AT3G12580.1	AT3G12580.1	ATHSP70	ATHSP70	ATHSP70	AY054183	AY054190	AY059885	At.47608	At3g12580	At3g12580	BAB02269.1	CAA05547.1	CAA81569.1	CAA82823.1	HSC70-4	HSC70-4	HSP70	HSP70	HSP70	HSP70	HSP70	HSP70
CWINV5	3702.AT3G13784.1	https://smart.embl.de/smart/DDvec.cgi?smart=569:SIGNAL(1|23)+Glyco_32(47|525)+	Beta-fructofuranosidase, insoluble isoenzyme CWINV5; Cell wall invertase 5 (CWINV5); Its function is described as hydrolase activity, hydrolyzing O-glycosyl compounds; Involved in sucrose catabolic process, using beta-fructofuranosidase, carbohydrate metabolic process; Located in endomembrane system; Expressed in 15 plant structures; Expressed during LP.04 four leaves visible, 4 anthesis, LP.10 t…	3.2.1.26	820590	820590	AEE75413.1	AT3G13784	AT3G13784	AT3G13784	AT3G13784	AT3G13784	AT3G13784	AT3G13784	AT3G13784-TAIR-G	AT3G13784.1	AT3G13784.1	AT3G13784.1	AT3G13784.1	AT3G13784.1	At.53300	At3g13784	At3g13784	AtcwINV5	AtcwINV5	AtcwINV5	BAB01929.1	CWINV5	CWINV5	CWINV5	CWINV5	CWINV5	CWINV5	CWINV5	CWINV5	Cell wall beta-fructosidase 5	Cell wall beta-fructosidase 5	Cell wall invertase 5	Cell wall invertase 5	Cell wall invertase 5	Cell wall invertase 5	EC 3.2.1.26	F4JEI9	F4JEI9	F4JEI9	INV5_ARATH	INV5_ARATH	INV5_ARATH	MMM17.25
SWEET2	3702.AT3G14770.1	https://smart.embl.de/smart/DDvec.cgi?smart=236:Pfam_MtN3_slv(15|104)+TRANS(111|130)+Pfam_MtN3_slv(137|222)+	Bidirectional sugar transporter SWEET2; Mediates both low-affinity uptake and efflux of sugar across the plasma membrane; Belongs to the SWEET sugar transporter family	820705	820705	AAL06889.1	AAL47411.1	AEE75565.1	AK230146	AT3G14770	AT3G14770	AT3G14770	AT3G14770	AT3G14770	AT3G14770	AT3G14770	AT3G14770	AT3G14770	AT3G14770-TAIR-G	AT3G14770.1	AT3G14770.1	AT3G14770.1	AT3G14770.1	AT3G14770.1	AY054229	AY066044	At.26391	At3g14770	At3g14770	AtSWEET2	AtSWEET2	BAB02642.1	BAF01960.1	Bidirectional sugar transporter SWEET2	Bidirectional sugar transporter SWEET2	NM_112338	NM_112338.5	NP_566493	NP_566493	NP_566493.1	NP_566493.1	NP_566493.1	Nodulin MtN3 family protein	Nodulin MtN3 family protein	Nodulin MtN3 family protein	Nodulin MtN3 family protein	Nodulin MtN3 family protein	Q0WLP7	Q0WLP7
AT3G15410	3702.AT3G15410.2	https://smart.embl.de/smart/DDvec.cgi?smart=590:LRR(73|94)+LRR(96|119)+LRR(120|142)+LRR(165|188)+LRR_TYP(212|235)+LRR(258|281)+LRR(282|302)+LRR(303|326)+LRR(410|432)+LRR(433|456)+LRR(481|503)+LRR(504|526)+LRR_TYP(527|550)+LRR(552|574)+	Leucine-rich repeat (LRR) family protein; Contains the following InterPro domains: Leucine-rich repeat-containing protein (InterPro:IPR015766), Leucine-rich repeat, typical subtype (InterPro:IPR003591), Leucine-rich repeat (InterPro:IPR001611); BEST Arabidopsis thaliana protein match is: Leucine-rich repeat receptor-like protein kinase family protein (TAIR:AT3G24240.1)	820780	820780	AAF35407.1	AAM74505.1	AAN46812.1	AEE75670.1	AEE75671.1	AT3G15410	AT3G15410	AT3G15410	AT3G15410	AT3G15410	AT3G15410	AT3G15410	AT3G15410	AT3G15410-TAIR-G	AT3G15410.1	AT3G15410.1	AT3G15410.1	AT3G15410.2	AT3G15410.2	AT3G15410.2	AT3G15410.2	AT3G15410.2	AY123995	At.20269	At3g15410	At3g15410	BAB02370.1	BT001058	CAA76000.1	CAA76001.1	F4IYR7	F4IYR7	F4IYR7_ARATH	F4IYR7_ARATH	F4IYR7_ARATH	Leucine-rich repeat (LRR) family protein	Leucine-rich repeat (LRR) family protein	Leucine-rich repeat (LRR) family protein	Leucine-rich repeat (LRR) family protein	Leucine-rich repeat (LRR) family protein	Leucine-rich repeat (LRR) family protein	NM_001202972	NM_001202972.1	NM_112409
RR1	3702.AT3G16857.2	https://smart.embl.de/smart/DDvec.cgi?smart=690:REC(37|149)+Pfam_Myb_DNA-binding(239|289)+	Two-component response regulator ARR1; Transcriptional activator that binds specifically to the DNA sequence 5'-[AG]GATT-3'. Functions as a response regulator involved in His-to-Asp phosphorelay signal transduction system. Phosphorylation of the Asp residue in the receiver domain activates the ability of the protein to promote the transcription of target genes. Could directly activate some type-A…	820940	820940	AAL06987.1	AB016471	AEE75875.1	AEE75876.1	AK176489	AK316883	ARR1	ARR1	ARR1	ARR1	ARR1	ARR1_ARATH	ARR1_ARATH	ARR1_ARATH	AT3G16857	AT3G16857	AT3G16857	AT3G16857	AT3G16857	AT3G16857	AT3G16857	AT3G16857-TAIR-G	AT3G16857.1	AT3G16857.1	AT3G16857.1	AT3G16857.2	AT3G16857.2	AT3G16857.2	AT3G16857.2	AT3G16857.2	AY056099	At.48672	At3g16857	At3g16857	B9DFS4	B9DFS4	B9DFS4	BAA74528.1	BAB03073.1	BAD44252.1	BAH19591.1	K20I9.9	K20I9.9	MUH15.1
ERF7	3702.AT3G20310.1	https://smart.embl.de/smart/DDvec.cgi?smart=244:AP2(26|89)+	Ethylene-responsive transcription factor 7; Encodes a member of the ERF (ethylene response factor) subfamily B-1 of ERF/AP2 transcription factor family (ATERF-7). The protein contains one AP2 domain. Phosphorylated by PKS3 in vitro. Involved in ABA-mediated responses. Acts as a repressor of GCC box-mediated transcription together with AtSin3 and HDA19	821575	821575	AAK59855.1	AAM16262.1	AAM61581.1	AB024036	AB032201	AEE76362.1	AK228460	AK317752	AT3G20310	AT3G20310	AT3G20310	AT3G20310	AT3G20310	AT3G20310	AT3G20310	AT3G20310-TAIR-G	AT3G20310.1	AT3G20310.1	AT3G20310.1	AT3G20310.1	AT3G20310.1	ATERF-7	ATERF-7	ATERF-7	ATERF7	ATERF7	ATERF7	AY037254	AY085023	AY094001	At.20161	At3g20310	At3g20310	B9DI41_ARATH	BAA96653.1	BAB02811.1	BAF00387.1	BAH20408.1	ERF-7	ERF-7	ERF083	ERF083	ERF7	ERF7
CYCP2;1	3702.AT3G21870.1	https://smart.embl.de/smart/DDvec.cgi?smart=210:CYCLIN(71|156)+	Cyclin-U1-1; Cyclin p2;1 (CYCP2;1); Contains the following InterPro domains: Negative regulatory factor PREG (InterPro:IPR012389), Cyclin-like (InterPro:IPR011028), Cyclin-related 2 (InterPro:IPR013922), Cyclin (InterPro:IPR006670); BEST Arabidopsis thaliana protein match is: cyclin p4;1 (TAIR:AT2G44740.1); Has 1311 Blast hits to 1303 proteins in 220 species: Archae - 0; Bacteria - 18; Metazoa - …	821742	821742	AAT41762.1	AAU84683.1	AEE76561.1	AT3G21870	AT3G21870	AT3G21870	AT3G21870	AT3G21870	AT3G21870	AT3G21870	AT3G21870-TAIR-G	AT3G21870.1	AT3G21870.1	AT3G21870.1	AT3G21870.1	AT3G21870.1	At.43088	At3g21870	At3g21870	BAB02187.1	BT014779	BT015746	CCU11_ARATH	CCU11_ARATH	CCU11_ARATH	CYCP2;1	CYCP2;1	CYCP2;1	CYCP2;1	CYCP2;1	CYCP2;1	CYCU1-1	CYCU1-1	Cyclin p2;1	Cyclin p2;1	Cyclin-P2.1	Cyclin-P2.1	Cyclin-U1-1	Cyclin-U1-1	MEK6.1	MEK6.1	NM_113083	NM_113083.4	NP_188825
AT3G22800	3702.AT3G22800.1	https://smart.embl.de/smart/DDvec.cgi?smart=470:TRANS(7|29)+Pfam_LRRNT_2(52|90)+Pfam_LRR_8(267|326)+	Leucine-rich repeat extensin-like protein 6; Modulates cell morphogenesis by regulating cell wall formation and assembly, and/or growth polarization	821851	821851	ACL13984.1	AEE76678.1	AT3G22800	AT3G22800	AT3G22800	AT3G22800	AT3G22800	AT3G22800	AT3G22800	AT3G22800	AT3G22800-TAIR-G	AT3G22800.1	AT3G22800.1	AT3G22800.1	AT3G22800.1	AT3G22800.1	At.22521	At3g22800	At3g22800	BAB01255.1	BT053757	Cell wall hydroxyproline-rich glycoprotein	Cell wall hydroxyproline-rich glycoprotein	LRX6	LRX6	LRX6_ARATH	LRX6_ARATH	LRX6_ARATH	Leucine-rich repeat (LRR) family protein	Leucine-rich repeat (LRR) family protein	Leucine-rich repeat (LRR) family protein	Leucine-rich repeat (LRR) family protein	Leucine-rich repeat extensin-like protein 6	Leucine-rich repeat extensin-like protein 6	MWI23.17	MWI23.17	NM_113179	NM_113179.3	NP_188919	NP_188919	NP_188919.1	NP_188919.1	NP_188919.1	Q9LUI1
AOC3	3702.AT3G25780.1	https://smart.embl.de/smart/DDvec.cgi?smart=258:Pfam_Allene_ox_cyc(81|256)+	Encodes allene oxide cyclase, one of the enzymes involved in jasmonic acid biosynthesis. One of four genes in Arabidopsis that encode this enzyme. mRNA expression is upregulated in senescing leaves. Note: Nomenclature for Arabidopsis allene oxide cyclase 3 (AOC3, AT3G25780) gene is based on Stenzel et al. 2003 Plant Molecular Biology 51:895-911. AOC3 (AT3G25780) is also referred to as AOC2 in He …	5.3.99.6	5.3.99.6	822169	822169	AAM64909.1	AEE77067.1	AJ308485	AK229247	AOC3	AOC3	AOC3	AOC3	AOC3	AOC3	AOC3	AOC3	AOC3_ARATH	AOC3_ARATH	AOC3_ARATH	AT3G25780	AT3G25780	AT3G25780	AT3G25780	AT3G25780	AT3G25780	AT3G25780	AT3G25780-TAIR-G	AT3G25780.1	AT3G25780.1	AT3G25780.1	AT3G25780.1	AT3G25780.1	AY087359	Allene oxide cyclase 3	Allene oxide cyclase 3	Allene oxide cyclase 3, chloroplastic	Allene oxide cyclase 3, chloroplastic	At.27910	At3g25780	At3g25780	BAA95765.1	BAF01112.1	CAC83763.1	EC 5.3.99.6	K13N2.12	K13N2.12
CYP71B3	3702.AT3G26220.1	https://smart.embl.de/smart/DDvec.cgi?smart=501:TRANS(2|19)+Pfam_p450(30|496)+	Cytochrome P450, family 71, subfamily B, polypeptide 3; Cytochrome P450 monooxygenase	822223	822223	AAL32750.1	AAP31969.1	AEE77135.1	AT3G26220	AT3G26220	AT3G26220	AT3G26220	AT3G26220	AT3G26220	AT3G26220	AT3G26220-TAIR-G	AT3G26220.1	AT3G26220.1	AT3G26220.1	AT3G26220.1	AT3G26220.1	AY062672	At.19810	At3g26220	At3g26220	BAA28534.1	BAB02443.1	BT006625	C71B3_ARATH	C71B3_ARATH	C71B3_ARATH	CYP71B3	CYP71B3	CYP71B3	CYP71B3	CYP71B3	CYP71B3	CYP71B3	CYP71B3	CYTOCHROME P450 MONOOXYGENASE	Cytochrome P450 71B3	Cytochrome P450 71B3	D78602	MTC11.13	MTC11.13	NM_113529	NM_113529.2	NP_189253	NP_189253
MYB30	3702.AT3G28910.1	https://smart.embl.de/smart/DDvec.cgi?smart=323:SANT(13|63)+SANT(66|114)+	Transcription factor MYB30; Transcription factor that binds specifically to the DNA sequence 5'-AACAAAC-3'. Acts as a positive regulator of hypersensitive cell death. Acts as a positive regulator of salicylic acid synthesis. Regulates very-long-chain fatty acid biosynthesis. Acts cooperatively with BZR2 to promote expression of a subset of brassinosteroids target genes. Transcriptional activity a…	822525	AAC83595.1	AAG10145.1	AAL91167.1	AAM47879.1	AAM64792.1	AAS10062.1	AEE77505.1	AF062873	AF250339	AJ007289	AT3G28910	AT3G28910	AT3G28910	AT3G28910	AT3G28910	AT3G28910	AT3G28910	AT3G28910-TAIR-G	AT3G28910.1	AT3G28910.1	AT3G28910.1	AT3G28910.1	AT3G28910.1	ATMYB30	ATMYB30	ATMYB30	AY081278	AY087236	AY114560	AY519592	At.10902	At.67623	At3g28910	BAB02134.1	CAA07433.1	CAA80545.1	CAB09186.1	MLD15.8	MYB30	MYB30	MYB30	MYB30	MYB30	MYB30	MYB30
AGL79	3702.AT3G30260.1	https://smart.embl.de/smart/DDvec.cgi?smart=249:MADS(1|60)+Pfam_K-box(82|172)+	MADS-box protein AGL79; AGAMOUS-like 79 (AGL79); Its function is described as DNA binding, sequence-specific DNA binding transcription factor activity; Involved in regulation of transcription, DNA-dependent; Located in nucleus; Expressed in root; Contains the following InterPro domains: Transcription factor, MADS-box (InterPro:IPR002100), Transcription factor, K-box (InterPro:IPR002487); BEST Ara…	822726	822726	AAN52802.1	AEE77628.1	AGAMOUS-like 79	AGAMOUS-like 79	AGAMOUS-like 79	AGAMOUS-like 79	AGAMOUS-like 79	AGAMOUS-like 79	AGAMOUS-like 79	AGAMOUS-like 79	AGAMOUS-like 79	AGAMOUS-like 79	AGAMOUS-like 79	AGAMOUS-like 79	AGL79	AGL79	AGL79	AGL79	AGL79	AGL79	AGL79	AGL79	AT3G30260	AT3G30260	AT3G30260	AT3G30260	AT3G30260	AT3G30260	AT3G30260	AT3G30260-TAIR-G	AT3G30260.1	AT3G30260.1	AT3G30260.1	AT3G30260.1	AT3G30260.1	AY141238	At3g30260	At3g30260	BAB02228.1	MADS-box protein AGL79	MADS-box protein AGL79	NM_113925	NM_113925.2	NP_189645
SBPASE	3702.AT3G55800.1	https://smart.embl.de/smart/DDvec.cgi?smart=393:Pfam_FBPase(69|251)+	Sedoheptulose-1,7-bisphosphatase, chloroplastic; Encodes the chloroplast enzyme sedoheptulose-1,7-bisphosphatase (SBPase), involved in the carbon reduction of the Calvin cycle. Increase in SBPase activity in transgenic lines accumulate up to 50% more sucrose and starch than wild-type; Belongs to the FBPase class 1 family	3.1.3.37	3.1.3.37	824746	824746	AAB33001.1	AAK96860.1	AAM91137.1	AEE79443.1	AT3G55800	AT3G55800	AT3G55800	AT3G55800	AT3G55800	AT3G55800	AT3G55800	AT3G55800-TAIR-G	AT3G55800.1	AT3G55800.1	AT3G55800.1	AT3G55800.1	AT3G55800.1	AY054669	AY128737	At.21157	At3g55800	At3g55800	CAB81605.1	EC 3.1.3.37	F1I16_210	F1I16_210	NM_115438	NM_115438.3	NP_191139	NP_191139	NP_191139.1	NP_191139.1	NP_191139.1	P46283	P46283	Q940F8	Q940F8	Q940F8	S17P_ARATH	S17P_ARATH	S17P_ARATH	S74719
AT4G01210	3702.AT4G01210.1	https://smart.embl.de/smart/DDvec.cgi?smart=1031:TRANS(44|66)+Pfam_Glyco_trans_1_4(327|482)+COIL(970|999)+	Glycosyl transferase family 1 protein; Its function is described as transferase activity, transferring glycosyl groups; Involved in biosynthetic process; Located in cellular_component unknown; Expressed in 22 plant structures; Expressed during 13 growth stages; Contains the following InterPro domains: Glycosyl transferase, group 1 (InterPro:IPR001296); BEST Arabidopsis thaliana protein match is: …	828040	828040	AEE81994.1	AK118119	AK221890	AT4G01210	AT4G01210	AT4G01210	AT4G01210	AT4G01210	AT4G01210	AT4G01210	AT4G01210	AT4G01210	AT4G01210	AT4G01210-TAIR-G	AT4G01210.1	AT4G01210.1	AT4G01210.1	AT4G01210.1	AT4G01210.1	At.3800	At4g01210	At4g01210	BAC42745.1	BAD94235.1	F2N1.24	F2N1.24	F2N1.24	F2N1_24	F2N1_24	F2N1_24	F4JHZ4	F4JHZ4	F4JHZ4_ARATH	F4JHZ4_ARATH	F4JHZ4_ARATH	Glycosyl transferase family 1 protein	Glycosyl transferase family 1 protein	Glycosyl transferase family 1 protein	Glycosyltransferase	Glycosyltransferase	NM_116351	NM_116351.6	NP_192030	NP_192030
LRX3	3702.AT4G13340.1	https://smart.embl.de/smart/DDvec.cgi?smart=760:SIGNAL(1|20)+Pfam_LRRNT_2(67|105)+	Leucine-rich repeat extensin-like protein 3; Modulates cell morphogenesis by regulating cell wall formation and assembly, and/or growth polarization	826964	826964	AEE83265.1	AT4G13340	AT4G13340	AT4G13340	AT4G13340	AT4G13340	AT4G13340	AT4G13340	AT4G13340	AT4G13340	AT4G13340-TAIR-G	AT4G13340.1	AT4G13340.1	AT4G13340.1	AT4G13340.1	AT4G13340.1	At.48854	At4g13340	At4g13340	CAB40769.1	CAB78376.1	Cell wall hydroxyproline-rich glycoprotein	Cell wall hydroxyproline-rich glycoprotein	LRX3	LRX3	LRX3	LRX3	LRX3	LRX3_ARATH	LRX3_ARATH	LRX3_ARATH	Leucine-rich repeat (LRR) family protein	Leucine-rich repeat (LRR) family protein	Leucine-rich repeat (LRR) family protein	Leucine-rich repeat (LRR) family protein	Leucine-rich repeat (LRR) family protein	Leucine-rich repeat extensin-like protein 3	Leucine-rich repeat extensin-like protein 3	Leucine-rich repeat/extensin 3	NM_117407	NM_117407.2	NP_193070	NP_193070	NP_193070.1
AT4G13790	3702.AT4G13790.1	https://smart.embl.de/smart/DDvec.cgi?smart=92:Pfam_Auxin_inducible(3|91)+	SAUR-AC-like protein (Small auxin up RNA); SAUR-like auxin-responsive protein family ; Contains the following InterPro domains: Auxin responsive SAUR protein (InterPro:IPR003676); BEST Arabidopsis thaliana protein match is: SAUR-like auxin-responsive protein family (TAIR:AT4G38850.1); Has 1202 Blast hits to 1187 proteins in 28 species: Archae - 0; Bacteria - 0; Metazoa - 0; Fungi - 0; Plants - 12…	827013	827013	AAM66977.1	ABD57469.1	AEE83325.1	AT4G13790	AT4G13790	AT4G13790	AT4G13790	AT4G13790	AT4G13790	AT4G13790	AT4G13790	AT4G13790	AT4G13790-TAIR-G	AT4G13790.1	AT4G13790.1	AT4G13790.1	AT4G13790.1	AT4G13790.1	AY088655	At.64183	At4g13790	At4g13790	At4g13790	At4g13790	BT024644	CAB36843.1	CAB78421.1	F18A5.180	F18A5.180	F18A5.180	F18A5_180	F18A5_180	F18A5_180	NM_117453	NM_117453.1	NP_193115	NP_193115	NP_193115.1	NP_193115.1	NP_193115.1	Q9SVN4	Q9SVN4	Q9SVN4_ARATH	Q9SVN4_ARATH
CLA1	3702.AT4G15560.1	https://smart.embl.de/smart/DDvec.cgi?smart=717:Pfam_E1_dh(131|255)+Transket_pyr(399|564)+Pfam_Transketolase_C(578|701)+	1-deoxy-D-xylulose-5-phosphate synthase, chloroplastic; Catalyzes the acyloin condensation reaction between C atoms 2 and 3 of pyruvate and glyceraldehyde 3-phosphate to yield 1-deoxy-D-xylulose-5-phosphate (DXP). Is a limiting enzyme for plastidic isoprenoid biosynthesis and essential for chloroplast development; Belongs to the transketolase family. DXPS subfamily	1-DEOXY-D-XYLULOSE 5-PHOSPHATE SYNTHASE	1-DEOXY-D-XYLULOSE 5-PHOSPHATE SYNTHASE	1-DEOXY-D-XYLULOSE 5-PHOSPHATE SYNTHASE 2	1-DEOXY-D-XYLULOSE 5-PHOSPHATE SYNTHASE 2	1-deoxy-D-xylulose 5-phosphate (DXP) synthase 1	2.2.1.7	827230	827230	AAC49368.1	AAK59424.1	AAL16232.1	AAN86173.1	AEE83625.1	AF428463	AT4G15560	AT4G15560	AT4G15560	AT4G15560	AT4G15560	AT4G15560	AT4G15560	AT4G15560-TAIR-G	AT4G15560.1	AT4G15560.1	AT4G15560.1	AT4G15560.1	AT4G15560.1	AY034917	At.23240	At4g15560	At4g15560	AtCLA1	BT002340	CAA74713.1	CAB45992.1	CAB78598.1	CHEMBL2285355	CLA	CLA	CLA	CLA1	CLA1	CLA1	CLA1	CLA1	CLA1
FPS2	3702.AT4G17190.1	https://smart.embl.de/smart/DDvec.cgi?smart=342:Pfam_polyprenyl_synt(32|297)+	Farnesyl pyrophosphate synthase 2; Catalyzes the sequential condensation of isopentenyl pyrophosphate with the allylic pyrophosphates, dimethylallyl pyrophosphate, and then with the resultant geranylpyrophosphate to the ultimate product farnesyl pyrophosphate; Belongs to the FPP/GGPP synthase family	(2E,6E)-farnesyl diphosphate synthase 2	(2E,6E)-farnesyl diphosphate synthase 2	2.5.1.1	2.5.1.10	827430	827430	AAB07247.1	AAB07248.1	AAL60028.1	AAM51429.1	AEE83859.1	AEE83860.1	AT4G17190	AT4G17190	AT4G17190	AT4G17190	AT4G17190	AT4G17190	AT4G17190	AT4G17190-TAIR-G	AT4G17190.1	AT4G17190.1	AT4G17190.1	AT4G17190.1	AT4G17190.1	AT4G17190.2	AT4G17190.2	AT4G17190.2	AY072207	AY117354	At.21195	At4g17190	At4g17190	CAB10500.1	CAB80990.1	DL4630C	Dimethylallyltranstransferase 2	Dimethylallyltranstransferase 2	EC 2.5.1.1	EC 2.5.1.10	F4JNF1_ARATH	FARNESYL DIPHOSPHATE SYNTHASE 2	FCAALL.91	FPPS2_ARATH	FPPS2_ARATH	FPPS2_ARATH
MYC4	3702.AT4G17880.1	https://smart.embl.de/smart/DDvec.cgi?smart=589:Pfam_bHLH-MYC_N(63|250)+HLH(418|467)+	Basic helix-loop-helix (bHLH) DNA-binding family protein; Transcription factor involved in jasmonic acid (JA) gene regulation. With MYC2 and MYC3, controls additively subsets of JA- dependent responses. Can form complexes with all known glucosinolate-related MYBs to regulate glucosinolate biosynthesis. Binds to the G-box (5'-CACGTG-3') of promoters. Activates multiple TIFY/JAZ promoters	827511	AAL55711.1	AEE83960.1	AF251689	AK221507	AT4G17880	AT4G17880	AT4G17880	AT4G17880	AT4G17880	AT4G17880	AT4G17880	AT4G17880	AT4G17880	AT4G17880-TAIR-G	AT4G17880.1	AT4G17880.1	AT4G17880.1	AT4G17880.1	AT4G17880.1	At.28316	At4g17880	BAD94748.1	BH004_ARATH	BHLH4	Basic helix-loop-helix protein 4	CAA17131.1	CAB78790.1	EN37	MYC4	MYC4	MYC4	MYC4	MYC4_ARATH	NM_117897	NM_117897.3	NP_193522	NP_193522	NP_193522.1	NP_193522.1	O49687	Q8W2F6	Q8W2F6	T6K21.60	T6K21.60	T6K21_60
NCED4	3702.AT4G19170.1	https://smart.embl.de/smart/DDvec.cgi?smart=595:Pfam_RPE65(115|588)+	Probable carotenoid cleavage dioxygenase 4, chloroplastic; Chloroplast-targeted member of a family of enzymes similar to nine-cis-epoxycarotenoid dioxygenase	1.13.11.51	827655	827655	AAL10480.1	AAM97019.1	AAP68224.1	AEE84154.1	AK227175	AK317688	AT4G19170	AT4G19170	AT4G19170	AT4G19170	AT4G19170	AT4G19170	AT4G19170	AT4G19170-TAIR-G	AT4G19170.1	AT4G19170.1	AT4G19170.1	AT4G19170.1	AT4G19170.1	AY056789	AY136353	At.1927	At4g19170	At4g19170	AtNCED4	AtNCED4	B9DHY0_ARATH	BAE99215.1	BAH20347.1	BT008785	CAA16706.1	CAB78919.1	CCD4	CCD4	CCD4	CCD4	CCD4	CCD4_ARATH	CCD4_ARATH	CCD4_ARATH	Carotenoid cleavage dioxygenase 4	EC 1.13.11.51	NCED4
CYP71A28	3702.AT4G20235.1	https://smart.embl.de/smart/DDvec.cgi?smart=340:SIGNAL(1|27)+Pfam_p450(32|160)+Pfam_p450(250|339)+	cytochrome P450, family 71, subfamily A, polypeptide 28 (CYP71A28); Its function is described as electron carrier activity, monooxygenase activity, iron ion binding, heme binding; Involved in biological_process unknown; Located in cellular_component unknown; Expressed in 13 plant structures; Expressed during 6 growth stages; Contains the following InterPro domains: Cytochrome P450 (InterPro:IPR00…	3770023	AT4G20235	AT4G20235	AT4G20235	AT4G20235	AT4G20235	AT4G20235	AT4G20235	AT4G20235-TAIR-G	AT4G20235.1	AT4G20235.1	AT4G20235.1	AT4G20235.1	AT4G20235.1	At.74569	At4g20235	C71AS_ARATH	CYP71A28	CYP71A28	CYP71A28	CYP71A28	CYP71A28	CYP71A28	CYP71A28	F1C12.160	F1C12.160B	F4JUT1	NM_001036598	NM_001036598.2	NP_001031675	NP_001031675	NP_001031675.2	NP_001031675.2	P58047	Putative cytochrome P450 71A28	UPI0001A7B200	ath:AT4G20235	cytochrome P450	family 71	polypeptide 28	subfamily A
BGLU3	3702.AT4G22100.1	https://smart.embl.de/smart/DDvec.cgi?smart=507:Pfam_Glyco_hydro_1(23|487)+	Beta glucosidase 2 (BGLU3); Its function is described as cation binding, hydrolase activity, hydrolyzing O-glycosyl compounds, catalytic activity; Involved in carbohydrate metabolic process; Located in endomembrane system; Contains the following InterPro domains: Glycoside hydrolase, family 1 (InterPro:IPR001360), Glycoside hydrolase, family 1, active site (InterPro:IPR018120), Glycoside hydrolas…	3.2.1.21	828299	828299	AEE84549.1	AT4G22100	AT4G22100	AT4G22100	AT4G22100	AT4G22100	AT4G22100	AT4G22100	AT4G22100-TAIR-G	AT4G22100.1	AT4G22100.1	AT4G22100.1	AT4G22100.1	AT4G22100.1	At.32568	At4g22100	At4g22100	BGL03_ARATH	BGL03_ARATH	BGL03_ARATH	BGLU3	BGLU3	BGLU3	BGLU3	BGLU3	BGLU3	BGLU3	BGLU3	Beta glucosidase 2	Beta glucosidase 2	Beta-glucosidase 3	Beta-glucosidase 3	CAA18113.1	CAB79165.1	EC 3.2.1.21	F1N20.200	F1N20.200	F1N20.200	F1N20_200	NM_118331	NM_118331.2	NP_193941	NP_193941
At4g27940	3702.AT4G27940.1	https://smart.embl.de/smart/DDvec.cgi?smart=413:Pfam_Mito_carr(57|197)+Pfam_Mito_carr(204|309)+Pfam_Mito_carr(318|411)+	Manganese tracking factor for mitochondrial SOD2; Involved in the mitochondrial activation of MSD1 by specifically facilitating insertion of the essential manganese cofactor. Has the ability to activate iron regulon in an iron- dependent manner; Belongs to the mitochondrial carrier (TC 2.A.29) family	828907	828907	AAL16202.1	AAM62590.1	AAM78059.1	AEE85411.1	AF428433	AT4G27940	AT4G27940	AT4G27940	AT4G27940	AT4G27940	AT4G27940	AT4G27940	AT4G27940-TAIR-G	AT4G27940.1	AT4G27940.1	AT4G27940.1	AT4G27940.1	AT4G27940.1	ATMTM1	ATMTM1	ATMTM1	AY085360	AY125549	At.2658	At4g27940	At4g27940	CAB36763.1	CAB79596.1	MTM1	MTM1	MTM1	MTM1	MTM1	MTM1	MTM1	MTM1	MTM1_ARATH	MTM1_ARATH	MTM1_ARATH	Manganese tracking factor for mitochondrial SOD2	Manganese tracking factor for mitochondrial SOD2	Manganese tracking factor for mitochondrial SOD2	Manganese tracking factor for mitochondrial SOD2	Mitochondrial carrier protein MTM1
PSB28	3702.AT4G28660.2	https://smart.embl.de/smart/DDvec.cgi?smart=198:Pfam_Psb28(89|194)+	Photosystem II reaction center PSB28 protein, chloroplastic; Similar to PsbW subunit of photosystem II	828984	828984	AAL58951.1	AAM47326.1	AAM64412.1	AEE85519.1	AEE85520.1	AF462867	AT4G28660	AT4G28660	AT4G28660	AT4G28660	AT4G28660	AT4G28660	AT4G28660	AT4G28660-TAIR-G	AT4G28660.1	AT4G28660.1	AT4G28660.1	AT4G28660.2	AT4G28660.2	AT4G28660.2	AT4G28660.2	AT4G28660.2	AY086344	AY113018	At.28252	At4g28660	At4g28660	CAB81454.1	F4JM05_ARATH	NM_001203931	NM_001203931.1	NM_119008	NM_119008.3	NP_001190860	NP_001190860.1	NP_567814	NP_567814	NP_567814.1	NP_567814.1	NP_567814.1	PSB28	PSB28	PSB28	PSB28
FAD6	3702.AT4G30950.1	https://smart.embl.de/smart/DDvec.cgi?smart=448:Pfam_FA_desaturase(147|403)+	Omega-6 fatty acid desaturase, chloroplastic; Chloroplast omega-6 fatty acid desaturase introduces the second double bond in the biosynthesis of 16:3 and 18:3 fatty acids, important constituents of plant membranes. It is thought to use ferredoxin as an electron donor and to act on fatty acids esterified to galactolipids, sulfolipids and phosphatidylglycerol	1.14.19.23	1.14.19.45	1.14.19.6	829220	829220	AAA92800.1	AAK00664.1	AAK73979.1	AAL24186.1	AAL24240.1	AAL79589.1	AAM65548.1	AEE85834.1	AF229392	AT4G30950	AT4G30950	AT4G30950	AT4G30950	AT4G30950	AT4G30950	AT4G30950	AT4G30950-TAIR-G	AT4G30950.1	AT4G30950.1	AT4G30950.1	AT4G30950.1	AT4G30950.1	AY045621	AY058078	AY058852	AY079039	AY088002	At.1931	At4g30950	At4g30950	CAA18198.1	CAB79813.1	CHLOROPLAST PRECURSOR	EC 1.14.19.23	EC 1.14.19.45	F6I18.140	F6I18.140	F6I18.140	F6I18_140	FAD6	FAD6
GBF6	3702.AT4G34590.1	https://smart.embl.de/smart/DDvec.cgi?smart=159:BRLZ(23|87)+	bZIP transcription factor 11; Transcription factor that binds to the DNA sequence 5'- ACTCAT-3' in target gene promoters. Promotes POX1/PRODH1 expression in response to hypoosmolarity stress. Positively regulates the expression of ASN1 and POX2/PRODH2 genes, which are involved in amino acid metabolism. Regulates several metabolic pathways such as myo-inositol, raffinose and trehalose. Regulates s…	829611	AAG17475.1	AAL36335.1	AAM20036.1	AEE86397.1	AF053940	AT4G34590	AT4G34590	AT4G34590	AT4G34590	AT4G34590	AT4G34590	AT4G34590	AT4G34590-TAIR-G	AT4G34590.1	AT4G34590.1	AT4G34590.1	AT4G34590.1	AT4G34590.1	ATB2	ATB2	ATB2	ATBZIP11	AY063979	AY096396	Arabidopsis thaliana basic leucine-zipper 11	Arabidopsis thaliana basic leucine-zipper 11	At4g34590	AtbZIP11	BZIP11	BZIP11	BZIP11	BZP11_ARATH	CAA18838.1	CAA68078.1	CAB04795.1	CAB80176.1	G-box binding factor 6	G-box binding factor 6	G-box binding factor 6	G-box binding factor 6	G-box binding factor 6	G-box binding factor 6	G-box binding factor 6	G-box binding factor 6	G-box-binding factor 6
GGPS1	3702.AT4G36810.1	https://smart.embl.de/smart/DDvec.cgi?smart=371:Pfam_polyprenyl_synt(101|356)+	Heterodimeric geranylgeranyl pyrophosphate synthase large subunit 1, chloroplastic; Heterodimeric geranyl(geranyl)-diphosphate (GPP) synthase large subunit. In vitro, the large subunit catalyzes mainly the trans-addition of the three molecules of IPP onto DMAPP to form geranylgeranyl pyrophosphate while the small subunit alone is inactive. Upon association of the two subunits, the product profile…	(2E,6E)-farnesyl diphosphate synthase 1	(2E,6E)-farnesyl diphosphate synthase 1	2.5.1.1	2.5.1.10	2.5.1.29	5E8L	5E8L	829834	829834	AAA32797.1	AAM65107.1	AEE86705.1	AK227130	AT4G36810	AT4G36810	AT4G36810	AT4G36810	AT4G36810	AT4G36810	AT4G36810	AT4G36810-TAIR-G	AT4G36810.1	AT4G36810.1	AT4G36810.1	AT4G36810.1	AT4G36810.1	AY087565	At.304	At4g36810	At4g36810	AtGGPPS11	AtLSU	BAE99179.1	C7A10.550	C7A10.550	CAB16803.1	CAB80347.1	Dimethylallyltranstransferase 1	Dimethylallyltranstransferase 1	EC 2.5.1.1	EC 2.5.1.10	EC 2.5.1.29	Farnesyl diphosphate synthase 1	Farnesyl diphosphate synthase 1	Farnesyltranstransferase 1	Farnesyltranstransferase 1
ANT	3702.AT4G37750.1	https://smart.embl.de/smart/DDvec.cgi?smart=555:AP2(283|355)+AP2(385|449)+	AP2-like ethylene-responsive transcription factor ANT; Transcription activator that recognizes and binds to the DNA consensus sequence 5'-CAC[AG]N[AT]TNCCNANG-3'. Required for the initiation and growth of ovules integumenta, and for the development of female gametophyte. Plays a critical role in the development of gynoecium marginal tissues (e.g. stigma, style and septa), and in the fusion of car…	829931	829931	A6N2P5_ARATH	A6N2Q3_ARATH	AAA86281.1	AAA91040.1	AAB17364.1	AAL85024.1	AAM51282.1	ABR21525.1	ABR21526.1	ABR21527.1	ABR21528.1	ABR21529.1	ABR21530.1	ABR21531.1	ABR21532.1	ABR21533.1	ABR21534.1	ABR21535.1	ABR21536.1	ABR21537.1	ABR21538.1	ABR21539.1	ABR21540.1	ABR21541.1	ABR21542.1	ABR21543.1	ABR21544.1	AEE86834.1	AINTEGUMENTA	AINTEGUMENTA	AINTEGUMENTA	ANT	ANT	ANT	ANT	ANT	ANT	ANT	ANT	ANT_ARATH	ANT_ARATH	ANT_ARATH	AR316367	AT4G37750
CAD6	3702.AT4G37970.1	https://smart.embl.de/smart/DDvec.cgi?smart=363:Pfam_ADH_N(38|153)+Pfam_ADH_zinc_N(195|319)+	Probable cinnamyl alcohol dehydrogenase 6; Involved in lignin biosynthesis. Catalyzes the final step specific for the production of lignin monomers. Catalyzes the NADPH-dependent reduction of coniferaldehyde, 5- hydroxyconiferaldehyde, sinapaldehyde, 4-coumaraldehyde and caffeyl aldehyde to their respective alcohols; Belongs to the zinc-containing alcohol dehydrogenase family	1.1.1.195	829953	829953	AAP59428.1	AEE86858.1	AT4G37970	AT4G37970	AT4G37970	AT4G37970	AT4G37970	AT4G37970	AT4G37970	AT4G37970-TAIR-G	AT4G37970.1	AT4G37970.1	AT4G37970.1	AT4G37970.1	AT4G37970.1	ATCAD6	ATCAD6	ATCAD6	AY302075	At.31213	At4g37970	At4g37970	CAA76418.1	CAB37537.1	CAB80462.1	CAD3	CAD3	CAD6	CAD6	CAD6	CAD6	CAD6	CAD6	CAD6	CAD6	CADA	CADA	CADH6_ARATH	CADH6_ARATH	CADH6_ARATH	Cinnamyl alcohol dehydrogenase 6	Cinnamyl alcohol dehydrogenase 6	Cinnamyl alcohol dehydrogenase-like protein A
GGR	3702.AT4G38460.1	https://smart.embl.de/smart/DDvec.cgi?smart=326:Pfam_polyprenyl_synt(72|284)+	Heterodimeric geranylgeranyl pyrophosphate synthase small subunit, chloroplastic; Heterodimeric geranyl(geranyl)-diphosphate (GPP) synthase small subunit. The small subunit alone is inactive in vitro while the large subunit GGPPS1 catalyzes mainly the production of geranygeranyl-diphosphate in vitro. Upon association of the two subunits, the product profile changes and the production of gerany-di…	2.5.1.1	2.5.1.10	2.5.1.29	830002	830002	AAA81879.1	AAG40013.1	AAG41488.1	AAK00407.1	AAK49631.1	AAL15364.1	AAM63877.1	AEE86930.1	AF324662	AF326906	AF339725	AF372915	AT4G38460	AT4G38460	AT4G38460	AT4G38460	AT4G38460	AT4G38460	AT4G38460	AT4G38460-TAIR-G	AT4G38460.1	AT4G38460.1	AT4G38460.1	AT4G38460.1	AT4G38460.1	AY057734	AY086829	At.20379	At4g38460	At4g38460	AtSSU	CAB37502.1	CAB80510.1	EC 2.5.1.1	EC 2.5.1.10	EC 2.5.1.29	F20M13.20	F20M13.20	GGR	GGR	GGR
CYCD7;1	3702.AT5G02110.1	https://smart.embl.de/smart/DDvec.cgi?smart=341:CYCLIN(83|171)+Pfam_Cyclin_C(180|283)+	Putative cyclin-D7-1; CYCLIN D7;1 (CYCD7;1); Its function is described as cyclin-dependent protein kinase activity; Involved in regulation of cell cycle; Located in nucleus; Contains the following InterPro domains: Cyclin, C-terminal (InterPro:IPR004367), Cyclin D (InterPro:IPR015451), Cyclin-like (InterPro:IPR011028), Cyclin-related (InterPro:IPR013763), Cyclin, N-terminal (InterPro:IPR006671), …	831830	831830	AED90432.1	AT5G02110	AT5G02110	AT5G02110	AT5G02110	AT5G02110	AT5G02110	AT5G02110	AT5G02110-TAIR-G	AT5G02110.1	AT5G02110.1	AT5G02110.1	AT5G02110.1	AT5G02110.1	At.54682	At5g02110	At5g02110	CAB82984.1	CCD71_ARATH	CCD71_ARATH	CCD71_ARATH	CYCD7	CYCD7	CYCD7	CYCD7-1	CYCD7-1	CYCD7;1	CYCD7;1	CYCD7;1	CYCD7;1	CYCD7;1	CYCD7;1	CYCLIN D7;1	CYCLIN D7;1	CYCLIN D7;1	CYCLIN D7;1	CYCLIN D7;1	CYCLIN D7;1	CYCLIN D7;1	CYCLIN D7;1	G1/S-specific cyclin-D7-1	G1/S-specific cyclin-D7-1	NM_120289	NM_120289.2
Hsp70-2	3702.AT5G02490.1	https://smart.embl.de/smart/DDvec.cgi?smart=653:Pfam_MreB_Mbl(118|387)+	Probable mediator of RNA polymerase II transcription subunit 37c; Component of the Mediator complex, a coactivator involved in the regulated transcription of nearly all RNA polymerase II-dependent genes. Mediator functions as a bridge to convey information from gene-specific regulatory proteins to the basal RNA polymerase II transcription machinery. The Mediator complex, having a compact conforma…	831856	831856	AAA32820.1	AAM13151.1	AAP37770.1	AED90479.1	AK222068	AK227090	AT5G02490	AT5G02490	AT5G02490	AT5G02490	AT5G02490	AT5G02490	AT5G02490	AT5G02490	AT5G02490	AT5G02490-TAIR-G	AT5G02490.1	AT5G02490.1	AT5G02490.1	AT5G02490.1	AT5G02490.1	AY093152	At.74798	At5g02490	At5g02490	AtHsp70-2	BAD94888.1	BAE99142.1	BT008411	CAA54420.1	CAA70105.1	CAB85986.1	HSC70-2	HSC70-2	HSC70-G8	HSC70-G8	HSP70-2	HSP70-2	Heat shock 70 kDa protein 2	Heat shock 70 kDa protein 2	Heat shock cognate 70 kDa protein 2	Heat shock cognate 70 kDa protein 2	Heat shock cognate protein 70-2	Heat shock cognate protein 70-2
HSC70-1	3702.AT5G02500.1	https://smart.embl.de/smart/DDvec.cgi?smart=651:Pfam_MreB_Mbl(119|386)+	Probable mediator of RNA polymerase II transcription subunit 37e; Component of the Mediator complex, a coactivator involved in the regulated transcription of nearly all RNA polymerase II-dependent genes. Mediator functions as a bridge to convey information from gene-specific regulatory proteins to the basal RNA polymerase II transcription machinery. The Mediator complex, having a compact conforma…	831020	831020	AAA32819.1	AAK59628.2	AAL09715.1	AAM53305.1	AAO22583.1	AED90480.1	AED90481.1	AT-HSC70-1	AT-HSC70-1	AT-HSC70-1	AT5G02500	AT5G02500	AT5G02500	AT5G02500	AT5G02500	AT5G02500	AT5G02500	AT5G02500-TAIR-G	AT5G02500.1	AT5G02500.1	AT5G02500.1	AT5G02500.1	AT5G02500.1	AT5G02500.2	AT5G02500.2	AT5G02500.2	AY035123	AY057481	AY120747	At.23663	At5g02500	At5g02500	AtHsp70-1	BT002754	CAA52684.1	CAA54419.1	CAA79063.1	CAA79187.1	CAB85987.1	ERD2	ERD2	F4KCE5_ARATH	HEAT SHOCK COGNATE PROTEIN 70	HEAT SHOCK COGNATE PROTEIN 70
SIM	3702.AT5G04470.1	http://smart.embl.de/smart/DDt.cgi?smart=127:	Cyclin-dependent protein kinase inhibitor SIM; Cyclin-dependent protein kinase (CDK) inhibitor that functions as a repressor of mitosis in the endoreduplication cell cycle. Inhibits the kinase activity of CYCD3-1/CDKA-1, CYCD2-1/CDKA-1 and CYCB1- 1/CDKB1-1 complexes in a dose dependent manner. Cooperates with SMR1 and SMR2 to promote endoreplication during leaf development. Required for normal tr…	830326	830326	AAM61754.1	AAP88332.1	AED90749.1	AK175850	AT5G04470	AT5G04470	AT5G04470	AT5G04470	AT5G04470	AT5G04470	AT5G04470	AT5G04470-TAIR-G	AT5G04470.1	AT5G04470.1	AT5G04470.1	AT5G04470.1	AT5G04470.1	AY085204	At.25536	At.74148	At5g04470	At5g04470	BAD43613.1	BT009698	CAB85553.1	Cyclin-dependent protein kinase inhibitor SIM	Cyclin-dependent protein kinase inhibitor SIM	Cyclin-dependent protein kinase inhibitors	NM_120529	NM_120529.3	NP_196067	NP_196067	NP_196067.1	NP_196067.1	NP_196067.1	Protein SIAMESE	Protein SIAMESE	Q680L7	Q680L7	Q680L7	Q9LZ78	Q9LZ78	SIAMESE	SIAMESE
MTHSC70-2	3702.AT5G09590.1	https://smart.embl.de/smart/DDvec.cgi?smart=682:Pfam_MreB_Mbl(165|428)+	Heat shock 70 kDa protein 10, mitochondrial; In cooperation with other chaperones, Hsp70s stabilize preexistent proteins against aggregation and mediate the folding of newly translated polypeptides in the cytosol as well as within organelles. These chaperones participate in all these processes through their ability to recognize nonnative conformations of other proteins. They bind extended peptide…	830818	830818	AAF27638.1	ACI49796.1	AED91413.1	AF217458	AT5G09590	AT5G09590	AT5G09590	AT5G09590	AT5G09590	AT5G09590	AT5G09590	AT5G09590-TAIR-G	AT5G09590.1	AT5G09590.1	AT5G09590.1	AT5G09590.1	AT5G09590.1	At.49002	At5g09590	At5g09590	BT046197	CAB89371.1	F17I14.220	F17I14_220	F17I14_220	F17I14_220	HEAT SHOCK COGNATE	HEAT SHOCK COGNATE	HEAT SHOCK PROTEIN 70	HSC70-5	HSC70-5	HSC70-5	HSC70-5	HSC70-5	HSP70-10	HSP70-10	HSP7J_ARATH	HSP7J_ARATH	HSP7J_ARATH	Heat shock 70 kDa protein 10, mitochondrial	Heat shock 70 kDa protein 10, mitochondrial	Heat shock protein 70-10	Heat shock protein 70-10	MTHSC70-2
AT5G11720	3702.AT5G11720.1	https://smart.embl.de/smart/DDvec.cgi?smart=902:SIGNAL(1|23)+Pfam_NtCtMGAM_N(52|188)+Pfam_Gal_mutarotas_2(191|264)+Pfam_Glyco_hydro_31(283|750)+	Glycosyl hydrolases family 31 protein; Its function is described as hydrolase activity, hydrolyzing O-glycosyl compounds; Involved in carbohydrate metabolic process; Located in apoplast, vacuole, plant-type cell wall; Expressed in 23 plant structures; Expressed during 13 growth stages; Contains the following InterPro domains: Glycoside hydrolase, family 31 (InterPro:IPR000322), Glycoside hydrolas…	3.2.1.20	3.2.1.20	831044	831044	AAB82656.1	AAK96644.1	AAN72233.1	AED91714.1	AF014806	AT5G11720	AT5G11720	AT5G11720	AT5G11720	AT5G11720	AT5G11720	AT5G11720	AT5G11720	AT5G11720-TAIR-G	AT5G11720.1	AT5G11720.1	AT5G11720.1	AT5G11720.1	AT5G11720.1	AY053414	Alpha-glucosidase 1	Alpha-glucosidase 1	At.5116	At5g11720	At5g11720	At5g11720/T22P22_110	At5g11720/T22P22_110	BT002222	CAB87690.1	EC 3.2.1.20	Glycosyl hydrolases family 31 protein	Glycosyl hydrolases family 31 protein	Glycosyl hydrolases family 31 protein	Glycosyl hydrolases family 31 protein	Glycosyl hydrolases family 31 protein	Glycosyl hydrolases family 31 protein	NM_121210	NM_121210.3	NP_196733	NP_196733	NP_196733.1	NP_196733.1
AT5G15870	3702.AT5G15870.1	https://smart.embl.de/smart/DDvec.cgi?smart=745:Pfam_Glyco_hydro_81(62|710)+	Glycosyl hydrolase family 81 protein; Its function is described as hydrolase activity, acting on glycosyl bonds, endo-1,3(4)-beta-glucanase activity; Involved in response to cyclopentenone; Expressed in 23 plant structures; Expressed during 13 growth stages; Contains the following InterPro domains: Glycoside hydrolase, family 81 (InterPro:IPR005200); BEST Arabidopsis thaliana protein match is: gl…	3.2.1.6	831444	831444	AED92219.1	AL391145	AT5G15870	AT5G15870	AT5G15870	AT5G15870	AT5G15870	AT5G15870	AT5G15870	AT5G15870	AT5G15870-TAIR-G	AT5G15870.1	AT5G15870.1	AT5G15870.1	AT5G15870.1	AT5G15870.1	At.65517	At5g15870	At5g15870	CAC01786.1	EC 3.2.1.6	F1N13.10	F1N13.10	F1N13.10	F1N13_10	F1N13_10	F1N13_10	Glycosyl hydrolase family 81 protein	Glycosyl hydrolase family 81 protein	Glycosyl hydrolase family 81 protein	NM_121592	NM_121592.1	NP_197091	NP_197091	NP_197091.1	NP_197091.1	NP_197091.1	Q9LFT3	Q9LFT3	Q9LFT3_ARATH	Q9LFT3_ARATH	Q9LFT3_ARATH	UPI0000048B49
PSY	3702.AT5G17230.3	https://smart.embl.de/smart/DDvec.cgi?smart=437:Pfam_SQS_PSY(139|414)+	Phytoene synthase, chloroplastic; Catalyzes the reaction from prephytoene diphosphate to phytoene; Belongs to the phytoene/squalene synthase family	2.5.1.32	2.5.1.32	2.5.1.99	831587	831587	<i>trans</i>-lycopene biosynthesis II (plants)	AAA32836.1	AAB65697.1	AAM62787.1	AAN17427.1	AAN72095.1	ACB20515.1	AED92399.1	AED92400.1	AED92401.1	AF009954	AK221142	AT5G17230	AT5G17230	AT5G17230	AT5G17230	AT5G17230	AT5G17230	AT5G17230	AT5G17230-TAIR-G	AT5G17230.1	AT5G17230.1	AT5G17230.1	AT5G17230.2	AT5G17230.2	AT5G17230.2	AT5G17230.3	AT5G17230.3	AT5G17230.3	AT5G17230.3	AT5G17230.3	AY085565	At.23726	At5g17230	At5g17230	B2CNE7_ARATH	BAB10510.1	BAD95130.1	BT000450	BT002084	EC 2.5.1.32
AT5G18840	3702.AT5G18840.1	https://smart.embl.de/smart/DDvec.cgi?smart=482:Pfam_MFS_1(44|431)+	Major facilitator superfamily protein; Sugar transporter	832002	832002	AAL36051.1	AAM64736.1	AAN18269.1	AED92620.1	AT5G18840	AT5G18840	AT5G18840	AT5G18840	AT5G18840	AT5G18840	AT5G18840	AT5G18840	AT5G18840-TAIR-G	AT5G18840.1	AT5G18840.1	AT5G18840.1	AT5G18840.1	AT5G18840.1	AY064144	AY087180	At.27070	At5g18840	At5g18840	BT000608	EDL16_ARATH	EDL16_ARATH	EDL16_ARATH	F17K4.90	F17K4.90	F17K4.90	F17K4_90	Major facilitator superfamily protein	Major facilitator superfamily protein	Major facilitator superfamily protein	Major facilitator superfamily protein	NM_121889	NM_121889.2	NP_568367	NP_568367	NP_568367.1	NP_568367.1	NP_568367.1	Q8LBI9	Q8LBI9
MIA40	3702.AT5G23395.1	https://smart.embl.de/smart/DDvec.cgi?smart=162:Pfam_CHCH(79|115)+	Mitochondrial intermembrane space import and assembly protein 40 homolog; Required for the import and folding of small cysteine- containing proteins in the mitochondrial intermembrane space (Probable). Involved in the mitochondrial oxidative folding of the copper-zinc superoxide dismutase CSD1, the copper chaperone for superoxide dismutase CCS, and subunits of the mitochondrial membrane respirato…	832404	AAO50619.1	AED93159.1	AK117582	AT5G23395	AT5G23395	AT5G23395	AT5G23395	AT5G23395	AT5G23395	AT5G23395	AT5G23395	AT5G23395	AT5G23395-TAIR-G	AT5G23395.1	AT5G23395.1	AT5G23395.1	AT5G23395.1	AT5G23395.1	At.44166	At5g23395	BAC42240.1	BT005086	Cox19-like CHCH family protein	Cox19-like CHCH family protein	Cox19-like CHCH family protein	Cox19-like CHCH family protein	Cox19-like CHCH family protein	MIA40	MIA40	MIA40	MIA40	MIA40	MIA40_ARATH	NM_147906	NM_147906.4	NP_680211	NP_680211	NP_680211.1	NP_680211.1	Q8GYJ4	Q8GYJ4_ARATH	UPI000000C549	ath:AT5G23395
AT5G24318	3702.AT5G24318.1	https://smart.embl.de/smart/DDvec.cgi?smart=458:SIGNAL(1|28)+Pfam_Glyco_hydro_17(30|346)+X8(371|455)+	O-Glycosyl hydrolases family 17 protein; Its function is described as cation binding, hydrolase activity, hydrolyzing O-glycosyl compounds, catalytic activity; Involved in carbohydrate metabolic process; Located in endomembrane system; Contains the following InterPro domains: X8 (InterPro:IPR012946), Glycoside hydrolase, catalytic core (InterPro:IPR017853), Glycoside hydrolase, family 17 (InterPr…	3770717	3770717	AAZ74751.1	AAZ74752.1	AAZ74753.1	AAZ74754.1	AAZ74755.1	AAZ74756.1	AAZ74757.1	AAZ74758.1	AAZ74759.1	AAZ74760.1	AAZ74761.1	AAZ74762.1	AAZ74763.1	AAZ74764.1	AED93290.1	AED93291.1	AK230405	AT5G24318	AT5G24318	AT5G24318	AT5G24318	AT5G24318	AT5G24318	AT5G24318	AT5G24318	AT5G24318-TAIR-G	AT5G24318.1	AT5G24318.1	AT5G24318.1	AT5G24318.1	AT5G24318.1	AT5G24318.2	AT5G24318.2	AT5G24318.2	At.51413	At5g24318	At5g24318	BAF02203.1	DQ132145	DQ132146	DQ132147	DQ132148	DQ132149	DQ132150
FPF1	3702.AT5G24860.1	http://smart.embl.de/smart/DDt.cgi?smart=110:	Flowering-promoting factor 1; Encodes a small protein of 12.6 kDa that regulates flowering and is involved in gibberellin signalling pathway. It is expressed in apical meristems immediately after the photoperiodic induction of flowering. Genetic interactions with flowering time and floral organ identity genes suggest that this gene may be involved in modulating the competence to flower. There are…	832555	832555	ABE02402.1	AED93370.1	ARABIDOPSIS FLOWERING PROMOTING FACTOR 1	ARABIDOPSIS FLOWERING PROMOTING FACTOR 1	AT5G24860	AT5G24860	AT5G24860	AT5G24860	AT5G24860	AT5G24860	AT5G24860	AT5G24860-TAIR-G	AT5G24860.1	AT5G24860.1	AT5G24860.1	AT5G24860.1	AT5G24860.1	ATFPF1	ATFPF1	ATFPF1	At.59	At5g24860	At5g24860	BT025027	CAA72717.1	F6A4	F6A4	F6A4.70	F6A4_70	FLOWERING PROMOTING FACTOR 1	FLOWERING PROMOTING FACTOR 1	FLOWERING PROMOTING FACTOR 1	FPF1	FPF1	FPF1	FPF1	FPF1	FPF1	FPF1	FPF1	FPF1_ARATH	FPF1_ARATH	FPF1_ARATH	Flowering promoting factor 1
GA3	3702.AT5G25900.1	https://smart.embl.de/smart/DDvec.cgi?smart=509:TRANS(2|24)+Pfam_p450(44|500)+	Ent-kaurene oxidase, chloroplastic; Catalyzes three successive oxidations of the 4-methyl group of ent-kaurene giving kaurenoic acid, a key step in gibberellins (GAs) biosynthesis. GAs, which are involved many processes, including stem elongation, play a central role in plant development	1.14.13.78	1.14.13.78	832659	832659	AAC39505.1	AAC39506.1	AAC39507.1	AAD40137.1	AAL15302.1	AED93499.1	AF047719	AF047720	AF047721	ARABIDOPSIS THALIANA ENT-KAURENE OXIDASE 1	ARABIDOPSIS THALIANA ENT-KAURENE OXIDASE 1	AT5G25900	AT5G25900	AT5G25900	AT5G25900	AT5G25900	AT5G25900	AT5G25900	AT5G25900-TAIR-G	AT5G25900.1	AT5G25900.1	AT5G25900.1	AT5G25900.1	AT5G25900.1	ATKO1	ATKO1	ATKO1	AY057671	At.10791	At5g25900	At5g25900	CYP701A3	CYP701A3	CYP701A3	CYP701A3	CYP701A3	CYTOCHROME P450 701 A3	CYTOCHROME P450 701 A3	Cytochrome P450 701A3	Cytochrome P450 701A3	EC 1.14.13.78	ENT-KAURENE OXIDASE
MYB86	3702.AT5G26660.1	https://smart.embl.de/smart/DDvec.cgi?smart=352:SANT(13|63)+SANT(66|114)+	Transcription factor MYB86; A MYB gene encodes a transcriptional repressor of the C4H gene which is involved in the biosynthesis of sinapate esters	832723	832723	AAC13592.1	AAC83635.1	AAM20628.1	AAP42753.1	AAS10099.1	AB005889	AED93580.1	AF058914	AF062913	AT5G26660	AT5G26660	AT5G26660	AT5G26660	AT5G26660	AT5G26660	AT5G26660	AT5G26660-TAIR-G	AT5G26660.1	AT5G26660.1	AT5G26660.1	AT5G26660.1	AT5G26660.1	ATMYB4	ATMYB4-old	ATMYB86	ATMYB86	ATMYB86	AY099777	AY519629	At.227	At5g26660	At5g26660	BAA21619.1	BT008740	CAB09240.1	F21E10.4	F21E10.4	MYB4	MYB4	MYB86	MYB86	MYB86	MYB86	MYB86
TT10	3702.AT5G48100.1	https://smart.embl.de/smart/DDvec.cgi?smart=565:SIGNAL(1|21)+Pfam_Cu-oxidase_3(27|143)+Pfam_Cu-oxidase(153|305)+Pfam_Cu-oxidase_2(408|547)+	Encodes a protein that is similar to laccase-like polyphenol oxidases. Involved in lignin and flavonoids biosynthesis. It has four conserved copper binding domains. Expressed in developing testa, where it colocalizes with the flavonoid end products proanthocyanidins and flavonols. Mutant plants exhibited a delay in developmentally determined browning of the testa, characterized by the pale brown …	1.10.3.2	834862	834862	AAO22735.1	AAO50685.1	AED95619.1	AT5G48100	AT5G48100	AT5G48100	AT5G48100	AT5G48100	AT5G48100	AT5G48100	AT5G48100-TAIR-G	AT5G48100.1	AT5G48100.1	AT5G48100.1	AT5G48100.1	AT5G48100.1	ATLAC15	ATLAC15	ATLAC15	At.9463	At5g48100	At5g48100	AtTT10	BAB11074.1	BT002919	BT005152	Benzenediol:oxygen oxidoreductase 15	Benzenediol:oxygen oxidoreductase 15	Diphenol oxidase 15	Diphenol oxidase 15	EC 1.10.3.2	LAC15	LAC15	LAC15	LAC15	LAC15	LAC15_ARATH	LAC15_ARATH	LAC15_ARATH	LACCASE-LIKE 15	LACCASE-LIKE 15	Laccase-15	Laccase-15
HCT	3702.AT5G48930.1	https://smart.embl.de/smart/DDvec.cgi?smart=433:Pfam_Transferase(1|431)+	At5g48930 has been shown to encode for the hydroxycinnamoyl-Coenzyme A shikimate/quinate hydroxycinnamoyltransferase (HCT) both synthesizing and catabolizing the hydroxycinnamoylesters (coumaroyl/caffeoyl shikimate and quinate) involved in the phenylpropanoid pathway. Influence on the accumulation of flavonoids which in turn inhibit auxin transport and reduce plant growth	2.3.1.133	3.1.2.-	5KJS	5KJS	5KJT	5KJT	5KJU	5KJU	834951	834951	AAM61215.1	ABH04595.1	AED95744.1	AK226213	AK319094	AT5G48930	AT5G48930	AT5G48930	AT5G48930	AT5G48930	AT5G48930	AT5G48930	AT5G48930-TAIR-G	AT5G48930.1	AT5G48930.1	AT5G48930.1	AT5G48930.1	AT5G48930.1	AY084652	At.24445	At5g48930	At5g48930	BAB10316.1	BAE98378.1	BAH57209.1	BT026488	C0Z3D0_ARATH	EC 2.3.1.133	HCT	HCT	HCT	HCT	HCT	HCT	HCT	HCT
HSP90.1	3702.AT5G52640.1	https://smart.embl.de/smart/DDvec.cgi?smart=705:HATPase_c(32|187)+Pfam_HSP90(189|703)+	Heat shock protein 90-1; Functions as a holding molecular chaperone (holdase) which stabilizes unfolding protein intermediates and rapidly releases them in an active form once stress has abated. Functions as a folding molecular chaperone (foldase) that assists the non- covalent folding of proteins in an ATP-dependent manner. Molecular chaperone involved in R gene-mediated disease resistance. Requ…	835341	835341	AAA32822.1	AAM91104.1	AAN46890.1	AED96244.1	AK220623	AT5G52640	AT5G52640	AT5G52640	AT5G52640	AT5G52640	AT5G52640	AT5G52640	AT5G52640-TAIR-G	AT5G52640.1	AT5G52640.1	AT5G52640.1	AT5G52640.1	AT5G52640.1	ATHS83	ATHS83	ATHS83	ATHSP90.1	ATHSP90.1	ATHSP90.1	AY128296	At.25471	At5g52640	At5g52640	AtHsp90-1	AtHsp90-1	AtHsp90-1	BAA00615.1	BAA98082.1	BAD95030.1	BT001091	CAA68885.1	D00710	F6N7.13	F6N7.13	F6N7.13	F6N7_13	HEAT SHOCK PROTEIN 81-1	HEAT SHOCK PROTEIN 81-1	HEAT SHOCK PROTEIN 83
Hsp81.4	3702.AT5G56000.1	https://smart.embl.de/smart/DDvec.cgi?smart=699:HATPase_c(27|182)+Pfam_HSP90(184|696)+	HEAT SHOCK PROTEIN 81.4; Molecular chaperone which stabilizes unfolding protein intermediates and functions as a folding molecular chaperone that assists the non-covalent folding of proteins in an ATP-dependent manner; Belongs to the heat shock protein 90 family	835698	835698	AED96708.1	AK227254	AT5G56000	AT5G56000	AT5G56000	AT5G56000	AT5G56000	AT5G56000	AT5G56000	AT5G56000-TAIR-G	AT5G56000.1	AT5G56000.1	AT5G56000.1	AT5G56000.1	AT5G56000.1	At.47215	At5g56000	At5g56000	AtHsp90.4	AtHsp90.4	AtHsp90.4	BAB09282.1	BAE99287.1	CAA72514.1	HEAT SHOCK PROTEIN 81.4	HEAT SHOCK PROTEIN 81.4	HEAT SHOCK PROTEIN 81.4	HEAT SHOCK PROTEIN 81.4	HEAT SHOCK PROTEIN 81.4	HEAT SHOCK PROTEIN 81.4	HEAT SHOCK PROTEIN 81.4	HEAT SHOCK PROTEIN 81.4	HEAT SHOCK PROTEIN 90.4	HEAT SHOCK PROTEIN 90.4	HS904_ARATH	HS904_ARATH	HS904_ARATH	HSP81-4	HSP81-4	HSP90-4	HSP90-4	Heat shock protein 81-4	Heat shock protein 81-4	Heat shock protein 90-4
AT5G56840	3702.AT5G56840.1	https://smart.embl.de/smart/DDvec.cgi?smart=233:ZnF_C2HC(4|20)+SANT(89|139)+	Similarity to Myb-related transcription activator; Myb-like transcription factor family protein; Contains the following InterPro domains: SANT, DNA-binding (InterPro:IPR001005), Homeodomain-like (InterPro:IPR009057), Myb, DNA-binding (InterPro:IPR014778), Zinc finger, CCHC-type (InterPro:IPR001878), HTH transcriptional regulator, Myb-type, DNA-binding (InterPro:IPR017930), Myb-like DNA-binding do…	835786	835786	AAS09987.1	AAS99672.1	AAT47807.1	AED96812.1	AT5G56840	AT5G56840	AT5G56840	AT5G56840	AT5G56840	AT5G56840	AT5G56840	AT5G56840	AT5G56840-TAIR-G	AT5G56840.1	AT5G56840.1	AT5G56840.1	AT5G56840.1	AT5G56840.1	AY519517	At.29361	At5g56840	At5g56840	At5g56840	At5g56840	BAB09902.1	BT012528	BT014956	MIK19.31	MIK19.31	MIK19.31	MIK19_31	MIK19_31	MIK19_31	MYB transcription factor	MYB transcription factor	Myb-like transcription factor family protein	Myb-like transcription factor family protein	Myb-like transcription factor family protein	NM_125067	NM_125067.3	NP_200495	NP_200495	NP_200495.1	NP_200495.1
CKX3	3702.AT5G56970.1	https://smart.embl.de/smart/DDvec.cgi?smart=523:TRANS(12|29)+Pfam_FAD_binding_4(70|212)+Pfam_Cytokin-bind(244|517)+	Cytokinin dehydrogenase 3; Catalyzes the oxidation of cytokinins, a family of N(6)- substituted adenine derivatives that are plant hormones, where the substituent is an isopentenyl group; Belongs to the oxygen-dependent FAD-linked oxidoreductase family	1.5.99.12	835799	835799	AAG30906.1	ACE62889.1	AED96828.1	AF303979	AT5G56970	AT5G56970	AT5G56970	AT5G56970	AT5G56970	AT5G56970	AT5G56970	AT5G56970-TAIR-G	AT5G56970.1	AT5G56970.1	AT5G56970.1	AT5G56970.1	AT5G56970.1	ATCKX3	ATCKX3	ATCKX3	At.7094	At5g56970	At5g56970	B3DNN3_ARATH	BAA97027.1	BT033021	CKX3	CKX3	CKX3	CKX3	CKX3	CKX3	CKX3	CKX3	CKX3_ARATH	CKX3_ARATH	CKX3_ARATH	CYTOKININ OXIDASE	Cytokinin dehydrogenase 3	Cytokinin dehydrogenase 3	Cytokinin oxidase 3	Cytokinin oxidase 3	Cytokinin oxidase 3
DOF5.5	3702.AT5G62430.1	https://smart.embl.de/smart/DDvec.cgi?smart=298:Pfam_zf-Dof(51|109)+	Cycling DOF factor 1; Dof-type zinc finger domain-containing protein, similar to H-protein promoter binding factor-2a GI:3386546 from (Arabidopsis thaliana). Represses expression of Constans (CO), a circadian regulator of flowering time. Interacts with LKP2 and FKF1. Expression oscillates under constant light conditions. Mainly expressed in the vasculature of cotyledons, leaves and hypocotyls, bu…	836364	836364	AAL48235.1	AAN28769.1	AB231333	AED97607.1	AF446362	AT5G62430	AT5G62430	AT5G62430	AT5G62430	AT5G62430	AT5G62430	AT5G62430	AT5G62430-TAIR-G	AT5G62430.1	AT5G62430.1	AT5G62430.1	AT5G62430.1	AT5G62430.1	AY143830	At.74056	At.9300	At5g62430	At5g62430	BAB11493.1	BAE16983.1	CDF1	CDF1	CDF1	CDF1	CDF1	CDF1	CDF1	CDF1_ARATH	CDF1_ARATH	CDF1_ARATH	Cyclic dof factor 1	Cyclic dof factor 1	Cycling DOF factor 1	Cycling DOF factor 1	DOF5.5	DOF5.5	Dof zinc finger protein DOF5.5	Dof zinc finger protein DOF5.5	K19B1.4
DXR	3702.AT5G62790.2	https://smart.embl.de/smart/DDvec.cgi?smart=497:Pfam_DXP_reductoisom(127|231)+Pfam_DXP_redisom_C(245|328)+Pfam_DXPR_C(360|482)+	1-Deoxy-d-xylulose 5-phosphate reductoisomerase (DXR) catalyzes the first committed step of the 2-C-methyl-d-erythritol 4-phosphate pathway for isoprenoid biosynthesis. In Arabidopsis, DXR is encoded by a single-copy gene. Arabidopsis DXR is targeted to plastids and localizes into chloroplasts of leaf cells. DXR knockout or strongly silenced lines have a seedling lethal, albino phenotype. Transge…	1-DEOXY-D-XYLULOSE 5-PHOSPHATE REDUCTOISOMERASE	1-deoxy-D-xylulose 5-phosphate reductoisomerase	1-deoxy-D-xylulose 5-phosphate reductoisomerase	1-deoxy-D-xylulose 5-phosphate reductoisomerase	1-deoxy-D-xylulose 5-phosphate reductoisomerase	1-deoxy-D-xylulose 5-phosphate reductoisomerase	1-deoxy-D-xylulose 5-phosphate reductoisomerase	1-deoxy-D-xylulose 5-phosphate reductoisomerase	1.1.1.267	1.1.1.267	2-C-methyl-D-erythritol 4-phosphate synthase	2-C-methyl-D-erythritol 4-phosphate synthase	836400	836400	AAF73140.1	AAK73992.1	AAK92737.1	AAK96873.1	AAM10015.1	AAM14344.1	AAM19962.1	AAM61343.1	AED97657.1	AED97658.1	AF148852	AJ242588	AT5G62790	AT5G62790	AT5G62790	AT5G62790	AT5G62790	AT5G62790	AT5G62790	AT5G62790-TAIR-G	AT5G62790.1	AT5G62790.1	AT5G62790.1	AT5G62790.2	AT5G62790.2	AT5G62790.2	AT5G62790.2	AT5G62790.2	AY045634	AY050802	AY054682	AY081453
AT5G65980	3702.AT5G65980.1	https://smart.embl.de/smart/DDvec.cgi?smart=395:Pfam_Mem_trans(9|387)+	Auxin efflux carrier family protein; Involved in cellular auxin homeostasis by regulating auxin metabolism. Regulates intracellular auxin accumulation at the endoplasmic reticulum and thus auxin availability for nuclear auxin signaling; Belongs to the auxin efflux carrier (TC 2.A.69.2) family	836728	AED98134.1	AT5G65980	AT5G65980	AT5G65980	AT5G65980	AT5G65980	AT5G65980	AT5G65980	AT5G65980	AT5G65980-TAIR-G	AT5G65980.1	AT5G65980.1	AT5G65980.1	AT5G65980.1	AT5G65980.1	At.55707	At5g65980	Auxin efflux carrier family protein	Auxin efflux carrier family protein	Auxin efflux carrier family protein	Auxin efflux carrier family protein	Auxin efflux carrier-like protein 7	BAB10403.1	K2A18.4	K2A18.4	K2A18_4	NM_125995	NM_125995.1	NP_201399	NP_201399	NP_201399.1	NP_201399.1	PILS7	PILS7_ARATH	Protein PIN-LIKES 7	Q9FKY4	Q9FKY4_ARATH	UPI00000A1C0A	ath:AT5G65980
ABA1	3702.AT5G67030.1	https://smart.embl.de/smart/DDvec.cgi?smart=667:Pfam_NAD_binding_8(85|117)+Pfam_FAD_binding_3(360|436)+FHA(557|612)+	Zeaxanthin epoxidase, chloroplastic; Zeaxanthin epoxidase that plays an important role in the xanthophyll cycle and abscisic acid (ABA) biosynthesis. Converts zeaxanthin into antheraxanthin and subsequently violaxanthin. Required for resistance to osmotic and drought stresses, ABA- dependent stomatal closure, seed development and dormancy, modulation of defense gene expression and disease resista…	1.14.15.21	836838	836838	AAF82390.1	AAF82391.1	AAG17703.1	AAG38877.1	AAL91193.1	AAM13144.1	AAO00920.1	AB030296	ABA DEFICIENT 1	ABA DEFICIENT 1	ABA DEFICIENT 1	ABA1	ABA1	ABA1	ABA1	ABA1	ABA1	ABA1	ABA1	AED98292.1	AED98293.1	AF134577	AF134578	AF281655	AF283761	ARABIDOPSIS THALIANA ABA DEFICIENT 1	ARABIDOPSIS THALIANA ABA DEFICIENT 1	ARABIDOPSIS THALIANA ZEAXANTHIN EPOXIDASE	ARABIDOPSIS THALIANA ZEAXANTHIN EPOXIDASE	AT5G67030	AT5G67030	AT5G67030	AT5G67030	AT5G67030	AT5G67030	AT5G67030	AT5G67030-TAIR-G	AT5G67030.1	AT5G67030.1	AT5G67030.1	AT5G67030.1	AT5G67030.1	AT5G67030.2
PSBM	3702.ATCG00220.1	https://smart.embl.de/smart/DDvec.cgi?smart=34:Pfam_PsbM(1|31)+	Photosystem II reaction center protein M; One of the components of the core complex of photosystem II (PSII). PSII is a light-driven water:plastoquinone oxidoreductase that uses light energy to abstract electrons from H(2)O, generating O(2) and a proton gradient subsequently used for ATP formation. It consists of a core antenna complex that captures photons, and an electron transfer chain that co…	5MDX	5MDX	844781	844781	ATCG00220	ATCG00220	ATCG00220	ATCG00220	ATCG00220	ATCG00220	ATCG00220	ATCG00220-TAIR-G	ATCG00220.1	ATCG00220.1	ATCG00220.1	ATCG00220.1	ATCG00220.1	AtCg00220	AtCg00220	BAA84379.1	NP_051053	NP_051053	NP_051053.1	NP_051053.1	NP_051053.1	P12169	P12169	P12169	P62109	P62109	PSBM	PSBM	PSBM	PSBM_ARATH	PSBM_ARATH	PSBM_ARATH	Photosystem II reaction center protein M	Photosystem II reaction center protein M	Photosystem II reaction center protein M	Photosystem II reaction center protein M	UPI00000010AF	ath:ArthCp016	photosystem II protein M	photosystem II reaction center protein M	photosystem II reaction center protein M	photosystem II reaction center protein M
YCF3	3702.ATCG00360.1	https://smart.embl.de/smart/DDvec.cgi?smart=126:Pfam_TPR_1(30|63)+	Tetratricopeptide repeat (TPR)-like superfamily protein; Encodes a protein required for photosystem I assembly and stability. In Chlamydomonas reinhardtii, this protein seems to act as a PSI specific chaperone facilitating the assembly of the complex by interacting with PsaA and PsaD. A loss of function mutation in tobacco leads to a loss of photosystem I	844767	844767	ATCG00360	ATCG00360	ATCG00360	ATCG00360	ATCG00360	ATCG00360	ATCG00360	ATCG00360-TAIR-G	ATCG00360.1	ATCG00360.1	ATCG00360.1	ATCG00360.1	ATCG00360.1	AtCg00360	AtCg00360	BAA84386.1	NP_051060	NP_051060	NP_051060.2	NP_051060.2	NP_051060.2	P56787	P56787	P56787	P61843	P61843	Photosystem I assembly protein Ycf3	Photosystem I assembly protein Ycf3	Q9XQP0	Q9XQP0	Q9XQP0	UPI00001638A8	YCF3	YCF3	YCF3	YCF3_ARATH	YCF3_ARATH	YCF3_ARATH	ath:ArthCp023	photosystem I assembly protein Ycf3	ycf3	ycf3	ycf3	ycf3
NAD7	3702.ATMG00510.1	https://smart.embl.de/smart/DDvec.cgi?smart=394:Pfam_Complex1_49kDa(124|394)+	NADH dehydrogenase [ubiquinone] iron-sulfur protein 2; Core subunit of the mitochondrial membrane respiratory chain NADH dehydrogenase (Complex I) that is believed to belong to the minimal assembly required for catalysis. Complex I functions in the transfer of electrons from NADH to the respiratory chain. The immediate electron acceptor for the enzyme is believed to be ubiquinone (By similarity).…	1.6.5.3	1.6.99.3	814592	814592	A7KNI1_ARATH	ABS50636.1	ABS50637.1	ACH78248.1	AEK01256.1	AEK01290.1	AEK01331.1	ATMG00510	ATMG00510	ATMG00510	ATMG00510	ATMG00510	ATMG00510	ATMG00510	ATMG00510-TAIR-G	ATMG00510.1	ATMG00510.1	ATMG00510.1	ATMG00510.1	ATMG00510.1	AtMg00510	AtMg00510	B5TM95_ARATH	CAA69735.3	EC 1.6.5.3	EC 1.6.99.3	EF488924	EF488925	EU999006	G1C2V1_ARATH	G1C2X4_ARATH	NAD7	NAD7	NAD7	NAD7	NAD7	NADH dehydrogenase subunit 7	NADH dehydrogenase subunit 7	NADH dehydrogenase subunit 7	NADH dehydrogenase subunit 7	NADH dehydrogenase subunit 7	NADH dehydrogenase subunit 7
[truncated: 241 more columns]

## Sheet: String mapping
Original Research Article
Title of the manuscript:
De novo transcriptome analysis of the critically endangered alpine Himalayan herb Nardostachys jatamansi reveals the biosynthesis pathway genes of tissue-specific secondary metabolites
Nisha Dhiman1,2, Anil Kumar3, Dinesh Kumar3, Amita Bhattacharya1,2*
1Division of Biotechnology, CSIR-Institute of Himalayan Bioresource Technology, Palampur-176061, H.P., India
2Academy of Scientific and Innovative Research, CSIR-Institute of Himalayan Bioresource Technology, Palampur-176061, H.P., India
3Natural Product Chemistry and Process Development Division, CSIR-Institute of Himalayan Bioresource Technology, Palampur-176061, H.P., India
*Corresponding Author
Email address: amitabhatta@ihbt.res.in; amitabhatta@yahoo.co.uk
ORCID ID: orcid.org/0000-0003-1936-2995
Supplementary Table 6: Details of Protein–Protein interaction network of DAPs of leaves and rhizomes of N. jatamansi identified against known protein-species in Experiment or Text Mining databases
#queryIndex	queryItem	stringId	preferredName	annotation
1	alpha-terpineol synthase	3702.AT3G25820.1	TPS27	Terpene synthase-like sequence-1,8-cineole; Involved in monoterpene (C10) biosynthesis. The major product is 1,8-cineole (52%) followed by minor amounts of sabinene (14.5%), myrcene (13.3%), (-)-(1S)-beta-pinene (7.8%), (-)-(4S)- limonene (4.0%), (E)-beta-ocimene (2.7%), alpha-terpineol (2.4%), (-)-(1S)-alpha-pinene (1.9%), terpinolene (0.8%), and (+)-alpha- thujene (0.6%); Belongs to the terpene…
2	12-oxophytodienoate reductase 1	3702.AT1G76680.2	OPR1	12-oxophytodienoate reductase 1; Encodes a member of an alpha/beta barrel fold family of FMN-containing oxidoreductases. One of the closely related 12-oxophytodienoic acid reductases. This enzyme is not expected to participate in jasmonic acid biosynthesis because during in vitro assays, it shows very little activity with the naturally occurring OPDA isomer. Shows activity towards 2,4,6-trinitrot…
3	1-deoxy-D-xylulose 5-phosphate reductoisomerase	3702.AT5G62790.2	DXR	1-Deoxy-d-xylulose 5-phosphate reductoisomerase (DXR) catalyzes the first committed step of the 2-C-methyl-d-erythritol 4-phosphate pathway for isoprenoid biosynthesis. In Arabidopsis, DXR is encoded by a single-copy gene. Arabidopsis DXR is targeted to plastids and localizes into chloroplasts of leaf cells. DXR knockout or strongly silenced lines have a seedling lethal, albino phenotype. Transge…
5	1-deoxy-d-xylulose-5-phosphate synthase 1	3702.AT4G15560.1	CLA1	1-deoxy-D-xylulose-5-phosphate synthase, chloroplastic; Catalyzes the acyloin condensation reaction between C atoms 2 and 3 of pyruvate and glyceraldehyde 3-phosphate to yield 1-deoxy-D-xylulose-5-phosphate (DXP). Is a limiting enzyme for plastidic isoprenoid biosynthesis and essential for chloroplast development; Belongs to the transketolase family. DXPS subfamily
7	3-hydroxy-3-methylglutaryl coenzyme A reductase	3702.AT1G76490.1	HMG1	Encodes a 3-hydroxy-3-methylglutaryl coenzyme A reductase, which is involved in melavonate biosynthesis and performs the first committed step in isoprenoid biosynthesis. Expression is activated in dark in leaf tissue but not controlled by light in the root (confine
8	3-ketoacyl-CoA synthase	3702.AT4G34520.1	KCS18	3-ketoacyl-CoA synthase 18; Contributes to fatty acids elongation and stockage in developing seeds. Active on both saturated and mono-unsaturated acyl-CoAs of 16 and 18 carbons. Required for the elongation of C18 to C20 and of C20 to C22 fatty acids. Mediates also the synthesis of VLCFAs from 20 to 26 carbons in length (e.g. C20:1, C20, C22:1, C22, C24:1, C24, C26). Has no activity with polyunsat…
9	6-phosphogluconate dehydrogenase, decarboxylating	3702.AT4G29120.1	AT4G29120	Probable 3-hydroxyisobutyrate dehydrogenase-like 1, mitochondrial; 6-phosphogluconate dehydrogenase family protein; Its function is described as coenzyme binding, oxidoreductase activity, phosphogluconate dehydrogenase (decarboxylating) activity, binding, catalytic activity; Involved in oxidation reduction, pentose-phosphate shunt, metabolic process; Expressed in 24 plant structures; Expressed du…
14	ADH1	3702.AT1G77120.1	ADH1	Alcohol dehydrogenase class-P; Alcohol dehydrogenase mostly active on ethanol (EtOH), but exhibits broad substrates selectivity for primary and secondary alcohols (e.g. butanol, propyl alcohol, pentanol, isopentanol, ethylene glycol, isopropanol, methanol and tertiary butyl alcohol). Converts allyl alcohol to highly toxic acryl-aldehyde. Required for survival and acclimation in hypoxic conditions…
16	Alcohol dehydrogenase, C-terminal	3702.AT1G22440.1	AT1G22440	Zinc-binding alcohol dehydrogenase family protein; Its function is described as oxidoreductase activity, zinc ion binding; Involved in oxidation reduction; Located in cellular_component unknown; Expressed in hypocotyl, root; Contains the following InterPro domains: GroES-like (InterPro:IPR011032), Alcohol dehydrogenase GroES-like (InterPro:IPR013154), Alcohol dehydrogenase, zinc-containing, conse…
17	Aldehyde dehydrogenase	3702.AT1G54100.1	ALDH7B4	Aldehyde dehydrogenase family 7 member B4; Aldehyde dehydrogenase
18	Aldehyde dehydrogenase 11A3	3702.AT2G24270.4	ALDH11A3	Encodes a protein with non-phosphorylating NADP-dependent glyceraldehyde-3-phosphate dehydrogenase activity. The activity of the enzyme was determined from leaf extracts; the enzyme has not been purified to confirm activity
20	Allene oxide cyclase	3702.AT3G25780.1	AOC3	Encodes allene oxide cyclase, one of the enzymes involved in jasmonic acid biosynthesis. One of four genes in Arabidopsis that encode this enzyme. mRNA expression is upregulated in senescing leaves. Note: Nomenclature for Arabidopsis allene oxide cyclase 3 (AOC3, AT3G25780) gene is based on Stenzel et al. 2003 Plant Molecular Biology 51:895-911. AOC3 (AT3G25780) is also referred to as AOC2 in He …
21	Alpha-mannosidase	3702.AT1G30000.1	MNS3	Mannosyl-oligosaccharide 1,2-alpha-mannosidase MNS3; Class I alpha-mannosidase essential for early N-glycan processing. Removes preferentially alpha-1,2-linked mannose residues from Man(9)GlcNAc(2) to produce Man(8)GlcNAc(2). Involved in root development and cell wall biosynthesis; Belongs to the glycosyl hydrolase 47 family
22	Alpha-xylosidase family protein	3702.AT5G11720.1	AT5G11720	Glycosyl hydrolases family 31 protein; Its function is described as hydrolase activity, hydrolyzing O-glycosyl compounds; Involved in carbohydrate metabolic process; Located in apoplast, vacuole, plant-type cell wall; Expressed in 23 plant structures; Expressed during 13 growth stages; Contains the following InterPro domains: Glycoside hydrolase, family 31 (InterPro:IPR000322), Glycoside hydrolas…
27	Ap2-like ethylene-responsive transcription factor ant	3702.AT4G37750.1	ANT	AP2-like ethylene-responsive transcription factor ANT; Transcription activator that recognizes and binds to the DNA consensus sequence 5'-CAC[AG]N[AT]TNCCNANG-3'. Required for the initiation and growth of ovules integumenta, and for the development of female gametophyte. Plays a critical role in the development of gynoecium marginal tissues (e.g. stigma, style and septa), and in the fusion of car…
29	Armadillo-like helical	3702.AT1G01830.3	AT1G01830	Uncharacterized protein At1g01830; ARM repeat superfamily protein; Its function is described as binding; Located in cellular_component unknown; Expressed in 22 plant structures; Expressed during 13 growth stages; Contains the following InterPro domains: Armadillo-like helical (InterPro:IPR011989), Armadillo (InterPro:IPR000225), Armadillo-type fold (InterPro:IPR016024); BEST Arabidopsis thaliana …
30	Ascorbate peroxidase	3702.AT1G07890.8	APX1	Encodes a cytosolic ascorbate peroxidase APX1. Ascorbate peroxidases are enzymes that scavenge hydrogen peroxide in plant cells. Eight types of APX have been described for Arabidopsis: three cytosolic (APX1, APX2, APX6), two chloroplastic types (stromal sAPX, thylakoid tAPX), and three microsomal (APX3, APX4, APX5) isoforms. At least part of the induction of heat shock proteins during light stres…
31	ATP-dependent 6-phosphofructokinase	3702.AT4G32840.1	PFK6	ATP-dependent 6-phosphofructokinase 6; Catalyzes the phosphorylation of D-fructose 6-phosphate to fructose 1,6-bisphosphate by ATP, the first committing step of glycolysis; Belongs to the phosphofructokinase type A (PFKA) family. PPi-dependent PFK group II subfamily. Atypical ATP- dependent clade "X" sub-subfamily
32	Auxin efflux carrier component	3702.AT1G23080.1	PIN7	Auxin efflux carrier family protein; Encodes a novel component of auxin efflux that is located apically in the basal cell and is involved during embryogenesis in setting up the apical-basal axis in the embryo. It is also involved in pattern specification during root development. In roots, it is expressed at lateral and basal membranes of provascular cells in the meristem and elongation zone, wher…
34	Auxin response factor	3702.AT1G34170.3	ARF13	AUXIN RESPONSE FACTOR 13; Auxin response factors (ARFs) are transcriptional factors that bind specifically to the DNA sequence 5'-TGTCTC-3' found in the auxin-responsive promoter elements (AuxREs)
35	Auxin responsive SAUR protein	3702.AT4G13790.1	AT4G13790	SAUR-AC-like protein (Small auxin up RNA); SAUR-like auxin-responsive protein family ; Contains the following InterPro domains: Auxin responsive SAUR protein (InterPro:IPR003676); BEST Arabidopsis thaliana protein match is: SAUR-like auxin-responsive protein family (TAIR:AT4G38850.1); Has 1202 Blast hits to 1187 proteins in 28 species: Archae - 0; Bacteria - 0; Metazoa - 0; Fungi - 0; Plants - 12…
38	Auxin-responsive family protein	3702.AT2G04850.1	AT2G04850	Cytochrome b561 and DOMON domain-containing protein At2g04850; May act as a catecholamine-responsive trans-membrane electron transporter
39	Auxin-responsive protein	3702.AT4G13790.1	AT4G13790	SAUR-AC-like protein (Small auxin up RNA); SAUR-like auxin-responsive protein family ; Contains the following InterPro domains: Auxin responsive SAUR protein (InterPro:IPR003676); BEST Arabidopsis thaliana protein match is: SAUR-like auxin-responsive protein family (TAIR:AT4G38850.1); Has 1202 Blast hits to 1187 proteins in 28 species: Archae - 0; Bacteria - 0; Metazoa - 0; Fungi - 0; Plants - 12…
40	Beta-1,3-glucanase 23	3702.AT5G15870.1	AT5G15870	Glycosyl hydrolase family 81 protein; Its function is described as hydrolase activity, acting on glycosyl bonds, endo-1,3(4)-beta-glucanase activity; Involved in response to cyclopentenone; Expressed in 23 plant structures; Expressed during 13 growth stages; Contains the following InterPro domains: Glycoside hydrolase, family 81 (InterPro:IPR005200); BEST Arabidopsis thaliana protein match is: gl…
41	Beta-galactosidase	3702.AT3G27930.1	AT3G27930	Beta-galactosidase; Unknown protein; Its function is described as molecular_function unknown; Involved in N-terminal protein myristoylation; Located in cellular_component unknown; Expressed in 23 plant structures; Expressed during 14 growth stages; Has 35 Blast hits to 35 proteins in 12 species: Archae - 0; Bacteria - 0; Metazoa - 0; Fungi - 0; Plants - 35; Viruses - 0; Other Eukaryotes - 0 (sour…
42	Beta-glucosidase, putative	3702.AT5G16580.1	BGLU2	Putative beta-glucosidase 2; Beta glucosidase 2 (BGLU2); Its function is described as cation binding, hydrolase activity, hydrolyzing O-glycosyl compounds, catalytic activity; Involved in carbohydrate metabolic process; Located in cellular_component unknown; Contains the following InterPro domains: Glycoside hydrolase, family 1 (InterPro:IPR001360), Glycoside hydrolase, catalytic core (InterPro:I…
44	Bidirectional sugar transporter SWEET	3702.AT3G14770.1	SWEET2	Bidirectional sugar transporter SWEET2; Mediates both low-affinity uptake and efflux of sugar across the plasma membrane; Belongs to the SWEET sugar transporter family
47	Bzip transcription factor 11	3702.AT4G34590.1	GBF6	bZIP transcription factor 11; Transcription factor that binds to the DNA sequence 5'- ACTCAT-3' in target gene promoters. Promotes POX1/PRODH1 expression in response to hypoosmolarity stress. Positively regulates the expression of ASN1 and POX2/PRODH2 genes, which are involved in amino acid metabolism. Regulates several metabolic pathways such as myo-inositol, raffinose and trehalose. Regulates s…
48	C2H2-type zinc finger protein 3	3702.AT2G29660.1	AT2G29660	Zinc finger (C2H2 type) family protein; Contains the following InterPro domains: Zinc finger, C2H2-like (InterPro:IPR015880), Zinc finger, C2H2-type (InterPro:IPR007087); BEST Arabidopsis thaliana protein match is: zinc finger protein-related (TAIR:AT5G54630.1); Has 407 Blast hits to 407 proteins in 27 species: Archae - 0; Bacteria - 0; Metazoa - 0; Fungi - 28; Plants - 376; Viruses - 0; Other Eu…
50	Caffeoyl-CoA O-methyltransferase	3702.AT1G67980.1	CCOAMT	Putative caffeoyl-CoA O-methyltransferase At1g67980; Methylates caffeoyl-CoA to feruloyl-CoA and 5- hydroxyferuloyl-CoA to sinapoyl-CoA. Plays a role in the synthesis of feruloylated polysaccharides. Involved in the reinforcement of the plant cell wall. Also involved in the responding to wounding or pathogen challenge by the increased formation of cell wall- bound ferulic acid polymers (By simila…
51	Caffeoylshikimate esterase	3702.AT1G52760.1	LysoPL2	Caffeoylshikimate esterase; Esterase involved in the biosynthesis of lignin. Hydrolyzes caffeoylshikimate into caffeate and shikimate. Together with 4-coumarate--CoA ligase (4CL), acts on an alternative reaction for the formation of caffeoyl-CoA and bypasses the second reaction of shikimate O-hydroxycinnamoyltransferase (HST). Accepts also 4-coumaroylshikimate as substrate, but with lower activit…
52	Calcium-dependent protein kinase 1	3702.AT1G18890.1	CDPK1	Calcium-dependent protein kinase 10; May play a role in signal transduction pathways that involve calcium as a second messenger. May be a positive regulator controlling stress signal transduction; Belongs to the protein kinase superfamily. Ser/Thr protein kinase family. CDPK subfamily
54	Calcium-transporting ATPase	3702.AT5G53010.1	AT5G53010	Calcium-transporting ATPase, putative; Its function is described as calcium-transporting ATPase activity, calmodulin binding; Involved in cation transport, calcium ion transport, metabolic process, ATP biosynthetic process; Located in membrane; Expressed in egg cell; Contains the following InterPro domains: ATPase, P-type, ATPase-associated domain (InterPro:IPR008250), ATPase, P-type, calcium-tra…
57	Calmodulin family protein	3702.AT3G03000.1	AT3G03000	EF hand calcium-binding protein family; Calmodulin like protein localized in the plant vacuolar compartment with a function of binding and modifying the activity of a tonoplast transporter (AtNHX1) from within the vacuole in a Ca+2- and pH-dependent manner
59	Calmodulin-binding family protein	3702.AT1G51960.1	IQD27	Calmodulin-binding family protein; IQ-domain 27 (IQD27); Contains the following InterPro domains: IQ calmodulin-binding region (InterPro:IPR000048); BEST Arabidopsis thaliana protein match is: IQ-domain 26 (TAIR:AT3G16490.1); Has 770 Blast hits to 761 proteins in 32 species: Archae - 0; Bacteria - 0; Metazoa - 5; Fungi - 5; Plants - 754; Viruses - 0; Other Eukaryotes - 6 (source: NCBI BLink)
60	Carotenoid cleavage dioxygenase 4	3702.AT4G19170.1	NCED4	Probable carotenoid cleavage dioxygenase 4, chloroplastic; Chloroplast-targeted member of a family of enzymes similar to nine-cis-epoxycarotenoid dioxygenase
61	Carotenoid cleavage dioxygenase 7	3702.AT2G44990.1	CCD7	Carotenoid cleavage dioxygenase 7, chloroplastic; Involved in strigolactones biosynthesis by cleaving asymmetrically a variety of linear and cyclic carotenoids at the 9-10 double bond. Produces one C(13) beta-ionone and the C(27) 10'-apo-beta-carotenal. Strigolactones are hormones that inhibit tillering and shoot branching through the MAX-dependent pathway, contribute to the regulation of shoot a…
66	Chitinase	3702.AT2G43570.1	CHI	chitinase, putative (CHI); Its function is described as chitin binding, chitinase activity; Involved in carbohydrate metabolic process, cell wall macromolecule catabolic process; Located in apoplast, plant-type cell wall; Expressed in 15 plant structures; Expressed during 10 growth stages; Contains the following InterPro domains: Chitin-binding, type 1, conserved site (InterPro:IPR018371), Glycos…
67	Chitinase 1	3702.AT2G43580.1	AT2G43580	Chitinase family protein; Its function is described as chitin binding, chitinase activity; Involved in carbohydrate metabolic process, cell wall macromolecule catabolic process; Located in endomembrane system; Contains the following InterPro domains: Chitin-binding, type 1, conserved site (InterPro:IPR018371), Glycoside hydrolase, family 19 (InterPro:IPR016283), Chitin-binding, type 1 (InterPro:I…
69	Chlorophyll a-b binding protein 7, chloroplastic	3702.AT1G76570.1	AT1G76570	Chlorophyll a-b binding protein 7, chloroplastic; The light-harvesting complex (LHC) functions as a light receptor, it captures and delivers excitation energy to photosystems with which it is closely associated (Probable). Probably functions in non-photochemical quenching (NPQ) to dissipate energy under conditions where the absorbed light exceeds the electron transfer capacities of the thylakoid …
71	Chlorophyll a-b binding protein, chloroplastic	3702.AT1G15820.1	LHCB6	Light harvesting complex photosystem II subunit 6; The light-harvesting complex (LHC) functions as a light receptor, it captures and delivers excitation energy to photosystems with which it is closely associated
72	Chloroplast 1-deoxy-D-xylulose-5-phosphate synthase	3702.AT4G15560.1	CLA1	1-deoxy-D-xylulose-5-phosphate synthase, chloroplastic; Catalyzes the acyloin condensation reaction between C atoms 2 and 3 of pyruvate and glyceraldehyde 3-phosphate to yield 1-deoxy-D-xylulose-5-phosphate (DXP). Is a limiting enzyme for plastidic isoprenoid biosynthesis and essential for chloroplast development; Belongs to the transketolase family. DXPS subfamily
73	Chloroplast geranylgeranyl pyrophosphate synthase 1	3702.AT4G36810.1	GGPS1	Heterodimeric geranylgeranyl pyrophosphate synthase large subunit 1, chloroplastic; Heterodimeric geranyl(geranyl)-diphosphate (GPP) synthase large subunit. In vitro, the large subunit catalyzes mainly the trans-addition of the three molecules of IPP onto DMAPP to form geranylgeranyl pyrophosphate while the small subunit alone is inactive. Upon association of the two subunits, the product profile…
74	Chloroplast heterodimeric geranylgeranyl pyrophosphate synthase small subunit	3702.AT4G38460.1	GGR	Heterodimeric geranylgeranyl pyrophosphate synthase small subunit, chloroplastic; Heterodimeric geranyl(geranyl)-diphosphate (GPP) synthase small subunit. The small subunit alone is inactive in vitro while the large subunit GGPPS1 catalyzes mainly the production of geranygeranyl-diphosphate in vitro. Upon association of the two subunits, the product profile changes and the production of gerany-di…
76	Chloroplast malate dehydrogenase	3702.AT3G47520.1	MDH	Malate dehydrogenase, chloroplastic; Catalyzes a reversible NAD-dependent dehydrogenase reaction involved in central metabolism and redox homeostasis between organelle compartments (Probable). Plays a key role in the metabolism of dark chloroplasts and non-green plastids. Essential for embryo viability. Plays an essential role in heterotrophic metabolism in embryos, and autotrophic metabolism in …
77	Chloroplast omega-6 fatty acid desaturase	3702.AT4G30950.1	FAD6	Omega-6 fatty acid desaturase, chloroplastic; Chloroplast omega-6 fatty acid desaturase introduces the second double bond in the biosynthesis of 16:3 and 18:3 fatty acids, important constituents of plant membranes. It is thought to use ferredoxin as an electron donor and to act on fatty acids esterified to galactolipids, sulfolipids and phosphatidylglycerol
78	Cinnamate 4-hydroxylase	3702.AT2G30490.1	C4H	Trans-cinnamate 4-monooxygenase; Controls carbon flux to pigments essential for pollination or UV protection, to numerous pytoalexins synthesized by plants when challenged by pathogens, and to lignins
79	Cinnamoyl-CoA reductase	3702.AT1G80820.1	At1g80820	Cinnamoyl-CoA reductase 2; Cinnamoyl-CoA reductase probably involved in the formation of phenolic compounds associated with the hypersensitive response. Seems not to be involved in lignin biosynthesis; Belongs to the NAD(P)-dependent epimerase/dehydratase family. Dihydroflavonol-4-reductase subfamily
80	Cinnamyl alcohol dehydrogenase 6	3702.AT4G37970.1	CAD6	Probable cinnamyl alcohol dehydrogenase 6; Involved in lignin biosynthesis. Catalyzes the final step specific for the production of lignin monomers. Catalyzes the NADPH-dependent reduction of coniferaldehyde, 5- hydroxyconiferaldehyde, sinapaldehyde, 4-coumaraldehyde and caffeyl aldehyde to their respective alcohols; Belongs to the zinc-containing alcohol dehydrogenase family
86	Copper chaperone for superoxide dismutase	3702.AT5G23395.1	MIA40	Mitochondrial intermembrane space import and assembly protein 40 homolog; Required for the import and folding of small cysteine- containing proteins in the mitochondrial intermembrane space (Probable). Involved in the mitochondrial oxidative folding of the copper-zinc superoxide dismutase CSD1, the copper chaperone for superoxide dismutase CCS, and subunits of the mitochondrial membrane respirato…
87	Cyclin A2	3702.AT1G80370.1	CYCA2;4	Cyclin A2;4 (CYCA2;4); Contains the following InterPro domains: Cyclin, C-terminal (InterPro:IPR004367), Cyclin (InterPro:IPR006670), G2/mitotic-specific cyclin A (InterPro:IPR015453), Cyclin-like (InterPro:IPR011028), Cyclin-related (InterPro:IPR013763), Cyclin, N-terminal (InterPro:IPR006671), Cyclin, A/B/D/E (InterPro:IPR014400); BEST Arabidopsis thaliana protein match is: CYCLIN A2;3 (TAIR:AT…
89	Cyclin D3	3702.AT5G02110.1	CYCD7;1	Putative cyclin-D7-1; CYCLIN D7;1 (CYCD7;1); Its function is described as cyclin-dependent protein kinase activity; Involved in regulation of cell cycle; Located in nucleus; Contains the following InterPro domains: Cyclin, C-terminal (InterPro:IPR004367), Cyclin D (InterPro:IPR015451), Cyclin-like (InterPro:IPR011028), Cyclin-related (InterPro:IPR013763), Cyclin, N-terminal (InterPro:IPR006671), …
90	Cyclin family protein	3702.AT1G14750.1	SDS	Encodes a meiotic cyclin-like protein, distinct from all other known Arabidopsis cyclins. It is not required for meiotic DSB formation but is necessary for meiotic DSB repair via the homologous chromosome
92	Cyclin-dependent kinase	3702.AT5G04470.1	SIM	Cyclin-dependent protein kinase inhibitor SIM; Cyclin-dependent protein kinase (CDK) inhibitor that functions as a repressor of mitosis in the endoreduplication cell cycle. Inhibits the kinase activity of CYCD3-1/CDKA-1, CYCD2-1/CDKA-1 and CYCB1- 1/CDKB1-1 complexes in a dose dependent manner. Cooperates with SMR1 and SMR2 to promote endoreplication during leaf development. Required for normal tr…
94	Cyclin-u1-1	3702.AT3G21870.1	CYCP2;1	Cyclin-U1-1; Cyclin p2;1 (CYCP2;1); Contains the following InterPro domains: Negative regulatory factor PREG (InterPro:IPR012389), Cyclin-like (InterPro:IPR011028), Cyclin-related 2 (InterPro:IPR013922), Cyclin (InterPro:IPR006670); BEST Arabidopsis thaliana protein match is: cyclin p4;1 (TAIR:AT2G44740.1); Has 1311 Blast hits to 1303 proteins in 220 species: Archae - 0; Bacteria - 18; Metazoa - …
96	Cytochrome P450	3702.AT1G01190.1	CYP78A8	Cytochrome P450, family 78, subfamily A, polypeptide 8; Member of CYP78A; Belongs to the cytochrome P450 family
102	Cytochrome p450 78a5	3702.AT1G13710.1	CYP78A5	Cytochrome P450, family 78, subfamily A, polypeptide 5; Plays a role in regulating directional growth at the meristem/organ boundary. Is required for the promotion of leaf and floral organ growth and for the prolongation of the plastochron. Promotes organ growth in a non-cell-autonomous manner and may generate a mobile growth signal distinct from the classical phytohormones that prevents prematur…
108	Cytochrome P450 family 71 protein	3702.AT4G20235.1	CYP71A28	cytochrome P450, family 71, subfamily A, polypeptide 28 (CYP71A28); Its function is described as electron carrier activity, monooxygenase activity, iron ion binding, heme binding; Involved in biological_process unknown; Located in cellular_component unknown; Expressed in 13 plant structures; Expressed during 6 growth stages; Contains the following InterPro domains: Cytochrome P450 (InterPro:IPR00…
109	Cytochrome P450 family protein	3702.AT1G34540.1	CYP94D1	Cytochrome P450, family 94, subfamily D, polypeptide 1; Member of CYP94D; Belongs to the cytochrome P450 family
110	Cytochrome P450 monooxygenase	3702.AT3G26220.1	CYP71B3	Cytochrome P450, family 71, subfamily B, polypeptide 3; Cytochrome P450 monooxygenase
113	Cytokinin oxidase	3702.AT5G56970.1	CKX3	Cytokinin dehydrogenase 3; Catalyzes the oxidation of cytokinins, a family of N(6)- substituted adenine derivatives that are plant hormones, where the substituent is an isopentenyl group; Belongs to the oxygen-dependent FAD-linked oxidoreductase family
114	Cytokinin riboside 5-monophosphate phosphoribohydrolase	3702.AT2G37210.2	LOG3	Cytokinin riboside 5'-monophosphate phosphoribohydrolase; Cytokinin-activating enzyme working in the direct activation pathway. Phosphoribohydrolase that converts inactive cytokinin nucleotides to the biologically active free-base forms
115	D-3-phosphoglycerate dehydrogenase	3702.AT1G17745.2	PGDH	D-3-phosphoglycerate dehydrogenase 2, chloroplastic; Involved in the plastidial phosphorylated pathway of serine biosynthesis (PPSB); Belongs to the D-isomer specific 2-hydroxyacid dehydrogenase family
116	Dehydration responsive element binding transcription factor	3702.AT5G05410.1	DREB2A	Dehydration-responsive element-binding protein 2A; Encodes a transcription factor that specifically binds to DRE/CRT cis elements (responsive to drought and low-temperature stress). Belongs to the DREB subfamily A-2 of ERF/AP2 transcription factor family (DREB2A). There are eight members in this subfamily including DREB2B. The protein contains one AP2 domain. Overexpression of transcriptional act…
118	Diacylglycerol kinase	3702.AT2G20900.1	DGK5	Diacylglycerol kinase 5; Phosphorylates the second messenger diacylglycerol (DAG) to generate phosphatidic acid (PA), another important signaling molecule. PA is required for plant development and responses to abiotic stress and pathogen attack. May be involved in the accumulation of PA during cold stress (By similarity); Belongs to the eukaryotic diacylglycerol kinase family
119	Diphosphomevalonate decarboxylase	3702.AT3G54250.1	AT3G54250	Diphosphomevalonate decarboxylase MVD2, peroxisomal; Performs the first committed step in the biosynthesis of isoprene-containing compounds such as sterols and terpenoids. Is specific for (R)-5-diphosphomevalonate (MVAPP). The catalytic efficiency with (R)-5-phosphomevalonate (MVAP) as substrate is 10000-fold lower than for MVAPP; Belongs to the diphosphomevalonate decarboxylase family
121	Dof zinc finger protein	3702.AT5G62430.1	DOF5.5	Cycling DOF factor 1; Dof-type zinc finger domain-containing protein, similar to H-protein promoter binding factor-2a GI:3386546 from (Arabidopsis thaliana). Represses expression of Constans (CO), a circadian regulator of flowering time. Interacts with LKP2 and FKF1. Expression oscillates under constant light conditions. Mainly expressed in the vasculature of cotyledons, leaves and hypocotyls, bu…
124	Endoglucanase	3702.AT1G02800.1	CEL2	Endoglucanase 1; Encodes a protein with similarity to endo-1,4-b-glucanases and is a member of Glycoside Hydrolase Family 9. CEL2 is induced by nemotodes and is expressed in syncitia induced by Heterodera schachtii.May be involved in the development and function of syncitia
125	Ent-kaurene oxidase	3702.AT5G25900.1	GA3	Ent-kaurene oxidase, chloroplastic; Catalyzes three successive oxidations of the 4-methyl group of ent-kaurene giving kaurenoic acid, a key step in gibberellins (GAs) biosynthesis. GAs, which are involved many processes, including stem elongation, play a central role in plant development
127	Ethylene-responsive transcription factor	3702.AT3G20310.1	ERF7	Ethylene-responsive transcription factor 7; Encodes a member of the ERF (ethylene response factor) subfamily B-1 of ERF/AP2 transcription factor family (ATERF-7). The protein contains one AP2 domain. Phosphorylated by PKS3 in vitro. Involved in ABA-mediated responses. Acts as a repressor of GCC box-mediated transcription together with AtSin3 and HDA19
128	Ethylene-responsive transcription factor 3	3702.AT1G50640.1	ERF3	Ethylene responsive element binding factor 3; Acts as a transcriptional repressor. Binds to the GCC- box pathogenesis-related promoter element. Involved in the regulation of gene expression by stress factors and by components of stress signal transduction pathways and could also regulate other AtERFs
129	Expansin	3702.AT1G12560.1	EXPA7	Expansin-A7; Member of Alpha-Expansin Gene Family. Naming convention from the Expansin Working Group (Kende et al, 2004. Plant Mol Bio). Containing a conserved root hair-specific cis-element RHE. Expressed specifically in root hair cell
131	Farnesyl pyrophosphate synthase	3702.AT4G17190.1	FPS2	Farnesyl pyrophosphate synthase 2; Catalyzes the sequential condensation of isopentenyl pyrophosphate with the allylic pyrophosphates, dimethylallyl pyrophosphate, and then with the resultant geranylpyrophosphate to the ultimate product farnesyl pyrophosphate; Belongs to the FPP/GGPP synthase family
132	Fatty acyl-CoA reductase	3702.AT3G60060.1	AT3G60060	NAD(P)-binding Rossmann-fold superfamily protein; Catalyzes the reduction of fatty acyl-CoA to fatty alcohols
133	F-box domain, cyclin-like protein	3702.AT1G12170.1	AT1G12170	Putative F-box/kelch-repeat protein At1g12170; F-box family protein; Contains the following InterPro domains: F-box domain, cyclin-like (InterPro:IPR001810), F-box domain, Skp2-like (InterPro:IPR022364), F-box associated domain, type 1 (InterPro:IPR006527), F-box associated interaction domain (InterPro:IPR017451); BEST Arabidopsis thaliana protein match is: F-box and associated interaction domain…
134	F-box family protein, putative	3702.AT1G20790.1	AT1G20790	Putative F-box/kelch-repeat protein At1g20790; F-box family protein; Contains the following InterPro domains: F-box domain, cyclin-like (InterPro:IPR001810), F-box domain, Skp2-like (InterPro:IPR022364), F-box associated interaction domain (InterPro:IPR017451); BEST Arabidopsis thaliana protein match is: F-box family protein (TAIR:AT1G20795.1); Has 1819 Blast hits to 716 proteins in 166 species: …
135	F-box protein	3702.AT1G57906.1	AT1G57906	Uncharacterized protein F13D13.1; Unknown protein; BEST Arabidopsis thaliana protein match is: F-box family protein with a domain of unknown function (DUF295) (TAIR:AT2G17690.1); Has 57 Blast hits to 57 proteins in 5 species: Archae - 0; Bacteria - 0; Metazoa - 0; Fungi - 0; Plants - 57; Viruses - 0; Other Eukaryotes - 0 (source: NCBI BLink)
136	F-box/kelch protein	3702.AT1G23390.1	AT1G23390	Kelch repeat-containing F-box family protein; Contains the following InterPro domains: F-box domain, cyclin-like (InterPro:IPR001810), F-box domain, Skp2-like (InterPro:IPR022364), Galactose oxidase/kelch, beta-propeller (InterPro:IPR011043), Kelch-type beta propeller (InterPro:IPR015915); BEST Arabidopsis thaliana protein match is: Galactose oxidase/kelch repeat superfamily protein (TAIR:AT3G247…
137	F-box/RNI/FBD-like domains-containing protein, putative	3702.AT1G55030.1	AT1G55030	Putative FBD-associated F-box protein At1g55030; RNI-like superfamily protein; Contains the following InterPro domains: FBD (InterPro:IPR013596), F-box domain, cyclin-like (InterPro:IPR001810), FBD-like (InterPro:IPR006566), Leucine-rich repeat 2 (InterPro:IPR013101); BEST Arabidopsis thaliana protein match is: F-box/RNI-like/FBD-like domains-containing protein (TAIR:AT3G52680.2); Has 1671 Blast …
138	Ferritin	3702.AT3G61010.2	AT3G61010	Ferritin/ribonucleotide reductase-like family protein; Stores iron in a soluble, non-toxic, readily available form. Important for iron homeostasis. Iron is taken up in the ferrous form and deposited as ferric hydroxides after oxidation
141	Flavonol 3-O-glucosyltransferase	3702.AT5G17050.1	UGT78D2	UDP-glucosyl transferase 78D2; The At5g17050 encodes a anthocyanidin 3-O-glucosyltransferase which specifically glucosylates the 3-position of the flavonoid C-ring. Anthocyanidins such as cyanidin and pelargonidin as well as flavonols such as kaempferol and quercetin are accepted substrates; Belongs to the UDP-glycosyltransferase family
142	Flowering promoting factor 1	3702.AT5G24860.1	FPF1	Flowering-promoting factor 1; Encodes a small protein of 12.6 kDa that regulates flowering and is involved in gibberellin signalling pathway. It is expressed in apical meristems immediately after the photoperiodic induction of flowering. Genetic interactions with flowering time and floral organ identity genes suggest that this gene may be involved in modulating the competence to flower. There are…
143	Fructose-bisphosphate aldolase	3702.AT2G36460.1	FBA6	Fructose-bisphosphate aldolase 6, cytosolic; Fructose-bisphosphate aldolase that plays a key role in glycolysis and gluconeogenesis. Associates with GAPC1 to the outer mitochondrial membrane, in a redox-dependent manner, leading to binding and bundling of actin. Actin binding and bundling occurs under oxidizing conditions and is reversible under reducing conditions. May be part of a redox-depende…
145	Gibberellin 2-beta-dioxygenase	3702.AT1G78440.1	ATGA2OX1	Arabidopsis thaliana gibberellin 2-oxidase 1; Catalyzes the 2-beta-hydroxylation of several biologically active gibberellins, leading to the homeostatic regulation of their endogenous level. Catabolism of gibberellins (GAs) plays a central role in plant development. Converts GA9/GA20 to GA51/GA29 and GA4/GA1 to GA34/GA8; Belongs to the iron/ascorbate-dependent oxidoreductase family. GA2OX subfami…
146	Gibberellin 2-oxidase	3702.AT1G30040.1	GA2OX2	Gibberellin 2-beta-dioxygenase 2; Catalyzes the 2-beta-hydroxylation of several biologically active gibberellins, leading to the homeostatic regulation of their endogenous level. Catabolism of gibberellins (GAs) plays a central role in plant development. Converts GA9/GA20 to GA51/GA29 and GA4/GA1 to GA34/GA8
147	Gibberellin 2-oxidase 1	3702.AT1G78440.1	ATGA2OX1	Arabidopsis thaliana gibberellin 2-oxidase 1; Catalyzes the 2-beta-hydroxylation of several biologically active gibberellins, leading to the homeostatic regulation of their endogenous level. Catabolism of gibberellins (GAs) plays a central role in plant development. Converts GA9/GA20 to GA51/GA29 and GA4/GA1 to GA34/GA8; Belongs to the iron/ascorbate-dependent oxidoreductase family. GA2OX subfami…
150	Glucan endo-1,3-beta-glucosidase	3702.AT4G14080.1	MEE48	Probable glucan endo-1,3-beta-glucosidase A6; Probable beta-1,3-glucanase that may be involved in the degradation of callose walls around the microspore tetrad during pollen development (Probable). May be required for pollen exine formation
151	Glucan synthase-like 3	3702.AT2G31960.2	GSL03	Glucan synthase-like 3; Involved in callose synthesis at the forming cell plate during cytokinesis. During plant growth and development, callose is found as a transitory component of the cell plate in dividing cells, is a major component of pollen mother cell walls and pollen tubes, and is found as a structural component of plasmodesmatal canals (By similarity)
152	Glucanase	3702.AT1G02800.1	CEL2	Endoglucanase 1; Encodes a protein with similarity to endo-1,4-b-glucanases and is a member of Glycoside Hydrolase Family 9. CEL2 is induced by nemotodes and is expressed in syncitia induced by Heterodera schachtii.May be involved in the development and function of syncitia
153	Glucose-1-phosphate adenylyltransferase	3702.AT5G18200.1	AT5G18200	UTP:galactose-1-phosphate uridylyltransferases;ribose-5-phosphate adenylyltransferases; Catalyzes the conversion of ADP-glucose and inorganic phosphate (Pi) into glucose-1-phosphate and ADP. Does not possess galactose-1-phosphate uridylyltransferase activity
154	Glucose-6-phosphate 1-dehydrogenase	3702.AT1G09420.2	G6PD4	Glucose-6-phosphate 1-dehydrogenase 4, chloroplastic; Encodes a protein similar to glucose-6-phosphate dehydrogenase but, based on amino acid differences in the active site and lack of activity, does not encode a functional G6PDH. The amino acid sequence for the consensus sequence of the G6PDH active site (DHYLGKE) differs in three places in this protein. gc exon splice site at 20574 is based on …
155	Glutamate decarboxylase	3702.AT5G17330.1	GAD	Glutamate decarboxylase 1; Catalyzes the production of GABA. The calmodulin-binding is calcium-dependent and it is proposed that this may, directly or indirectly, form a calcium regulated control of GABA biosynthesis; Belongs to the group II decarboxylase family
156	Glutathione S-transferase	3702.AT1G02930.1	GSTF6	Glutathione S-transferase F6; Involved in camalexin biosynthesis by probably catalyzing the conjugation of GSH with indole-3-acetonitrile (IAN). May be involved in the conjugation of reduced glutathione to a wide number of exogenous and endogenous hydrophobic electrophiles and have a detoxification role against certain herbicides
157	Glyceraldehyde-3-phosphate dehydrogenase	3702.AT1G03680.1	THM1	Thioredoxin M1, chloroplastic; Thiol-disulfide oxidoreductase involved in the redox regulation of enzymes of both reductive pentose phosphate pathway (Calvin-Benson cycle) and oxidative pentose phosphate pathway. Under reducing conditions, activates the glyceraldehyde-3- phosphate dehydrogenase and the phosphoribulokinase, and inhibits. the glucose-6-phosphate dehydrogenase. Activates NADP-malate…
158	Glycerol-3-phosphate 2-o-acyltransferase 4	3702.AT1G01610.1	GPAT4	Glycerol-3-phosphate 2-O-acyltransferase 4; Encodes a protein with glycerol-3-phosphate acyltransferase activity. Involved in cutin assembly. Is functional redundant of GPAT8; Belongs to the GPAT/DAPAT family
159	Glycerol-3-phosphate dehydrogenase [NAD	3702.AT3G07690.1	AT3G07690	Glycerol-3-phosphate dehydrogenase [NAD(+)] At3g07690, cytosolic; Required for glycerol-3-phosphate (G3P) accumulation during systemic acquired resistance (SAR) establishment; Belongs to the NAD-dependent glycerol-3-phosphate dehydrogenase family
160	Glycoside hydrolase family 1 protein	3702.AT4G22100.1	BGLU3	Beta glucosidase 2 (BGLU3); Its function is described as cation binding, hydrolase activity, hydrolyzing O-glycosyl compounds, catalytic activity; Involved in carbohydrate metabolic process; Located in endomembrane system; Contains the following InterPro domains: Glycoside hydrolase, family 1 (InterPro:IPR001360), Glycoside hydrolase, family 1, active site (InterPro:IPR018120), Glycoside hydrolas…
162	Glycoside hydrolase, family 28	3702.AT2G44460.1	BGLU28	Beta glucosidase 28 (BGLU28); Its function is described as cation binding, hydrolase activity, hydrolyzing O-glycosyl compounds, catalytic activity; Involved in response to karrikin; Located in membrane; Expressed in 10 plant structures; Expressed during 7 growth stages; Contains the following InterPro domains: Glycoside hydrolase, family 1 (InterPro:IPR001360), Glycoside hydrolase, family 1, act…
163	Glycosyl hydrolase family 17 family protein	3702.AT5G24318.1	AT5G24318	O-Glycosyl hydrolases family 17 protein; Its function is described as cation binding, hydrolase activity, hydrolyzing O-glycosyl compounds, catalytic activity; Involved in carbohydrate metabolic process; Located in endomembrane system; Contains the following InterPro domains: X8 (InterPro:IPR012946), Glycoside hydrolase, catalytic core (InterPro:IPR017853), Glycoside hydrolase, family 17 (InterPr…
164	Glycosyl hydrolase superfamily protein	3702.AT1G02310.1	MAN1	Glycosyl hydrolase superfamily protein; Its function is described as cation binding, hydrolase activity, hydrolyzing O-glycosyl compounds, catalytic activity; Involved in carbohydrate metabolic process; Located in endomembrane system; Expressed in 7 plant structures; Expressed during 4 anthesis, petal differentiation and expansion stage, D bilateral stage; Contains the following InterPro domains:…
165	Glycosyl transferase, family 1	3702.AT4G01210.1	AT4G01210	Glycosyl transferase family 1 protein; Its function is described as transferase activity, transferring glycosyl groups; Involved in biosynthetic process; Located in cellular_component unknown; Expressed in 22 plant structures; Expressed during 13 growth stages; Contains the following InterPro domains: Glycosyl transferase, group 1 (InterPro:IPR001296); BEST Arabidopsis thaliana protein match is: …
168	Heat shock 70 kDa protein	3702.AT5G09590.1	MTHSC70-2	Heat shock 70 kDa protein 10, mitochondrial; In cooperation with other chaperones, Hsp70s stabilize preexistent proteins against aggregation and mediate the folding of newly translated polypeptides in the cytosol as well as within organelles. These chaperones participate in all these processes through their ability to recognize nonnative conformations of other proteins. They bind extended peptide…
169	Heat shock 70 kDa protein 4	3702.AT3G12580.1	HSP70	Probable mediator of RNA polymerase II transcription subunit 37c; Component of the Mediator complex, a coactivator involved in the regulated transcription of nearly all RNA polymerase II-dependent genes. Mediator functions as a bridge to convey information from gene-specific regulatory proteins to the basal RNA polymerase II transcription machinery. The Mediator complex, having a compact conforma…
171	Heat shock protein 70-1	3702.AT5G02500.1	HSC70-1	Probable mediator of RNA polymerase II transcription subunit 37e; Component of the Mediator complex, a coactivator involved in the regulated transcription of nearly all RNA polymerase II-dependent genes. Mediator functions as a bridge to convey information from gene-specific regulatory proteins to the basal RNA polymerase II transcription machinery. The Mediator complex, having a compact conforma…
172	Heat shock protein 70-2	3702.AT5G02490.1	Hsp70-2	Probable mediator of RNA polymerase II transcription subunit 37c; Component of the Mediator complex, a coactivator involved in the regulated transcription of nearly all RNA polymerase II-dependent genes. Mediator functions as a bridge to convey information from gene-specific regulatory proteins to the basal RNA polymerase II transcription machinery. The Mediator complex, having a compact conforma…
173	Heat shock protein 81-2	3702.AT5G56030.2	HSP81-2	A member of heat shock protein 90 (HSP90) gene family. Expressed in all tissues and abundant in root apical meristem, pollen and tapetum. Expression is NOT heat-induced but induced by IAA and NaCl. Interacts with HsfA1d in the cytosol and the nucleus and negatively regulates HsfA1d. Did not bind to AtHsfA4c
174	Heat shock protein 83	3702.AT5G52640.1	HSP90.1	Heat shock protein 90-1; Functions as a holding molecular chaperone (holdase) which stabilizes unfolding protein intermediates and rapidly releases them in an active form once stress has abated. Functions as a folding molecular chaperone (foldase) that assists the non- covalent folding of proteins in an ATP-dependent manner. Molecular chaperone involved in R gene-mediated disease resistance. Requ…
175	Heat shock protein 90	3702.AT5G56000.1	Hsp81.4	HEAT SHOCK PROTEIN 81.4; Molecular chaperone which stabilizes unfolding protein intermediates and functions as a folding molecular chaperone that assists the non-covalent folding of proteins in an ATP-dependent manner; Belongs to the heat shock protein 90 family
182	Hexose transport protein	3702.AT1G11260.1	STP1	Sugar transport protein 1; Major hexose transporter. Mediates an active uptake of hexoses, by sugar/hydrogen symport. Can transport glucose, 3-O- methylglucose, fructose, xylose, mannose, galactose, fucose, 2- deoxyglucose and arabinose. Confers sensitivity to galactose in seedlings
184	HSP20-like chaperones superfamily protein	3702.AT1G07400.1	AT1G07400	HSP20-like chaperones superfamily protein; Cytosolic mediator for sorting and targeting of nascent chloroplast outer envelope membrane (OEM) proteins to the chloroplast. Functions as a AKR2A cofactor to facilitates the targeting of OEP7 to chloroplasts; Belongs to the small heat shock protein (HSP20) family
187	Hydrolase, hydrolyzing O-glycosyl compounds, putative	3702.AT3G07320.1	AT3G07320	Putative glucan endo-1-3-beta-glucosidase; O-Glycosyl hydrolases family 17 protein; Its function is described as cation binding, hydrolase activity, hydrolyzing O-glycosyl compounds, catalytic activity; Involved in carbohydrate metabolic process; Located in plant-type cell wall; Expressed in 24 plant structures; Expressed during 15 growth stages; Contains the following InterPro domains: X8 (Inter…
188	Hydroxycinnamoyl transferase	3702.AT5G48930.1	HCT	At5g48930 has been shown to encode for the hydroxycinnamoyl-Coenzyme A shikimate/quinate hydroxycinnamoyltransferase (HCT) both synthesizing and catabolizing the hydroxycinnamoylesters (coumaroyl/caffeoyl shikimate and quinate) involved in the phenylpropanoid pathway. Influence on the accumulation of flavonoids which in turn inhibit auxin transport and reduce plant growth
190	Iaa-amino acid hydrolase 4	3702.AT1G51760.1	IAR3	IAA-amino acid hydrolase ILR1-like 4; Hydrolyzes certain amino acid conjugates of the plant growth regulator indole-3-acetic acid (IAA), including IAA-Ala, IAA-Asn, IAA-Cys, IAA-Glu, IAA-Met, IAA-Ser and IAA-Gly. Has a lower efficiency with IAA-Phe, IAA-Leu and IAA-Val and no activity with IAA-Ile. Important for IAA-Leu hydrolysis in roots. Also hydrolyzes amino acid conjugates of jasmonic acid a…
192	Invertase 4	3702.AT3G13784.1	CWINV5	Beta-fructofuranosidase, insoluble isoenzyme CWINV5; Cell wall invertase 5 (CWINV5); Its function is described as hydrolase activity, hydrolyzing O-glycosyl compounds; Involved in sucrose catabolic process, using beta-fructofuranosidase, carbohydrate metabolic process; Located in endomembrane system; Expressed in 15 plant structures; Expressed during LP.04 four leaves visible, 4 anthesis, LP.10 t…
194	Jasmonic acid carboxyl methyltransferase	3702.AT1G19640.1	JMT	Encodes a S-adenosyl-L-methionine:jasmonic acid carboxyl methyltransferase that catalyzes the formation of methyljasmonate from jasmonic acid. Its expression is induced in response to wounding or methyljasmonate treatment
195	K-box region and MADS-box transcription factor family protein	3702.AT3G30260.1	AGL79	MADS-box protein AGL79; AGAMOUS-like 79 (AGL79); Its function is described as DNA binding, sequence-specific DNA binding transcription factor activity; Involved in regulation of transcription, DNA-dependent; Located in nucleus; Expressed in root; Contains the following InterPro domains: Transcription factor, MADS-box (InterPro:IPR002100), Transcription factor, K-box (InterPro:IPR002487); BEST Ara…
196	Laccase	3702.AT1G18140.1	LAC1	Laccase-1; Putative laccase, a member of laccase family of genes (with 17 members in Arabidopsis)
197	Leucine-rich repeat extensin-like protein 3	3702.AT4G13340.1	LRX3	Leucine-rich repeat extensin-like protein 3; Modulates cell morphogenesis by regulating cell wall formation and assembly, and/or growth polarization
198	Leucine-rich repeat extensin-like protein 6	3702.AT3G22800.1	AT3G22800	Leucine-rich repeat extensin-like protein 6; Modulates cell morphogenesis by regulating cell wall formation and assembly, and/or growth polarization
199	Leucine-rich repeat protein kinase family protein	3702.AT3G15410.2	AT3G15410	Leucine-rich repeat (LRR) family protein; Contains the following InterPro domains: Leucine-rich repeat-containing protein (InterPro:IPR015766), Leucine-rich repeat, typical subtype (InterPro:IPR003591), Leucine-rich repeat (InterPro:IPR001611); BEST Arabidopsis thaliana protein match is: Leucine-rich repeat receptor-like protein kinase family protein (TAIR:AT3G24240.1)
200	Leucine-rich repeat-containing protein	3702.AT3G15410.2	AT3G15410	Leucine-rich repeat (LRR) family protein; Contains the following InterPro domains: Leucine-rich repeat-containing protein (InterPro:IPR015766), Leucine-rich repeat, typical subtype (InterPro:IPR003591), Leucine-rich repeat (InterPro:IPR001611); BEST Arabidopsis thaliana protein match is: Leucine-rich repeat receptor-like protein kinase family protein (TAIR:AT3G24240.1)
202	Linalool synthase	3702.AT1G61680.1	TPS14	S-(+)-linalool synthase, chloroplastic; Involved in monoterpene (C10) biosynthesis. The major product is S-(+)-linalool; Belongs to the terpene synthase family. Tpsb subfamily
203	Lipoxygenase	3702.AT1G55020.1	LOX1	Linoleate 9S-lipoxygenase 1; 9S-lipoxygenase that can use linoleic acid or linolenic acid as substrates. Plant lipoxygenases may be involved in a number of diverse aspects of plant physiology including growth and development, pest resistance, and senescence or responses to wounding. Catalyzes the hydroperoxidation of lipids containing a cis,cis-1,4-pentadiene structure. Function as regulators of …
204	L-lactate dehydrogenase	3702.AT4G17260.1	AT4G17260	Lactate/malate dehydrogenase family protein; Its function is described as in 6 functions; Involved in response to salt stress, response to abscisic acid stimulus; Located in plasma membrane; Expressed in 24 plant structures; Expressed during 13 growth stages; Contains the following InterPro domains: L-lactate dehydrogenase (InterPro:IPR011304), Lactate/malate dehydrogenase, C-terminal (InterPro:I…
205	LRR receptor-like kinase family protein	3702.AT1G34110.1	AT1G34110	Probable LRR receptor-like serine/threonine-protein kinase At1g34110; Leucine-rich receptor-like protein kinase family protein; Its function is described as protein serine/threonine kinase activity, protein kinase activity, ATP binding; Involved in transmembrane receptor protein tyrosine kinase signaling pathway, protein amino acid phosphorylation; Located in endomembrane system; Expressed in 13 …
207	LRR-RLK	3702.AT1G25320.1	AT1G25320	Leucine-rich repeat protein kinase family protein; Its function is described as protein serine/threonine kinase activity, kinase activity, ATP binding; Involved in transmembrane receptor protein tyrosine kinase signaling pathway, protein amino acid phosphorylation; Located in plasma membrane; Expressed in 20 plant structures; Expressed during 11 growth stages; Contains the following InterPro doma…
208	Mads box protein, putative	3702.AT2G42830.2	SHP2	K-box region and MADS-box transcription factor family protein; AGAMOUS [AG]-like MADS box protein (AGL5) involved in fruit development (valve margin and dehiscence zone differentiation). A putative direct target of AG. SHP2 has been shown to be a downstream gene of the complex formed by AG and SEP proteins (SEP4 alone does not form a functional complex with AG)
209	Malate dehydrogenase	3702.AT3G47520.1	MDH	Malate dehydrogenase, chloroplastic; Catalyzes a reversible NAD-dependent dehydrogenase reaction involved in central metabolism and redox homeostasis between organelle compartments (Probable). Plays a key role in the metabolism of dark chloroplasts and non-green plastids. Essential for embryo viability. Plays an essential role in heterotrophic metabolism in embryos, and autotrophic metabolism in …
211	Mannose-6-phosphate isomerase	3702.AT3G02570.1	MEE31	Mannose-6-phosphate isomerase, type I; Involved in the synthesis of the GDP-mannose and dolichol-phosphate-mannose required for a number of critical mannosyl transfer reactions. Involved in the ascorbic acid (AsA) biosynthesis. Required during the endosperm development
212	Mevalonate kinase	3702.AT5G27450.2	MK	Encodes a protein with mevalonate kinase activity involved in the mevalonate pathway; Belongs to the GHMP kinase family. Mevalonate kinase subfamily
215	MYB	3702.AT5G56840.1	AT5G56840	Similarity to Myb-related transcription activator; Myb-like transcription factor family protein; Contains the following InterPro domains: SANT, DNA-binding (InterPro:IPR001005), Homeodomain-like (InterPro:IPR009057), Myb, DNA-binding (InterPro:IPR014778), Zinc finger, CCHC-type (InterPro:IPR001878), HTH transcriptional regulator, Myb-type, DNA-binding (InterPro:IPR017930), Myb-like DNA-binding do…
216	Myb domain protein 60	3702.AT1G08810.1	MYB60	Putative transcription factor of the R2R3-MYB gene family. Transcript increases under conditions that promote stomatal opening (white and blue light, abi1-1 mutation) and decreases under conditions that trigger stomatal closure (ABA, desiccation, darkness), with the exception of elevated CO2. Expressed exclusively in guard cells of all tissues. It is required for light-induced opening of stomata.…
217	Myb domain protein 86	3702.AT5G26660.1	MYB86	Transcription factor MYB86; A MYB gene encodes a transcriptional repressor of the C4H gene which is involved in the biosynthesis of sinapate esters
218	MYB transcription factor	3702.AT1G06910.1	TRFL7	Arabidopsis thaliana myb family transcription factor (At1g06910)
220	Myb-related protein	3702.AT5G56840.1	AT5G56840	Similarity to Myb-related transcription activator; Myb-like transcription factor family protein; Contains the following InterPro domains: SANT, DNA-binding (InterPro:IPR001005), Homeodomain-like (InterPro:IPR009057), Myb, DNA-binding (InterPro:IPR014778), Zinc finger, CCHC-type (InterPro:IPR001878), HTH transcriptional regulator, Myb-type, DNA-binding (InterPro:IPR017930), Myb-like DNA-binding do…
222	MYB-related transcription factor	3702.AT5G56840.1	AT5G56840	Similarity to Myb-related transcription activator; Myb-like transcription factor family protein; Contains the following InterPro domains: SANT, DNA-binding (InterPro:IPR001005), Homeodomain-like (InterPro:IPR009057), Myb, DNA-binding (InterPro:IPR014778), Zinc finger, CCHC-type (InterPro:IPR001878), HTH transcriptional regulator, Myb-type, DNA-binding (InterPro:IPR017930), Myb-like DNA-binding do…
225	NADH dehydrogenase [ubiquinone] 1 alpha subcomplex subunit 5	3702.AT5G52840.1	AT5G52840	Probable NADH dehydrogenase [ubiquinone] 1 alpha subcomplex subunit 5, mitochondrial; Accessory subunit of the mitochondrial membrane respiratory chain NADH dehydrogenase (Complex I), that is believed not to be involved in catalysis. Complex I functions in the transfer of electrons from NADH to the respiratory chain. The immediate electron acceptor for the enzyme is believed to be ubiquinone (By …
226	NADH dehydrogenase subunit 7	3702.ATMG00510.1	NAD7	NADH dehydrogenase [ubiquinone] iron-sulfur protein 2; Core subunit of the mitochondrial membrane respiratory chain NADH dehydrogenase (Complex I) that is believed to belong to the minimal assembly required for catalysis. Complex I functions in the transfer of electrons from NADH to the respiratory chain. The immediate electron acceptor for the enzyme is believed to be ubiquinone (By similarity).…
234	Oleosin	3702.AT2G25890.1	AT2G25890	Oleosin family protein; Its function is described as molecular_function unknown; Involved in lipid storage; Located in monolayer-surrounded lipid storage body, integral to membrane, membrane; Expressed in petal, leaf whorl, flower, carpel; Expressed during 4 anthesis, petal differentiation and expansion stage; Contains the following InterPro domains: Oleosin (InterPro:IPR000136); BEST Arabidopsis…
235	Omega-3 fatty acid desaturase	3702.AT2G29980.1	FAD3	Acyl-lipid omega-3 desaturase (cytochrome b5), endoplasmic reticulum; Microsomal (ER) omega-3 fatty acid desaturase introduces the third double bond in the biosynthesis of 18:3 fatty acids, important constituents of plant membranes. It is thought to use cytochrome b5 as an electron donor and to act on fatty acids esterified to phosphatidylcholine and, possibly, other phospholipids
236	Patatin	3702.AT1G33270.1	AT1G33270	Acyl transferase/acyl hydrolase/lysophospholipase superfamily protein; Lipolytic acyl hydrolase (LAH)
239	Peroxidase	3702.AT3G17790.1	PAP17	Purple acid phosphatase 17; Metallo-phosphoesterase involved in phosphate metabolism. Has a peroxidase activity; Belongs to the metallophosphoesterase superfamily. Purple acid phosphatase family
240	Phenylalanine ammonia-lyase	3702.AT2G37040.1	PAL1	Phenylalanine ammonia-lyase 1; This is a key enzyme of plant metabolism catalyzing the first reaction in the biosynthesis from L-phenylalanine of a wide variety of natural products based on the phenylpropane skeleton; Belongs to the PAL/histidase family
242	Phosphoenolpyruvate carboxylase	3702.AT1G68750.1	PPC4	Phosphoenolpyruvate carboxylase 4; Encodes one of four Arabidopsis phosphoenolpyruvate (PEP) carboxylase proteins. But, it is more similar to bacterial PEP carboxylase than plant PEP carboxylase. Efforts to express this enzyme and to demonstrate its enzymatic activity in E.coli failed; Belongs to the PEPCase type 1 family
243	Phosphoglycerate kinase	3702.AT1G58150.1	AT1G58150	Phosphoglycerate kinase, putative; Unknown protein; Its function is described as molecular_function unknown; Involved in 9 processes; Located in cellular_component unknown; Expressed in 22 plant structures; Expressed during 13 growth stages; Has 1 Blast hits to 1 proteins in 1 species: Archae - 0; Bacteria - 0; Metazoa - 0; Fungi - 0; Plants - 1; Viruses - 0; Other Eukaryotes - 0 (source: NCBI BL…
244	Phosphomevalonate kinase	3702.AT1G31910.1	AT1G31910	Phosphomevalonate kinase, peroxisomal; GHMP kinase family protein; Its function is described as kinase activity, ATP binding; Involved in phosphorylation; Expressed in 24 plant structures; Expressed during 15 growth stages; Contains the following InterPro domains: Phosphomevalonate kinase, eukaryotic (InterPro:IPR005916), Phosphomevalonate kinase, ERG8 (InterPro:IPR016005), Ribosomal protein S5 d…
245	Phosphoribulokinase	3702.AT1G32060.1	PRK	Phosphoribulokinase, chloroplastic; Phosphoribulokinase (PRK); Its function is described as protein binding, phosphoribulokinase activity, ATP binding; Involved in response to cold, defense response to bacterium, biosynthetic process, peptidyl-cysteine S-nitrosylation; Located in 8 components; Expressed in 24 plant structures; Expressed during 15 growth stages; Contains the following InterPro dom…
246	Photosystem I assembly protein Ycf3	3702.ATCG00360.1	YCF3	Tetratricopeptide repeat (TPR)-like superfamily protein; Encodes a protein required for photosystem I assembly and stability. In Chlamydomonas reinhardtii, this protein seems to act as a PSI specific chaperone facilitating the assembly of the complex by interacting with PsaA and PsaD. A loss of function mutation in tobacco leads to a loss of photosystem I
247	Photosystem I P700 chlorophyll a apoprotein A1	3702.ATCG00350.1	PSAA	Photosystem I P700 chlorophyll a apoprotein A1; PsaA and PsaB bind P700, the primary electron donor of photosystem I (PSI), as well as the electron acceptors A0, A1 and FX. PSI is a plastocyanin-ferredoxin oxidoreductase, converting photonic excitation into a charge separation, which transfers an electron from the donor P700 chlorophyll pair to the spectroscopically characterized acceptors A0, A1…
250	Photosystem II CP43 reaction center protein	3702.ATCG00280.1	PSBC	Photosystem II CP43 reaction center protein; One of the components of the core complex of photosystem II (PSII). It binds chlorophyll and helps catalyze the primary light-induced photochemical processes of PSII. PSII is a light- driven water:plastoquinone oxidoreductase, using light energy to abstract electrons from H(2)O, generating O(2) and a proton gradient subsequently used for ATP formation;…
251	Photosystem II CP47 reaction center protein	3702.ATCG00680.1	PSBB	Photosystem II CP47 reaction center protein; One of the components of the core complex of photosystem II (PSII). It binds chlorophyll and helps catalyze the primary light-induced photochemical processes of PSII. PSII is a light- driven water:plastoquinone oxidoreductase, using light energy to abstract electrons from H(2)O, generating O(2) and a proton gradient subsequently used for ATP formation;…
252	Photosystem II protein D1	3702.ATCG00020.1	PSBA	Photosystem II reaction center protein A; Photosystem II (PSII) is a light-driven water: plastoquinone oxidoreductase that uses light energy to abstract electrons from H(2)O, generating O(2) and a proton gradient subsequently used for ATP formation. It consists of a core antenna complex that captures photons, and an electron transfer chain that converts photonic excitation into a charge separatio…
253	Photosystem II protein M	3702.ATCG00220.1	PSBM	Photosystem II reaction center protein M; One of the components of the core complex of photosystem II (PSII). PSII is a light-driven water:plastoquinone oxidoreductase that uses light energy to abstract electrons from H(2)O, generating O(2) and a proton gradient subsequently used for ATP formation. It consists of a core antenna complex that captures photons, and an electron transfer chain that co…
254	Photosystem II reaction center protein K	3702.ATCG00070.1	PSBK	Photosystem II reaction center protein K precursor; One of the components of the core complex of photosystem II (PSII). PSII is a light-driven water:plastoquinone oxidoreductase that uses light energy to abstract electrons from H(2)O, generating O(2) and a proton gradient subsequently used for ATP formation. It consists of a core antenna complex that captures photons, and an electron transfer cha…
255	Photosystem II reaction center Psb28 protein	3702.AT4G28660.2	PSB28	Photosystem II reaction center PSB28 protein, chloroplastic; Similar to PsbW subunit of photosystem II
256	Photosystem ii reaction center w protein, chloroplastic	3702.AT2G30570.1	PSBW	Photosystem II reaction center W protein, chloroplastic; Stabilizes dimeric photosytem II (PSII). In its absence no dimeric PSII accumulates and there is a reduction of monomeric PSII; Belongs to the psbW family
257	Phytochrome	3702.AT1G22280.3	PAPP2C	Encodes a phytochrome-associated protein, PAPP2C (phytochrome-associated protein phosphatase type 2C). PAPP2C interacts in the nucleus with phyA (phytochrome A) and phyB. Functions as a regulator of phytochrome-interacting factor PIF3 by dephosphorylating phytochromes in the nucleus
258	Phytochrome A	3702.AT1G09570.1	PHYA	Phytochrome A; Regulatory photoreceptor which exists in two forms that are reversibly interconvertible by light: the Pr form that absorbs maximally in the red region of the spectrum and the Pfr form that absorbs maximally in the far-red region. Photoconversion of Pr to Pfr induces an array of morphogenetic responses, whereas reconversion of Pfr to Pr cancels the induction of those responses. Pfr …
259	Phytoene synthase	3702.AT5G17230.3	PSY	Phytoene synthase, chloroplastic; Catalyzes the reaction from prephytoene diphosphate to phytoene; Belongs to the phytoene/squalene synthase family
260	Polyphenol oxidase	3702.AT5G48100.1	TT10	Encodes a protein that is similar to laccase-like polyphenol oxidases. Involved in lignin and flavonoids biosynthesis. It has four conserved copper binding domains. Expressed in developing testa, where it colocalizes with the flavonoid end products proanthocyanidins and flavonols. Mutant plants exhibited a delay in developmentally determined browning of the testa, characterized by the pale brown …
262	Protein phosphatase 2C	3702.AT2G28890.1	PLL4	Encodes a protein phosphatase 2C like gene, similar to POL. Involved in leaf development. Knockout mutants have abnormally shaped leaves
263	Protein pin-likes 7	3702.AT5G65980.1	AT5G65980	Auxin efflux carrier family protein; Involved in cellular auxin homeostasis by regulating auxin metabolism. Regulates intracellular auxin accumulation at the endoplasmic reticulum and thus auxin availability for nuclear auxin signaling; Belongs to the auxin efflux carrier (TC 2.A.69.2) family
267	Putative axial regulator yabby 2	3702.AT1G08465.1	YAB2	Member of the YABBY family of Arabidopsis proteins involved in the abaxial cell fate specification in lateral organs
272	Putative leucine rich repeat transmembrane protein kinase	3702.AT2G19230.1	AT2G19230	Putative leucine-rich repeat receptor-like serine/threonine-protein kinase At2g19230; Leucine-rich repeat transmembrane protein kinase protein; Its function is described as kinase activity; Involved in protein amino acid phosphorylation, N-terminal protein myristoylation; Located in endomembrane system; Contains the following InterPro domains: Protein kinase, ATP binding site (InterPro:IPR017441)…
280	Pyrophosphate--fructose 6-phosphate 1-phosphotransferase subunit beta	3702.AT1G12000.1	AT1G12000	Pyrophosphate--fructose 6-phosphate 1-phosphotransferase subunit beta 1; Catalytic subunit of pyrophosphate--fructose 6-phosphate 1-phosphotransferase. Catalyzes the phosphorylation of D-fructose 6-phosphate, the first committing step of glycolysis. Uses inorganic phosphate (PPi) as phosphoryl donor instead of ATP like common ATP-dependent phosphofructokinases (ATP-PFKs), which renders the reacti…
281	Pyruvate dehydrogenase E1 component subunit alpha	3702.AT1G01090.1	At1g01090	Pyruvate dehydrogenase E1 component subunit alpha-3, chloroplastic; The pyruvate dehydrogenase complex catalyzes the overall conversion of pyruvate to acetyl-CoA and CO(2). It contains multiple copies of three enzymatic components: pyruvate dehydrogenase (E1), dihydrolipoamide acetyltransferase (E2) and lipoamide dehydrogenase (E3) (By similarity)
283	Receptor-like protein kinase FERONIA	3702.AT3G51550.1	FER	Malectin/receptor-like protein kinase family protein; Receptor-like protein kinase that mediates the female control of male gamete delivery during fertilization, including growth cessation of compatible pollen tubes ensuring a reproductive isolation barriers, by regulating MLO7 subcellular polarization upon pollen tube perception in the female gametophyte synergids. Required for cell elongation d…
284	Remorin	3702.AT2G45820.1	AT2G45820	Remorin family protein; Exhibits a non sequence-specific DNA-binding activity
285	Ribulose bisphosphate carboxylase large chain	3702.ATCG00490.1	RBCL	Ribulose bisphosphate carboxylase large chain; RuBisCO catalyzes two reactions: the carboxylation of D- ribulose 1,5-bisphosphate, the primary event in carbon dioxide fixation, as well as the oxidative fragmentation of the pentose substrate in the photorespiration process. Both reactions occur simultaneously and in competition at the same active site; Belongs to the RuBisCO large chain family. Ty…
288	Sedoheptulose-1,7-bisphosphatase, chloroplastic	3702.AT3G55800.1	SBPASE	Sedoheptulose-1,7-bisphosphatase, chloroplastic; Encodes the chloroplast enzyme sedoheptulose-1,7-bisphosphatase (SBPase), involved in the carbon reduction of the Calvin cycle. Increase in SBPase activity in transgenic lines accumulate up to 50% more sucrose and starch than wild-type; Belongs to the FBPase class 1 family
289	2004-09-01	3702.AT2G03710.1	2004-09-01	K-box region and MADS-box transcription factor family protein; Probable transcription factor that binds specifically to the CArG box DNA sequence 5'-CC (A/T)6 GG-3'. Plays an important role in the determination of flower meristem identity. Involved in the specification of sepal identity. Contributes to the development of petals, stamens and carpels
291	Shikimate kinase, chloroplastic	3702.AT2G35500.1	SKL2	Probable inactive shikimate kinase like 2, chloroplastic; Shikimate kinase like 2 (SKL2); Its function is described as shikimate kinase activity, ATP binding; Involved in aromatic amino acid family biosynthetic process; Located in chloroplast; Expressed in 20 plant structures; Expressed during 13 growth stages; Contains the following InterPro domains: CS-like domain (InterPro:IPR007052), Shikimat…
292	Squalene epoxidase 1	3702.AT1G58440.1	XF1	FAD/NAD(P)-binding oxidoreductase family protein; Catalyzes the first oxygenation step in sterol biosynthesis and is suggested to be one of the rate-limiting enzymes in this pathway. Can produce not only oxidosqualene, but also 2,3:22,23-dioxidosqualene. Main squalene epoxidase in the root. Sqe1 mutants may show defects in membrane lipid rafts, impairing the correct localization of RHD2 NADPH oxi…
295	Succinate--CoA ligase [ADP-forming] subunit alpha, mitochondrial	3702.AT5G08300.1	AT5G08300	Succinate--CoA ligase [ADP-forming] subunit alpha-1, mitochondrial; Succinyl-CoA synthetase functions in the citric acid cycle (TCA), coupling the hydrolysis of succinyl-CoA to the synthesis of ATP and thus represents the only step of substrate- level phosphorylation in the TCA. The alpha subunit of the enzyme binds the substrates coenzyme A and phosphate, while succinate binding and nucleotide s…
296	Sucrose synthase	3702.AT5G49190.1	SSA	Encodes a sucrose synthase (SUS2). The activity of the enzyme could not be assayed as proved to be insoluble (PMID 17257168). However, analyses of an sus2 mutant revealed a deficiency in sucrose synthase activity 12 and 15 days after flowering. There are some reports that SUS2 transcript levels are increased in leaves specifically by O(2) deficiency whereas other reports indicate that SUS2 is exp…
297	Sugar transporter ERD6-like 16	3702.AT5G18840.1	AT5G18840	Major facilitator superfamily protein; Sugar transporter
298	SOD2	3702.AT4G27940.1	At4g27940	Manganese tracking factor for mitochondrial SOD2; Involved in the mitochondrial activation of MSD1 by specifically facilitating insertion of the essential manganese cofactor. Has the ability to activate iron regulon in an iron- dependent manner; Belongs to the mitochondrial carrier (TC 2.A.29) family
299	Superoxide dismutase	3702.AT5G23395.1	MIA40	Mitochondrial intermembrane space import and assembly protein 40 homolog; Required for the import and folding of small cysteine- containing proteins in the mitochondrial intermembrane space (Probable). Involved in the mitochondrial oxidative folding of the copper-zinc superoxide dismutase CSD1, the copper chaperone for superoxide dismutase CCS, and subunits of the mitochondrial membrane respirato…
301	Terpene synthase	3702.AT2G23230.1	AT2G23230	Terpenoid cyclases/Protein prenyltransferases superfamily protein; Its function is described as lyase activity, magnesium ion binding; Involved in metabolic process; Contains the following InterPro domains: Terpene synthase, metal-binding domain (InterPro:IPR005630), Terpenoid synthase (InterPro:IPR008949), Terpenoid cylases/protein prenyltransferase alpha-alpha toroid (InterPro:IPR008930), Terpe…
302	Tir-nbs resistance protein	3702.AT1G72870.1	AT1G72870	Disease resistance protein (TIR-NBS class); Its function is described as transmembrane receptor activity, ATP binding; Involved in signal transduction, defense response, apoptosis, innate immune response; Located in intrinsic to membrane; Expressed in stem, sperm cell, root; Contains the following InterPro domains: NB-ARC (InterPro:IPR002182), Disease resistance protein (InterPro:IPR000767), Toll…
303	Transaldolase	3702.AT5G13420.1	TRA2	Aldolase-type TIM barrel family protein; Its function is described as catalytic activity, transaldolase activity; Involved in response to cadmium ion; Located in mitochondrion, chloroplast stroma, chloroplast; Expressed in 25 plant structures; Expressed during 15 growth stages; Contains the following InterPro domains: Transaldolase subfamily (InterPro:IPR004732), Aldolase-type TIM barrel (InterPr…
308	Transcription factor myb30	3702.AT3G28910.1	MYB30	Transcription factor MYB30; Transcription factor that binds specifically to the DNA sequence 5'-AACAAAC-3'. Acts as a positive regulator of hypersensitive cell death. Acts as a positive regulator of salicylic acid synthesis. Regulates very-long-chain fatty acid biosynthesis. Acts cooperatively with BZR2 to promote expression of a subset of brassinosteroids target genes. Transcriptional activity a…
309	Transcription factor MYC4	3702.AT4G17880.1	MYC4	Basic helix-loop-helix (bHLH) DNA-binding family protein; Transcription factor involved in jasmonic acid (JA) gene regulation. With MYC2 and MYC3, controls additively subsets of JA- dependent responses. Can form complexes with all known glucosinolate-related MYBs to regulate glucosinolate biosynthesis. Binds to the G-box (5'-CACGTG-3') of promoters. Activates multiple TIFY/JAZ promoters
310	Transcription factor PIF3	3702.AT1G09530.2	PIF3	Transcription factor interacting with photoreceptors phyA and phyB. Forms a ternary complex in vitro with G-box element of the promoters of LHY, CCA1. Acts as a negative regulator of phyB signalling. It degrades rapidly after irradiation of dark grown seedlings in a process controlled by phytochromes. Does not play a significant role in controlling light input and function of the circadian clockw…
311	Trehalose 6-phosphate phosphatase	3702.AT1G22210.1	TPPC	Haloacid dehalogenase-like hydrolase (HAD) superfamily protein; Removes the phosphate from trehalose 6-phosphate to produce free trehalose. Trehalose accumulation in plant may improve abiotic stress tolerance (By similarity)
313	Type-a response regulator	3702.AT3G16857.2	RR1	Two-component response regulator ARR1; Transcriptional activator that binds specifically to the DNA sequence 5'-[AG]GATT-3'. Functions as a response regulator involved in His-to-Asp phosphorelay signal transduction system. Phosphorylation of the Asp residue in the receiver domain activates the ability of the protein to promote the transcription of target genes. Could directly activate some type-A…
317	Zeaxanthin epoxidase, chloroplastic	3702.AT5G67030.1	ABA1	Zeaxanthin epoxidase, chloroplastic; Zeaxanthin epoxidase that plays an important role in the xanthophyll cycle and abscisic acid (ABA) biosynthesis. Converts zeaxanthin into antheraxanthin and subsequently violaxanthin. Required for resistance to osmotic and drought stresses, ABA- dependent stomatal closure, seed development and dormancy, modulation of defense gene expression and disease resista…
318	Zinc finger protein CONSTANS-LIKE 2	3702.AT3G02380.1	COL2	Zinc finger protein CONSTANS-LIKE 2; Homologous to the flowering-time gene CONSTANS (CO) encoding zinc-finger proteins

## Sheet: Cellular component
Original Research Article
Title of the manuscript:
De novo transcriptome analysis of the critically endangered alpine Himalayan herb Nardostachys jatamansi reveals the biosynthesis pathway genes of tissue-specific secondary metabolites
Nisha Dhiman1,2, Anil Kumar3, Dinesh Kumar3, Amita Bhattacharya1,2*
1Division of Biotechnology, CSIR-Institute of Himalayan Bioresource Technology, Palampur-176061, H.P., India
2Academy of Scientific and Innovative Research, CSIR-Institute of Himalayan Bioresource Technology, Palampur-176061, H.P., India
3Natural Product Chemistry and Process Development Division, CSIR-Institute of Himalayan Bioresource Technology, Palampur-176061, H.P., India
*Corresponding Author
Email address: amitabhatta@ihbt.res.in; amitabhatta@yahoo.co.uk
ORCID ID: orcid.org/0000-0003-1936-2995
Supplementary Table 6: Details of Protein–Protein interaction network of DAPs of leaves and rhizomes of N. jatamansi identified against known protein-species in Experiment or Text Mining databases
#term ID	term description	observed gene count	background gene count	false discovery rate	matching proteins in your network (IDs)	matching proteins in your network (labels)
GO:0005622	intracellular	113	10570	1.76e-09	AT1G01090.1,AT1G02930.1,AT1G03680.1,AT1G07400.1,AT1G07890.8,AT1G08465.1,AT1G09420.2,AT1G09530.2,AT1G09570.1,AT1G11260.1,AT1G12000.1,AT1G13710.1,AT1G14750.1,AT1G17745.2,AT1G18890.1,AT1G19640.1,AT1G22280.3,AT1G22440.1,AT1G23080.1,AT1G23390.1,AT1G30000.1,AT1G31910.1,AT1G32060.1,AT1G34170.3,AT1G50640.1,AT1G51760.1,AT1G52760.1,AT1G54100.1,AT1G55020.1,AT1G58440.1,AT1G61680.1,AT1G67980.1,AT1G68750.1,AT1…	ABA1,ADH1,ALDH11A3,ALDH7B4,ANT,AOC3,APX1,ARF13,AT1G07400,AT1G12000,AT1G22440,AT1G23390,AT1G31910,AT1G76570,AT2G23230,AT3G03000,AT3G07690,AT3G54250,AT4G29120,AT5G08300,AT5G52840,AT5G65980,At1g01090,At4g27940,C4H,CCD7,CCOAMT,CDPK1,CKX3,CLA1,COL2,CYCA2;4,CYCD7;1,CYP78A5,DOF5.5,DREB2A,DXR,ERF3,ERF7,FAD3,FAD6,FBA6,FER,FPS2,G6PD4,GA3,GAD,GBF6,GGPS1,GGR,GSTF6,HCT,HMG1,HSC70-1,HSP70,HSP81-2,HSP90.1,Hsp70…
GO:0044424	intracellular part	112	10448	1.76e-09	AT1G01090.1,AT1G02930.1,AT1G03680.1,AT1G07400.1,AT1G07890.8,AT1G08465.1,AT1G09420.2,AT1G09530.2,AT1G09570.1,AT1G11260.1,AT1G12000.1,AT1G13710.1,AT1G14750.1,AT1G17745.2,AT1G18890.1,AT1G19640.1,AT1G22280.3,AT1G22440.1,AT1G23080.1,AT1G23390.1,AT1G30000.1,AT1G31910.1,AT1G32060.1,AT1G34170.3,AT1G50640.1,AT1G51760.1,AT1G52760.1,AT1G54100.1,AT1G55020.1,AT1G58440.1,AT1G61680.1,AT1G67980.1,AT1G68750.1,AT1…	ABA1,ADH1,ALDH11A3,ALDH7B4,ANT,AOC3,APX1,ARF13,AT1G07400,AT1G12000,AT1G22440,AT1G23390,AT1G31910,AT1G76570,AT2G23230,AT3G03000,AT3G07690,AT3G54250,AT4G29120,AT5G08300,AT5G52840,AT5G65980,At1g01090,At4g27940,C4H,CCD7,CCOAMT,CDPK1,CKX3,CLA1,COL2,CYCA2;4,CYCD7;1,CYP78A5,DOF5.5,DREB2A,DXR,ERF3,ERF7,FAD3,FAD6,FBA6,FPS2,G6PD4,GA3,GAD,GBF6,GGPS1,GGR,GSTF6,HCT,HMG1,HSC70-1,HSP70,HSP81-2,HSP90.1,Hsp70-2,H…
GO:0044464	cell part	124	12106	1.76e-09	AT1G01090.1,AT1G02930.1,AT1G03680.1,AT1G07400.1,AT1G07890.8,AT1G08465.1,AT1G09420.2,AT1G09530.2,AT1G09570.1,AT1G11260.1,AT1G12000.1,AT1G12560.1,AT1G13710.1,AT1G14750.1,AT1G17745.2,AT1G18890.1,AT1G19640.1,AT1G22280.3,AT1G22440.1,AT1G23080.1,AT1G23390.1,AT1G30000.1,AT1G31910.1,AT1G32060.1,AT1G34170.3,AT1G50640.1,AT1G51760.1,AT1G52760.1,AT1G54100.1,AT1G55020.1,AT1G58440.1,AT1G61680.1,AT1G67980.1,AT1…	ABA1,ADH1,ALDH11A3,ALDH7B4,ANT,AOC3,APX1,ARF13,AT1G07400,AT1G12000,AT1G22440,AT1G23390,AT1G31910,AT1G76570,AT2G19230,AT2G23230,AT2G45820,AT3G03000,AT3G07690,AT3G22800,AT3G54250,AT4G29120,AT5G08300,AT5G52840,AT5G65980,At1g01090,At4g27940,C4H,CCD7,CCOAMT,CDPK1,CHI,CKX3,CLA1,COL2,CWINV5,CYCA2;4,CYCD7;1,CYP78A5,DOF5.5,DREB2A,DXR,ERF3,ERF7,EXPA7,FAD3,FAD6,FBA6,FER,FPS2,G6PD4,GA3,GAD,GBF6,GGPS1,GGR,GSL…
GO:0005737	cytoplasm	89	7481	5.47e-09	AT1G01090.1,AT1G02930.1,AT1G03680.1,AT1G07400.1,AT1G07890.8,AT1G09420.2,AT1G09570.1,AT1G11260.1,AT1G12000.1,AT1G13710.1,AT1G17745.2,AT1G18890.1,AT1G19640.1,AT1G22440.1,AT1G23080.1,AT1G23390.1,AT1G30000.1,AT1G31910.1,AT1G32060.1,AT1G51760.1,AT1G52760.1,AT1G54100.1,AT1G55020.1,AT1G58440.1,AT1G61680.1,AT1G67980.1,AT1G68750.1,AT1G76490.1,AT1G76570.1,AT1G76680.2,AT1G77120.1,AT2G23230.1,AT2G24270.4,AT2…	ABA1,ADH1,ALDH11A3,ALDH7B4,AOC3,APX1,AT1G07400,AT1G12000,AT1G22440,AT1G23390,AT1G31910,AT1G76570,AT2G23230,AT3G03000,AT3G07690,AT3G54250,AT4G29120,AT5G08300,AT5G52840,AT5G65980,At1g01090,At4g27940,C4H,CCD7,CCOAMT,CDPK1,CKX3,CLA1,CYP78A5,DXR,FAD3,FAD6,FBA6,FPS2,G6PD4,GA3,GAD,GGPS1,GGR,GSTF6,HCT,HMG1,HSC70-1,HSP70,HSP81-2,HSP90.1,Hsp70-2,Hsp81.4,IAR3,JMT,KCS18,LOG3,LOX1,LysoPL2,MDH,MEE31,MIA40,MK,M…
GO:0009536	plastid	39	2064	4.32e-08	AT1G01090.1,AT1G03680.1,AT1G07890.8,AT1G09420.2,AT1G17745.2,AT1G32060.1,AT1G55020.1,AT1G61680.1,AT1G76570.1,AT2G30570.1,AT2G35500.1,AT2G44990.1,AT3G25780.1,AT3G25820.1,AT3G47520.1,AT3G55800.1,AT4G15560.1,AT4G19170.1,AT4G28660.2,AT4G30950.1,AT4G36810.1,AT4G38460.1,AT5G02500.1,AT5G09590.1,AT5G17230.3,AT5G25900.1,AT5G49190.1,AT5G52840.1,AT5G56000.1,AT5G62790.2,AT5G67030.1,ATCG00020.1,ATCG00070.1,ATC…	ABA1,AOC3,APX1,AT1G76570,AT5G52840,At1g01090,CCD7,CLA1,DXR,FAD6,G6PD4,GA3,GGPS1,GGR,HSC70-1,Hsp81.4,LOX1,MDH,MTHSC70-2,NCED4,PGDH,PRK,PSAA,PSB28,PSBA,PSBB,PSBC,PSBK,PSBM,PSBW,PSY,RBCL,SBPASE,SKL2,SSA,THM1,TPS14,TPS27,YCF3
GO:0044444	cytoplasmic part	77	6244	4.32e-08	AT1G01090.1,AT1G02930.1,AT1G03680.1,AT1G07890.8,AT1G09420.2,AT1G11260.1,AT1G12000.1,AT1G13710.1,AT1G17745.2,AT1G22440.1,AT1G23080.1,AT1G23390.1,AT1G30000.1,AT1G31910.1,AT1G32060.1,AT1G51760.1,AT1G52760.1,AT1G54100.1,AT1G55020.1,AT1G58440.1,AT1G61680.1,AT1G67980.1,AT1G68750.1,AT1G76490.1,AT1G76570.1,AT1G77120.1,AT2G29980.1,AT2G30490.1,AT2G30570.1,AT2G35500.1,AT2G36460.1,AT2G44990.1,AT3G03000.1,AT3…	ABA1,ADH1,ALDH7B4,AOC3,APX1,AT1G12000,AT1G22440,AT1G23390,AT1G31910,AT1G76570,AT3G03000,AT3G07690,AT3G54250,AT4G29120,AT5G08300,AT5G52840,AT5G65980,At1g01090,At4g27940,C4H,CCD7,CCOAMT,CKX3,CLA1,CYP78A5,DXR,FAD3,FAD6,FBA6,FPS2,G6PD4,GA3,GAD,GGPS1,GGR,GSTF6,HCT,HMG1,HSC70-1,HSP70,Hsp70-2,Hsp81.4,IAR3,KCS18,LOX1,LysoPL2,MDH,MIA40,MK,MNS3,MTHSC70-2,NAD7,NCED4,PFK6,PGDH,PIN7,PPC4,PRK,PSAA,PSB28,PSBA,P…
GO:0044435	plastid part	28	1218	1.74e-07	AT1G01090.1,AT1G03680.1,AT1G07890.8,AT1G17745.2,AT1G32060.1,AT1G76570.1,AT2G30570.1,AT3G47520.1,AT3G55800.1,AT4G15560.1,AT4G19170.1,AT4G28660.2,AT4G30950.1,AT4G38460.1,AT5G17230.3,AT5G25900.1,AT5G49190.1,AT5G56000.1,AT5G62790.2,AT5G67030.1,ATCG00020.1,ATCG00070.1,ATCG00220.1,ATCG00280.1,ATCG00350.1,ATCG00360.1,ATCG00490.1,ATCG00680.1	ABA1,APX1,AT1G76570,At1g01090,CLA1,DXR,FAD6,GA3,GGR,Hsp81.4,MDH,NCED4,PGDH,PRK,PSAA,PSB28,PSBA,PSBB,PSBC,PSBK,PSBM,PSBW,PSY,RBCL,SBPASE,SSA,THM1,YCF3
GO:0009507	chloroplast	37	2026	2.06e-07	AT1G01090.1,AT1G03680.1,AT1G07890.8,AT1G09420.2,AT1G17745.2,AT1G32060.1,AT1G61680.1,AT1G76570.1,AT2G30570.1,AT2G35500.1,AT2G44990.1,AT3G25780.1,AT3G25820.1,AT3G47520.1,AT3G55800.1,AT4G15560.1,AT4G19170.1,AT4G28660.2,AT4G30950.1,AT4G36810.1,AT4G38460.1,AT5G02500.1,AT5G09590.1,AT5G17230.3,AT5G25900.1,AT5G52840.1,AT5G56000.1,AT5G62790.2,AT5G67030.1,ATCG00020.1,ATCG00070.1,ATCG00220.1,ATCG00280.1,ATC…	ABA1,AOC3,APX1,AT1G76570,AT5G52840,At1g01090,CCD7,CLA1,DXR,FAD6,G6PD4,GA3,GGPS1,GGR,HSC70-1,Hsp81.4,MDH,MTHSC70-2,NCED4,PGDH,PRK,PSAA,PSB28,PSBA,PSBB,PSBC,PSBK,PSBM,PSBW,PSY,RBCL,SBPASE,SKL2,THM1,TPS14,TPS27,YCF3
GO:0009521	photosystem	9	87	2.06e-07	AT1G76570.1,AT2G30570.1,AT4G28660.2,ATCG00020.1,ATCG00070.1,ATCG00220.1,ATCG00280.1,ATCG00350.1,ATCG00680.1	AT1G76570,PSAA,PSB28,PSBA,PSBB,PSBC,PSBK,PSBM,PSBW
GO:0009523	photosystem II	8	62	2.38e-07	AT1G76570.1,AT2G30570.1,AT4G28660.2,ATCG00020.1,ATCG00070.1,ATCG00220.1,ATCG00280.1,ATCG00680.1	AT1G76570,PSB28,PSBA,PSBB,PSBC,PSBK,PSBM,PSBW
GO:0044434	chloroplast part	27	1205	3.7e-07	AT1G01090.1,AT1G03680.1,AT1G07890.8,AT1G17745.2,AT1G32060.1,AT1G76570.1,AT2G30570.1,AT3G47520.1,AT3G55800.1,AT4G15560.1,AT4G19170.1,AT4G28660.2,AT4G30950.1,AT4G38460.1,AT5G17230.3,AT5G25900.1,AT5G56000.1,AT5G62790.2,AT5G67030.1,ATCG00020.1,ATCG00070.1,ATCG00220.1,ATCG00280.1,ATCG00350.1,ATCG00360.1,ATCG00490.1,ATCG00680.1	ABA1,APX1,AT1G76570,At1g01090,CLA1,DXR,FAD6,GA3,GGR,Hsp81.4,MDH,NCED4,PGDH,PRK,PSAA,PSB28,PSBA,PSBB,PSBC,PSBK,PSBM,PSBW,PSY,RBCL,SBPASE,THM1,YCF3
GO:0043231	intracellular membrane-bounded organelle	92	8914	1.7e-06	AT1G01090.1,AT1G02930.1,AT1G03680.1,AT1G07890.8,AT1G08465.1,AT1G09420.2,AT1G09530.2,AT1G09570.1,AT1G11260.1,AT1G13710.1,AT1G14750.1,AT1G17745.2,AT1G18890.1,AT1G19640.1,AT1G22280.3,AT1G23080.1,AT1G23390.1,AT1G30000.1,AT1G31910.1,AT1G32060.1,AT1G34170.3,AT1G50640.1,AT1G51760.1,AT1G52760.1,AT1G55020.1,AT1G58440.1,AT1G61680.1,AT1G76490.1,AT1G76570.1,AT1G80370.1,AT2G03710.1,AT2G28890.1,AT2G29980.1,AT2…	ABA1,ANT,AOC3,APX1,ARF13,AT1G23390,AT1G31910,AT1G76570,AT3G03000,AT3G54250,AT4G29120,AT5G08300,AT5G52840,AT5G65980,At1g01090,At4g27940,C4H,CCD7,CDPK1,CKX3,CLA1,COL2,CYCA2;4,CYCD7;1,CYP78A5,DOF5.5,DREB2A,DXR,ERF3,ERF7,FAD3,FAD6,FBA6,G6PD4,GA3,GBF6,GGPS1,GGR,GSTF6,HMG1,HSC70-1,HSP70,Hsp70-2,Hsp81.4,IAR3,JMT,KCS18,LOG3,LOX1,LysoPL2,MDH,MIA40,MNS3,MTHSC70-2,MYB30,MYB86,MYC4,NAD7,NCED4,PAPP2C,PGDH,PHY…
GO:0005618	cell wall	18	668	5.7e-06	AT1G02930.1,AT1G07890.8,AT1G12000.1,AT1G12560.1,AT2G30490.1,AT2G43570.1,AT3G12580.1,AT3G13784.1,AT3G22800.1,AT3G51550.1,AT4G13340.1,AT5G02490.1,AT5G02500.1,AT5G08300.1,AT5G09590.1,AT5G49190.1,AT5G56000.1,ATCG00490.1	APX1,AT1G12000,AT3G22800,AT5G08300,C4H,CHI,CWINV5,EXPA7,FER,GSTF6,HSC70-1,HSP70,Hsp70-2,Hsp81.4,LRX3,MTHSC70-2,RBCL,SSA
GO:0009535	chloroplast thylakoid membrane	13	347	6.25e-06	AT1G32060.1,AT1G76570.1,AT2G30570.1,AT4G28660.2,AT4G38460.1,ATCG00020.1,ATCG00070.1,ATCG00220.1,ATCG00280.1,ATCG00350.1,ATCG00360.1,ATCG00490.1,ATCG00680.1	AT1G76570,GGR,PRK,PSAA,PSB28,PSBA,PSBB,PSBC,PSBK,PSBM,PSBW,RBCL,YCF3
GO:0009579	thylakoid	15	483	7.59e-06	AT1G03680.1,AT1G32060.1,AT1G76570.1,AT2G30570.1,AT3G55800.1,AT4G28660.2,AT4G38460.1,ATCG00020.1,ATCG00070.1,ATCG00220.1,ATCG00280.1,ATCG00350.1,ATCG00360.1,ATCG00490.1,ATCG00680.1	AT1G76570,GGR,PRK,PSAA,PSB28,PSBA,PSBB,PSBC,PSBK,PSBM,PSBW,RBCL,SBPASE,THM1,YCF3
GO:0010287	plastoglobule	7	76	8.13e-06	AT1G76570.1,AT4G19170.1,ATCG00020.1,ATCG00280.1,ATCG00350.1,ATCG00490.1,ATCG00680.1	AT1G76570,NCED4,PSAA,PSBA,PSBB,PSBC,RBCL
GO:0009570	chloroplast stroma	17	649	1.08e-05	AT1G01090.1,AT1G03680.1,AT1G07890.8,AT1G17745.2,AT1G32060.1,AT1G76570.1,AT3G47520.1,AT3G55800.1,AT4G15560.1,AT4G19170.1,AT5G56000.1,AT5G62790.2,ATCG00020.1,ATCG00280.1,ATCG00350.1,ATCG00490.1,ATCG00680.1	APX1,AT1G76570,At1g01090,CLA1,DXR,Hsp81.4,MDH,NCED4,PGDH,PRK,PSAA,PSBA,PSBB,PSBC,RBCL,SBPASE,THM1
GO:0016020	membrane	61	5592	7.35e-05	AT1G01610.1,AT1G07890.8,AT1G11260.1,AT1G12000.1,AT1G12560.1,AT1G13710.1,AT1G18890.1,AT1G23080.1,AT1G30000.1,AT1G32060.1,AT1G34110.1,AT1G51760.1,AT1G52760.1,AT1G58440.1,AT1G76490.1,AT1G76570.1,AT1G77120.1,AT2G04850.1,AT2G19230.1,AT2G28890.1,AT2G29980.1,AT2G30490.1,AT2G30570.1,AT2G31960.2,AT2G36460.1,AT2G44460.1,AT2G45820.1,AT3G12580.1,AT3G14770.1,AT3G25780.1,AT3G26220.1,AT3G47520.1,AT3G51550.1,AT4…	ABA1,ADH1,AOC3,APX1,AT1G12000,AT1G34110,AT1G76570,AT2G04850,AT2G19230,AT2G45820,AT5G18840,AT5G52840,AT5G65980,At4g27940,BGLU28,C4H,CDPK1,CYP71A28,CYP71B3,CYP78A5,EXPA7,FAD3,FAD6,FBA6,FER,GA3,GGR,GPAT4,GSL03,HCT,HMG1,HSC70-1,HSP70,Hsp70-2,Hsp81.4,IAR3,KCS18,LysoPL2,MDH,MEE48,MNS3,MTHSC70-2,NAD7,PIN7,PLL4,PRK,PSAA,PSB28,PSBA,PSBB,PSBC,PSBK,PSBM,PSBW,PSY,RBCL,SSA,STP1,SWEET2,XF1,YCF3
GO:0005829	cytosol	26	1663	0.00017	AT1G02930.1,AT1G07890.8,AT1G12000.1,AT1G17745.2,AT1G22440.1,AT1G23390.1,AT1G32060.1,AT1G54100.1,AT1G67980.1,AT1G68750.1,AT1G77120.1,AT2G36460.1,AT3G12580.1,AT3G54250.1,AT4G17190.1,AT4G29120.1,AT4G32840.1,AT4G36810.1,AT5G02490.1,AT5G02500.1,AT5G17330.1,AT5G27450.2,AT5G48930.1,AT5G49190.1,AT5G56000.1,ATCG00490.1	ADH1,ALDH7B4,APX1,AT1G12000,AT1G22440,AT1G23390,AT3G54250,AT4G29120,CCOAMT,FBA6,FPS2,GAD,GGPS1,GSTF6,HCT,HSC70-1,HSP70,Hsp70-2,Hsp81.4,MK,PFK6,PGDH,PPC4,PRK,RBCL,SSA
GO:0048046	apoplast	12	463	0.00031	AT1G03680.1,AT1G18140.1,AT1G32060.1,AT2G43570.1,AT3G12580.1,AT3G13784.1,AT3G47520.1,AT3G55800.1,AT5G02500.1,AT5G48100.1,AT5G56000.1,ATCG00490.1	CHI,CWINV5,HSC70-1,HSP70,Hsp81.4,LAC1,MDH,PRK,RBCL,SBPASE,THM1,TT10
GO:0009526	plastid envelope	13	598	0.00084	AT1G01090.1,AT1G03680.1,AT1G32060.1,AT1G76570.1,AT3G47520.1,AT3G55800.1,AT4G30950.1,AT5G17230.3,AT5G25900.1,AT5G49190.1,AT5G67030.1,ATCG00350.1,ATCG00490.1	ABA1,AT1G76570,At1g01090,FAD6,GA3,MDH,PRK,PSAA,PSY,RBCL,SBPASE,SSA,THM1
GO:0098796	membrane protein complex	11	469	0.0014	AT1G76570.1,AT2G30570.1,AT2G31960.2,AT4G28660.2,AT5G52840.1,ATCG00020.1,ATCG00070.1,ATCG00220.1,ATCG00280.1,ATCG00350.1,ATCG00680.1	AT1G76570,AT5G52840,GSL03,PSAA,PSB28,PSBA,PSBB,PSBC,PSBK,PSBM,PSBW
GO:0009941	chloroplast envelope	12	584	0.0023	AT1G01090.1,AT1G03680.1,AT1G32060.1,AT1G76570.1,AT3G47520.1,AT3G55800.1,AT4G30950.1,AT5G17230.3,AT5G25900.1,AT5G67030.1,ATCG00350.1,ATCG00490.1	ABA1,AT1G76570,At1g01090,FAD6,GA3,MDH,PRK,PSAA,PSY,RBCL,SBPASE,THM1
GO:0031967	organelle envelope	16	1001	0.0041	AT1G01090.1,AT1G03680.1,AT1G32060.1,AT1G76570.1,AT3G47520.1,AT3G55800.1,AT4G27940.1,AT4G30950.1,AT5G17230.3,AT5G23395.1,AT5G25900.1,AT5G49190.1,AT5G52840.1,AT5G67030.1,ATCG00350.1,ATCG00490.1	ABA1,AT1G76570,AT5G52840,At1g01090,At4g27940,FAD6,GA3,MDH,MIA40,PRK,PSAA,PSY,RBCL,SBPASE,SSA,THM1
GO:0005783	endoplasmic reticulum	13	763	0.0067	AT1G13710.1,AT1G23080.1,AT1G30000.1,AT1G51760.1,AT1G52760.1,AT1G58440.1,AT1G76490.1,AT2G29980.1,AT2G30490.1,AT4G34520.1,AT5G25900.1,AT5G56970.1,AT5G65980.1	AT5G65980,C4H,CKX3,CYP78A5,FAD3,GA3,HMG1,IAR3,KCS18,LysoPL2,MNS3,PIN7,XF1
GO:0010319	stromule	3	35	0.0072	AT1G03680.1,AT1G32060.1,AT3G47520.1	MDH,PRK,THM1
GO:0044422	organelle part	44	4398	0.008	AT1G01090.1,AT1G03680.1,AT1G07890.8,AT1G09570.1,AT1G17745.2,AT1G30000.1,AT1G32060.1,AT1G51760.1,AT1G76490.1,AT1G76570.1,AT2G29980.1,AT2G30490.1,AT2G30570.1,AT3G12580.1,AT3G25780.1,AT3G47520.1,AT3G55800.1,AT4G15560.1,AT4G19170.1,AT4G27940.1,AT4G28660.2,AT4G30950.1,AT4G34520.1,AT4G38460.1,AT5G02500.1,AT5G08300.1,AT5G09590.1,AT5G17230.3,AT5G23395.1,AT5G25900.1,AT5G49190.1,AT5G52840.1,AT5G56000.1,AT5…	ABA1,AOC3,APX1,AT1G76570,AT5G08300,AT5G52840,AT5G65980,At1g01090,At4g27940,C4H,CLA1,DXR,FAD3,FAD6,GA3,GGR,HMG1,HSC70-1,HSP70,Hsp81.4,IAR3,KCS18,MDH,MIA40,MNS3,MTHSC70-2,NCED4,PGDH,PHYA,PRK,PSAA,PSB28,PSBA,PSBB,PSBC,PSBK,PSBM,PSBW,PSY,RBCL,SBPASE,SSA,THM1,YCF3
GO:0009539	photosystem II reaction center	2	10	0.0094	ATCG00070.1,ATCG00280.1	PSBC,PSBK
GO:0071944	cell periphery	32	2954	0.0106	AT1G02930.1,AT1G07890.8,AT1G11260.1,AT1G12000.1,AT1G12560.1,AT1G18890.1,AT1G23080.1,AT1G51760.1,AT1G52760.1,AT1G77120.1,AT2G19230.1,AT2G28890.1,AT2G30490.1,AT2G31960.2,AT2G36460.1,AT2G43570.1,AT2G45820.1,AT3G12580.1,AT3G13784.1,AT3G14770.1,AT3G22800.1,AT3G25780.1,AT3G51550.1,AT4G13340.1,AT4G14080.1,AT5G02490.1,AT5G02500.1,AT5G08300.1,AT5G09590.1,AT5G49190.1,AT5G56000.1,ATCG00490.1	ADH1,AOC3,APX1,AT1G12000,AT2G19230,AT2G45820,AT3G22800,AT5G08300,C4H,CDPK1,CHI,CWINV5,EXPA7,FBA6,FER,GSL03,GSTF6,HSC70-1,HSP70,Hsp70-2,Hsp81.4,IAR3,LRX3,LysoPL2,MEE48,MTHSC70-2,PIN7,PLL4,RBCL,SSA,STP1,SWEET2
GO:0044446	intracellular organelle part	43	4389	0.0125	AT1G01090.1,AT1G03680.1,AT1G07890.8,AT1G09570.1,AT1G17745.2,AT1G30000.1,AT1G32060.1,AT1G51760.1,AT1G76490.1,AT1G76570.1,AT2G29980.1,AT2G30490.1,AT2G30570.1,AT3G12580.1,AT3G25780.1,AT3G47520.1,AT3G55800.1,AT4G15560.1,AT4G19170.1,AT4G27940.1,AT4G28660.2,AT4G30950.1,AT4G38460.1,AT5G02500.1,AT5G08300.1,AT5G09590.1,AT5G17230.3,AT5G23395.1,AT5G25900.1,AT5G49190.1,AT5G52840.1,AT5G56000.1,AT5G62790.2,AT5…	ABA1,AOC3,APX1,AT1G76570,AT5G08300,AT5G52840,AT5G65980,At1g01090,At4g27940,C4H,CLA1,DXR,FAD3,FAD6,GA3,GGR,HMG1,HSC70-1,HSP70,Hsp81.4,IAR3,MDH,MIA40,MNS3,MTHSC70-2,NCED4,PGDH,PHYA,PRK,PSAA,PSB28,PSBA,PSBB,PSBC,PSBK,PSBM,PSBW,PSY,RBCL,SBPASE,SSA,THM1,YCF3
GO:0031984	organelle subcompartment	17	1306	0.0191	AT1G30000.1,AT1G32060.1,AT1G76490.1,AT1G76570.1,AT2G29980.1,AT2G30570.1,AT4G28660.2,AT4G38460.1,AT5G65980.1,ATCG00020.1,ATCG00070.1,ATCG00220.1,ATCG00280.1,ATCG00350.1,ATCG00360.1,ATCG00490.1,ATCG00680.1	AT1G76570,AT5G65980,FAD3,GGR,HMG1,MNS3,PRK,PSAA,PSB28,PSBA,PSBB,PSBC,PSBK,PSBM,PSBW,RBCL,YCF3
GO:0005576	extracellular region	18	1502	0.0329	AT1G02310.1,AT1G02800.1,AT1G03680.1,AT1G12560.1,AT1G18140.1,AT1G32060.1,AT2G43570.1,AT3G12580.1,AT3G13784.1,AT3G17790.1,AT3G22800.1,AT3G47520.1,AT3G55800.1,AT4G13340.1,AT5G02500.1,AT5G48100.1,AT5G56000.1,ATCG00490.1	AT3G22800,CEL2,CHI,CWINV5,EXPA7,HSC70-1,HSP70,Hsp81.4,LAC1,LRX3,MAN1,MDH,PAP17,PRK,RBCL,SBPASE,THM1,TT10

## Sheet: Enrichment KEGG
Original Research Article
Title of the manuscript:
De novo transcriptome analysis of the critically endangered alpine Himalayan herb Nardostachys jatamansi reveals the biosynthesis pathway genes of tissue-specific secondary metabolites
Nisha Dhiman1,2, Anil Kumar3, Dinesh Kumar3, Amita Bhattacharya1,2*
1Division of Biotechnology, CSIR-Institute of Himalayan Bioresource Technology, Palampur-176061, H.P., India
2Academy of Scientific and Innovative Research, CSIR-Institute of Himalayan Bioresource Technology, Palampur-176061, H.P., India
3Natural Product Chemistry and Process Development Division, CSIR-Institute of Himalayan Bioresource Technology, Palampur-176061, H.P., India
*Corresponding Author
Email address: amitabhatta@ihbt.res.in; amitabhatta@yahoo.co.uk
ORCID ID: orcid.org/0000-0003-1936-2995
Supplementary Table 6: Details of Protein–Protein interaction network of DAPs of leaves and rhizomes of N. jatamansi identified against known protein-species in Experiment or Text Mining databases
#term ID	term description	observed gene count	background gene count	false discovery rate	matching proteins in your network (IDs)	matching proteins in your network (labels)
ath01100	Metabolic pathways	69	1899	2.74e-31	AT1G01090.1,AT1G01610.1,AT1G09420.2,AT1G12000.1,AT1G15820.1,AT1G17745.2,AT1G22210.1,AT1G22440.1,AT1G30000.1,AT1G31910.1,AT1G32060.1,AT1G52760.1,AT1G54100.1,AT1G58440.1,AT1G67980.1,AT1G68750.1,AT1G76490.1,AT1G76680.2,AT1G77120.1,AT1G80820.1,AT2G20900.1,AT2G24270.4,AT2G30490.1,AT2G30570.1,AT2G36460.1,AT2G37040.1,AT2G43570.1,AT2G43580.1,AT2G44460.1,AT3G02570.1,AT3G13784.1,AT3G17790.1,AT3G25780.1,AT3…	ABA1,ADH1,ALDH11A3,ALDH7B4,AOC3,AT1G12000,AT1G22440,AT1G31910,AT2G43580,AT3G54250,AT4G17260,AT5G08300,AT5G11720,AT5G18200,AT5G52840,At1g01090,At1g80820,BGLU2,BGLU28,BGLU3,C4H,CAD6,CCOAMT,CHI,CLA1,CWINV5,DGK5,DXR,FBA6,FPS2,G6PD4,GA3,GAD,GGPS1,GGR,GPAT4,HCT,HMG1,LHCB6,LysoPL2,MDH,MEE31,MK,MNS3,NAD7,NCED4,OPR1,PAL1,PAP17,PFK6,PGDH,PPC4,PRK,PSAA,PSB28,PSBA,PSBB,PSBC,PSBK,PSBM,PSBW,PSY,RBCL,SBPASE,SSA…
ath01110	Biosynthesis of secondary metabolites	48	1063	8.77e-25	AT1G01090.1,AT1G01610.1,AT1G09420.2,AT1G12000.1,AT1G19640.1,AT1G22440.1,AT1G30040.1,AT1G31910.1,AT1G52760.1,AT1G54100.1,AT1G58440.1,AT1G61680.1,AT1G67980.1,AT1G76490.1,AT1G76680.2,AT1G77120.1,AT1G78440.1,AT1G80820.1,AT2G20900.1,AT2G30490.1,AT2G36460.1,AT2G37040.1,AT2G44460.1,AT3G02570.1,AT3G25780.1,AT3G47520.1,AT3G54250.1,AT4G15560.1,AT4G17190.1,AT4G17260.1,AT4G19170.1,AT4G22100.1,AT4G32840.1,AT4…	ABA1,ADH1,ALDH7B4,AOC3,AT1G12000,AT1G22440,AT1G31910,AT3G54250,AT4G17260,AT5G08300,ATGA2OX1,At1g01090,At1g80820,BGLU2,BGLU28,BGLU3,C4H,CAD6,CCOAMT,CLA1,DGK5,DXR,FBA6,FPS2,G6PD4,GA2OX2,GA3,GAD,GGPS1,GGR,GPAT4,HCT,HMG1,JMT,KCS18,LysoPL2,MDH,MEE31,MK,NCED4,OPR1,PAL1,PFK6,PSY,TPS14,TRA2,UGT78D2,XF1
ath00900	Terpenoid backbone biosynthesis	9	59	1.26e-08	AT1G31910.1,AT1G76490.1,AT3G54250.1,AT4G15560.1,AT4G17190.1,AT4G36810.1,AT4G38460.1,AT5G27450.2,AT5G62790.2	AT1G31910,AT3G54250,CLA1,DXR,FPS2,GGPS1,GGR,HMG1,MK
ath01200	Carbon metabolism	14	261	5.98e-08	AT1G01090.1,AT1G09420.2,AT1G17745.2,AT1G22440.1,AT1G32060.1,AT1G68750.1,AT2G24270.4,AT2G36460.1,AT3G47520.1,AT3G55800.1,AT4G32840.1,AT5G08300.1,AT5G13420.1,ATCG00490.1	ALDH11A3,AT1G22440,AT5G08300,At1g01090,FBA6,G6PD4,MDH,PFK6,PGDH,PPC4,PRK,RBCL,SBPASE,TRA2
ath00195	Photosynthesis	8	76	9.83e-07	AT2G30570.1,AT4G28660.2,ATCG00020.1,ATCG00070.1,ATCG00220.1,ATCG00280.1,ATCG00350.1,ATCG00680.1	PSAA,PSB28,PSBA,PSBB,PSBC,PSBK,PSBM,PSBW
ath00010	Glycolysis / Gluconeogenesis	9	115	1.33e-06	AT1G01090.1,AT1G12000.1,AT1G22440.1,AT1G54100.1,AT1G77120.1,AT2G24270.4,AT2G36460.1,AT4G17260.1,AT4G32840.1	ADH1,ALDH11A3,ALDH7B4,AT1G12000,AT1G22440,AT4G17260,At1g01090,FBA6,PFK6
ath00940	Phenylpropanoid biosynthesis	10	167	2.37e-06	AT1G52760.1,AT1G67980.1,AT1G80820.1,AT2G30490.1,AT2G37040.1,AT2G44460.1,AT4G22100.1,AT4G37970.1,AT5G16580.1,AT5G48930.1	At1g80820,BGLU2,BGLU28,BGLU3,C4H,CAD6,CCOAMT,HCT,LysoPL2,PAL1
ath00030	Pentose phosphate pathway	6	58	3.01e-05	AT1G09420.2,AT1G12000.1,AT2G24270.4,AT2G36460.1,AT4G32840.1,AT5G13420.1	ALDH11A3,AT1G12000,FBA6,G6PD4,PFK6,TRA2
ath00710	Carbon fixation in photosynthetic organisms	6	69	6.77e-05	AT1G32060.1,AT1G68750.1,AT2G36460.1,AT3G47520.1,AT3G55800.1,ATCG00490.1	FBA6,MDH,PPC4,PRK,RBCL,SBPASE
ath00945	Stilbenoid, diarylheptanoid and gingerol biosynthesis	3	7	0.0002	AT1G67980.1,AT2G30490.1,AT5G48930.1	C4H,CCOAMT,HCT
ath00906	Carotenoid biosynthesis	4	29	0.00035	AT2G44990.1,AT4G19170.1,AT5G17230.3,AT5G67030.1	ABA1,CCD7,NCED4,PSY
ath00500	Starch and sucrose metabolism	7	147	0.00037	AT1G22210.1,AT2G44460.1,AT3G13784.1,AT4G22100.1,AT5G11720.1,AT5G16580.1,AT5G49190.1	AT5G11720,BGLU2,BGLU28,BGLU3,CWINV5,SSA,TPPC
ath00051	Fructose and mannose metabolism	5	64	0.00043	AT1G02310.1,AT1G12000.1,AT2G36460.1,AT3G02570.1,AT4G32840.1	AT1G12000,FBA6,MAN1,MEE31,PFK6
ath00592	alpha-Linolenic acid metabolism	4	41	0.00095	AT1G19640.1,AT1G76680.2,AT1G77120.1,AT3G25780.1	ADH1,AOC3,JMT,OPR1
ath00620	Pyruvate metabolism	5	85	0.0013	AT1G01090.1,AT1G54100.1,AT1G68750.1,AT3G47520.1,AT4G17260.1	ALDH7B4,AT4G17260,At1g01090,MDH,PPC4
ath04141	Protein processing in endoplasmic reticulum	7	205	0.0019	AT1G07400.1,AT1G30000.1,AT3G12580.1,AT5G02490.1,AT5G02500.1,AT5G52640.1,AT5G56000.1	AT1G07400,HSC70-1,HSP70,HSP90.1,Hsp70-2,Hsp81.4,MNS3
ath00052	Galactose metabolism	4	56	0.0021	AT3G13784.1,AT4G32840.1,AT5G11720.1,AT5G18200.1	AT5G11720,AT5G18200,CWINV5,PFK6
ath00904	Diterpenoid biosynthesis	3	22	0.0021	AT1G30040.1,AT1G78440.1,AT5G25900.1	ATGA2OX1,GA2OX2,GA3
ath00941	Flavonoid biosynthesis	3	22	0.0021	AT1G67980.1,AT2G30490.1,AT5G48930.1	C4H,CCOAMT,HCT
ath04712	Circadian rhythm - plant	3	36	0.0066	AT1G09530.2,AT1G09570.1,AT5G62430.1	DOF5.5,PHYA,PIF3
ath00071	Fatty acid degradation	3	41	0.0089	AT1G22440.1,AT1G54100.1,AT1G77120.1	ADH1,ALDH7B4,AT1G22440
ath00360	Phenylalanine metabolism	3	42	0.0091	AT1G67980.1,AT2G30490.1,AT2G37040.1	C4H,CCOAMT,PAL1
ath04626	Plant-pathogen interaction	5	165	0.0143	AT1G18890.1,AT3G03000.1,AT3G28910.1,AT5G52640.1,AT5G56000.1	AT3G03000,CDPK1,HSP90.1,Hsp81.4,MYB30
ath00561	Glycerolipid metabolism	3	58	0.0196	AT1G01610.1,AT1G54100.1,AT2G20900.1	ALDH7B4,DGK5,GPAT4
ath00020	Citrate cycle (TCA cycle)	3	62	0.0224	AT1G01090.1,AT3G47520.1,AT5G08300.1	AT5G08300,At1g01090,MDH
ath00196	Photosynthesis - antenna proteins	2	21	0.0238	AT1G15820.1,AT1G76570.1	AT1G76570,LHCB6
ath00460	Cyanoamino acid metabolism	3	67	0.0253	AT2G44460.1,AT4G22100.1,AT5G16580.1	BGLU2,BGLU28,BGLU3
ath00520	Amino sugar and nucleotide sugar metabolism	4	131	0.0268	AT2G43570.1,AT2G43580.1,AT3G02570.1,AT5G18200.1	AT2G43580,AT5G18200,CHI,MEE31
ath00640	Propanoate metabolism	2	33	0.0478	AT4G17260.1,AT5G08300.1	AT4G17260,AT5G08300
