# Supplementary material for: De novo transcriptome analysis of the critically endangered alpine Himalayan herb Nardostachys jatamansi reveals the biosynthesis pathway genes of tissue-specific secondary metabolites
Source: Sci Rep. 2020 Oct 14;10:17186. doi: 10.1038/s41598-020-74049-1 (PMC7560736; doi:10.1038/s41598-020-74049-1)
Supplement: Supplementary file 8 — Supplementary Table S7. [file 41598_2020_74049_MOESM8_ESM.xlsx]

## Sheet: Abbreviations used in Fig 5
Original Research Article
Title of the manuscript:
De novo transcriptome analysis of the critically endangered alpine Himalayan herb Nardostachys jatamansi reveals the biosynthesis pathway genes of tissue-specific secondary metabolites
Nisha Dhiman1,2, Anil Kumar3, Dinesh Kumar3, Amita Bhattacharya1,2*
1Division of Biotechnology, CSIR-Institute of Himalayan Bioresource Technology, Palampur-176061, H.P., India
2Academy of Scientific and Innovative Research, CSIR-Institute of Himalayan Bioresource Technology, Palampur-176061, H.P., India
3Natural Product Chemistry and Process Development Division, CSIR-Institute of Himalayan Bioresource Technology, Palampur-176061, H.P., India
*Corresponding Author
Email address: amitabhatta@ihbt.res.in; amitabhatta@yahoo.co.uk
ORCID ID: orcid.org/0000-0003-1936-2995
Supplementary Table 7: Details of differentially expressed genes involved in photosynthesis, transport and biosynthesis of precursors of secondary metabolites identified in leaves and rhizomes of N. jatamansi and the details of the abbreviations used in the Fig. 5
Abbreviation used in Figure 5	Full name of the gene/product
AA7GT	Acyl-glucose dependent anthocyanin 7-O-glucosyltransferase
ABA	Abscisic acid
ADH	Alcohol dehydrogenase
Agl15	Agamous-like MADS-box AGL15-like protein
ALDH	Aldehyde dehydrogenase
AOC	Allene oxide cyclase
AP3	Apetala 3
APX	Ascorbate peroxidase
ARF	Auxin response factor
C3H	p-coumaroyl quinate/shikimate 3'-hydroxylase
C3H1	p-coumaroyl quinate/shikimate 3'-hydroxylase
C4H	Cinnamate 4-hydroxylase
CAB	Chlorophyll a-b binding protein
CAD	Cinnamyl alcohol dehydrogenase
CCoAOMT	Caffeoyl-CoA O-methyltransferase
CCR	Cinnamoyl-CoA reductase
CHI	Chalcone-flavonone isomerase
COMT	Caffeate O-methyltransferase
CSE	Caffeoylshikimate esterase
DHD/SHD	3-dehydroquinate dehydratase/shikimate dehydrogenase
DMAPP	Dimethylallyl pyrophosphate
DXP	1-deoxy-d-xylulose 5-phosphate
DXPS	1-Deoxy-Dxylulose-5-P synthase
DXR	1-deoxy-D-xylulose 5-phosphate reductoisomerase
EOT	(9Z,15Z)-(13S)-12,13-Epoxyoctadeca-9,11,15-trienoic acid
ERD 6 LIKE 16	Sugar transporter ERD6-like 16
F3H/F3'H	Flavanone 3-hydroxylase
FPP	Farnesyl diphosphate
FPS	FPP synthase
FRL	FRIGIDA-like protein
Fru-1-P	Fructose 1-phosphate
FT	Flowering Locus T
G6PDH	Glucose-6-phosphate dehydrogenase
GA	Gibberellic acid
GA2OX	Gibberellin 2-oxidase
GA2OX1	Gibberellin 2-beta-dioxygenase
GAP	Glyceraldehyde 3-phosphate
GAPDH	Glyceraldehyde 3-phosphate dehydrogenase
GASA3	Gibberellin-regulated protein 3, putative
GGPP	Geranylgeranyl diphosphate
GGPPS	GGPP synthase
GH3.3	Indole-3-acetic acid-amido synthetase GH3.3, putative
Glu-1-P	Glucose-1-phopshate
GPP	Geranyl pyrophosphate
GPX	Glutathione peroxidase
GR	Glutathione reductase
GSH	Glutathione
GSSG	Glutathione disulfide
GST	Glutathione S-transferase
GT	Flavonoid 3-O-glycosyltransferase
HCT	Hydroxycinnamoyl transferase
HDR	4-hydroxy-3-methylbut-2-enyl diphosphate reductase
HMBPP	(E)-4-Hydroxy-3-methyl-but-2-enyl pyrophosphate
HMG-Co A	3-hydroxy-3-methylglutaryl-CoA
HMGS	Hydroxymethylglutaryl-CoA synthase
HPOT	13-hydroperoxi-9,11,15-octadecatrienoic acid
HQT	Hydroxycinnamoyl-CoA quinate hydroxycinnamoyl transferase
IAA	Indole-3-acetic acid
IPP	Isopentenyl pyrophosphate
IPPI	Isopentenyl diphosphate isomerase
JMT	Jasmonate O-methyltransferase
KO	Ent-kaurene oxidase
LAR	Leucoanthocyanidin reductase
LOX	Lipoxygenase
MEP	2-C-methyl-D-erythritol 4-phosphate
MVA-2P	5-diphosphomevalonate
MVA-P	5-phosphomevalonate
MVD	Diphosphomevalonate decarboxylase
MVK	Mevalonate kinase
NCED	9-cis-epoxycarotenoid dioxygenase
NXS	Neoxanthin synthase
OAA	Oxaloacetate
OPDA	Oxo-phytodienoic acid
OPDA	Oxophytodienoic acid
OPDA reductase	12-oxophytodienoate reductase 1
PAL	Phenylalanine ammonia-lyase
PEP	Phosphoenol pyruvate
PEPC	Phosphoenolpyruvate carboxylase
PGK	Phosphoglycero kinase
PHYA	Phytochrome A
PIF3	Phytochrome interacting factor 3
PMK	Phosphomevalonate kinase
PPO	Polyphenoloxidase
PSI	Photosystem I
PSII	Photosystem II
PSY	Phytoene synthase
ROS	Reactive oxygen species
rpe	Rubulose phosphate 3-epimerase
Ru5P	Ribulose 5-phosphate
RuBISCO	Ribulose 1,5-bisphosphate carboxylase/oxygenase
RuBP	Ribulose 1,5-bisphosphate
S-1,7-P	Sedoheptulose 1,7-bisphosphate
S-7-P	Sedoheptulose 7-phosphate
SABP2	Salicylic acid-binding protein 2
SAMT	Salicylic acid carboxyl methyltransferase
SBPase	Sedoheptulose-bisphosphatase
SE1	Diphosphomevalonate decarboxylase (Mevalonate pyrophosphate decarboxylase)
SEP4.	Seplata 4
SOD	Superoxide dismutase
SUS	Sucrose synthase
TF	Transcription factor
TPI	Triose phosphate isomerase
TPP/TPS	Terpene synthase
VDE	Violaxanthin de-epoxidase
Xu-5-P	Xylulose 5-phosphate
ZEP	Zeaxanthin epoxidase
ω-3/ω-6 desaturase	Omega-3/Omega-6 desaturase

## Sheet: Up in Leaves
Original Research Article
Title of the manuscript:
De novo transcriptome analysis of the critically endangered alpine Himalayan herb Nardostachys jatamansi reveals the biosynthesis pathway genes of tissue-specific secondary metabolites
Nisha Dhiman1,2, Anil Kumar3, Dinesh Kumar3, Amita Bhattacharya1,2*
1Division of Biotechnology, CSIR-Institute of Himalayan Bioresource Technology, Palampur-176061, H.P., India
2Academy of Scientific and Innovative Research, CSIR-Institute of Himalayan Bioresource Technology, Palampur-176061, H.P., India
3Natural Product Chemistry and Process Development Division, CSIR-Institute of Himalayan Bioresource Technology, Palampur-176061, H.P., India
*Corresponding Author
Email address: amitabhatta@ihbt.res.in; amitabhatta@yahoo.co.uk
ORCID ID: orcid.org/0000-0003-1936-2995
Supplementary Table 7: Details of differentially expressed genes involved in photosynthesis, transport and biosynthesis of precursors of secondary metabolites identified in leaves and rhizomes of N. jatamansi
Unigene_ID	log2FoldChange	Protein Names	Gene Name	Organism Name	Pathway	Gene Ontology (GO)	Gene Ontology IDs	GO_MF	GO_BP	GO_CC
Energy/photosynthesis related transcripts
CAB genes
N1_c19482_g1_i1	3.45121	Chlorophyll a oxygenase, putative (EC 1.14.13.82)	RCOM_0920350	Ricinus communis (Castor bean)	NA	integral component of membrane [GO:0016021]; 2 iron, 2 sulfur cluster binding [GO:0051537]; chlorophyllide a oxygenase [overall] activity [GO:0010277]; vanillate monooxygenase activity [GO:0018489]	GO:0010277; GO:0016021; GO:0018489; GO:0051537	GO:0010277~chlorophyllide a oxygenase [overall] activity;GO:0018489~vanillate monooxygenase activity;GO:0051537~2 iron, 2 sulfur cluster binding	NA	GO:0016021~integral component of membrane
N1_c15312_g1_i1	6.54147	Chlorophyll a-b binding protein 7, chloroplastic (LHCI type II CAB-7)	CAB7	Solanum lycopersicum (Tomato) (Lycopersicon esculentum)	NA	chloroplast envelope [GO:0009941]; chloroplast thylakoid membrane [GO:0009535]; integral component of membrane [GO:0016021]; photosystem I [GO:0009522]; photosystem II [GO:0009523]; plastoglobule [GO:0010287]; chlorophyll binding [GO:0016168]; metal ion binding [GO:0046872]; pigment binding [GO:0031409]; photosynthesis, light harvesting in photosystem I [GO:0009768]; protein-chromophore linkage […	GO:0009416; GO:0009522; GO:0009523; GO:0009535; GO:0009768; GO:0009941; GO:0010287; GO:0016021; GO:0016168; GO:0018298; GO:0031409; GO:0046872	GO:0016168~chlorophyll binding;GO:0031409~pigment binding;GO:0046872~metal ion binding	GO:0009416~response to light stimulus;GO:0009768~photosynthesis, light harvesting in photosystem I;GO:0018298~protein-chromophore linkage	GO:0009522~photosystem I;GO:0009523~photosystem II;GO:0009535~chloroplast thylakoid membrane;GO:0009941~chloroplast envelope;GO:0010287~plastoglobule;GO:0016021~integral component of membrane
N1_c5765_g2_i1	5.31773	Chlorophyll a-b binding protein CP24 10A, chloroplastic (CAB-10A) (LHCP)	CAP10A	Solanum lycopersicum (Tomato) (Lycopersicon esculentum)	NA	chloroplast envelope [GO:0009941]; chloroplast thylakoid membrane [GO:0009535]; integral component of membrane [GO:0016021]; photosystem II [GO:0009523]; plastoglobule [GO:0010287]; chlorophyll binding [GO:0016168]; pigment binding [GO:0031409]; photosynthesis, light harvesting in photosystem I [GO:0009768]; protein-chromophore linkage [GO:0018298]; response to light stimulus [GO:0009416]	GO:0009416; GO:0009523; GO:0009535; GO:0009768; GO:0009941; GO:0010287; GO:0016021; GO:0016168; GO:0018298; GO:0031409	GO:0016168~chlorophyll binding;GO:0031409~pigment binding	GO:0009416~response to light stimulus;GO:0009768~photosynthesis, light harvesting in photosystem I;GO:0018298~protein-chromophore linkage	GO:0009523~photosystem II;GO:0009535~chloroplast thylakoid membrane;GO:0009941~chloroplast envelope;GO:0010287~plastoglobule;GO:0016021~integral component of membrane
N1_c5061_g1_i1	10.0468	Chlorophyll a-b binding protein, chloroplastic	TCM_033843	Theobroma cacao (Cacao) (Cocoa)	NA	chloroplast thylakoid membrane [GO:0009535]; integral component of membrane [GO:0016021]; photosystem I antenna complex [GO:0009782]; photosystem II [GO:0009523]; chlorophyll binding [GO:0016168]; pigment binding [GO:0031409]; protein homodimerization activity [GO:0042803]; photosynthesis, light harvesting in photosystem I [GO:0009768]; protein-chromophore linkage [GO:0018298]; response to cold […	GO:0009409; GO:0009523; GO:0009535; GO:0009644; GO:0009645; GO:0009768; GO:0009782; GO:0016021; GO:0016168; GO:0018298; GO:0031409; GO:0042803	GO:0016168~chlorophyll binding;GO:0031409~pigment binding;GO:0042803~protein homodimerization activity	GO:0009409~response to cold;GO:0009644~response to high light intensity;GO:0009645~response to low light intensity stimulus;GO:0009768~photosynthesis, light harvesting in photosystem I;GO:0018298~protein-chromophore linkage	GO:0009523~photosystem II;GO:0009535~chloroplast thylakoid membrane;GO:0009782~photosystem I antenna complex;GO:0016021~integral component of membrane
N1_c8100_g1_i2	9.97122	Chlorophyll a-b binding protein, chloroplastic	CAB4	Panax ginseng (Korean ginseng)	NA	chloroplast thylakoid membrane [GO:0009535]; integral component of membrane [GO:0016021]; photosystem I [GO:0009522]; photosystem II [GO:0009523]; chlorophyll binding [GO:0016168]; photosynthesis, light harvesting [GO:0009765]; protein-chromophore linkage [GO:0018298]	GO:0009522; GO:0009523; GO:0009535; GO:0009765; GO:0016021; GO:0016168; GO:0018298	GO:0016168~chlorophyll binding	GO:0009765~photosynthesis, light harvesting;GO:0018298~protein-chromophore linkage	GO:0009522~photosystem I;GO:0009523~photosystem II;GO:0009535~chloroplast thylakoid membrane;GO:0016021~integral component of membrane
N1_c17178_g1_i3	9.61665	Chlorophyll a-b binding protein, chloroplastic	PRUPE_ppa010081mg	Prunus persica (Peach) (Amygdalus persica)	NA	chloroplast thylakoid membrane [GO:0009535]; integral component of membrane [GO:0016021]; photosystem I [GO:0009522]; photosystem II [GO:0009523]; chlorophyll binding [GO:0016168]; photosynthesis, light harvesting [GO:0009765]; protein-chromophore linkage [GO:0018298]	GO:0009522; GO:0009523; GO:0009535; GO:0009765; GO:0016021; GO:0016168; GO:0018298	GO:0016168~chlorophyll binding	GO:0009765~photosynthesis, light harvesting;GO:0018298~protein-chromophore linkage	GO:0009522~photosystem I;GO:0009523~photosystem II;GO:0009535~chloroplast thylakoid membrane;GO:0016021~integral component of membrane
N1_c17178_g1_i1	9.59463	Chlorophyll a-b binding protein, chloroplastic	CAB	Panax ginseng (Korean ginseng)	NA	chloroplast thylakoid membrane [GO:0009535]; integral component of membrane [GO:0016021]; photosystem I [GO:0009522]; photosystem II [GO:0009523]; chlorophyll binding [GO:0016168]; photosynthesis, light harvesting [GO:0009765]; protein-chromophore linkage [GO:0018298]	GO:0009522; GO:0009523; GO:0009535; GO:0009765; GO:0016021; GO:0016168; GO:0018298	GO:0016168~chlorophyll binding	GO:0009765~photosynthesis, light harvesting;GO:0018298~protein-chromophore linkage	GO:0009522~photosystem I;GO:0009523~photosystem II;GO:0009535~chloroplast thylakoid membrane;GO:0016021~integral component of membrane
N1_c17178_g1_i2	8.64636	Chlorophyll a-b binding protein, chloroplastic	EUGRSUZ_D00321	Eucalyptus grandis (Flooded gum)	NA	chloroplast thylakoid membrane [GO:0009535]; integral component of membrane [GO:0016021]; photosystem I [GO:0009522]; photosystem II [GO:0009523]; chlorophyll binding [GO:0016168]; photosynthesis, light harvesting [GO:0009765]; protein-chromophore linkage [GO:0018298]	GO:0009522; GO:0009523; GO:0009535; GO:0009765; GO:0016021; GO:0016168; GO:0018298	GO:0016168~chlorophyll binding	GO:0009765~photosynthesis, light harvesting;GO:0018298~protein-chromophore linkage	GO:0009522~photosystem I;GO:0009523~photosystem II;GO:0009535~chloroplast thylakoid membrane;GO:0016021~integral component of membrane
N1_c5765_g3_i1	8.44342	Chlorophyll a-b binding protein, chloroplastic	DCAR_029208 DCAR_029209	Daucus carota subsp. sativus	NA	chloroplast thylakoid membrane [GO:0009535]; integral component of membrane [GO:0016021]; photosystem I [GO:0009522]; photosystem II [GO:0009523]; chlorophyll binding [GO:0016168]; photosynthesis, light harvesting [GO:0009765]; protein-chromophore linkage [GO:0018298]	GO:0009522; GO:0009523; GO:0009535; GO:0009765; GO:0016021; GO:0016168; GO:0018298	GO:0016168~chlorophyll binding	GO:0009765~photosynthesis, light harvesting;GO:0018298~protein-chromophore linkage	GO:0009522~photosystem I;GO:0009523~photosystem II;GO:0009535~chloroplast thylakoid membrane;GO:0016021~integral component of membrane
N1_c10759_g1_i2	7.05485	Chlorophyll a-b binding protein, chloroplastic	LOC107793205 LOC107790089	Nicotiana tabacum (Common tobacco)	NA	chloroplast thylakoid membrane [GO:0009535]; integral component of membrane [GO:0016021]; photosystem I [GO:0009522]; photosystem II [GO:0009523]; chlorophyll binding [GO:0016168]; photosynthesis, light harvesting [GO:0009765]; protein-chromophore linkage [GO:0018298]	GO:0009522; GO:0009523; GO:0009535; GO:0009765; GO:0016021; GO:0016168; GO:0018298	GO:0016168~chlorophyll binding	GO:0009765~photosynthesis, light harvesting;GO:0018298~protein-chromophore linkage	GO:0009522~photosystem I;GO:0009523~photosystem II;GO:0009535~chloroplast thylakoid membrane;GO:0016021~integral component of membrane
N1_c5864_g1_i1	6.0629	Chlorophyll a-b binding protein, chloroplastic	CAB5	Panax ginseng (Korean ginseng)	NA	chloroplast thylakoid membrane [GO:0009535]; integral component of membrane [GO:0016021]; photosystem I [GO:0009522]; photosystem II [GO:0009523]; chlorophyll binding [GO:0016168]; photosynthesis, light harvesting [GO:0009765]; protein-chromophore linkage [GO:0018298]	GO:0009522; GO:0009523; GO:0009535; GO:0009765; GO:0016021; GO:0016168; GO:0018298	GO:0016168~chlorophyll binding	GO:0009765~photosynthesis, light harvesting;GO:0018298~protein-chromophore linkage	GO:0009522~photosystem I;GO:0009523~photosystem II;GO:0009535~chloroplast thylakoid membrane;GO:0016021~integral component of membrane
N1_c15634_g1_i1	5.852	Chlorophyll a-b binding protein, chloroplastic	PRUPE_ppa009496mg	Prunus persica (Peach) (Amygdalus persica)	NA	integral component of membrane [GO:0016021]; photosystem I [GO:0009522]; photosystem II antenna complex [GO:0009783]; plastoglobule [GO:0010287]; PSII associated light-harvesting complex II [GO:0009517]; chlorophyll binding [GO:0016168]; protein domain specific binding [GO:0019904]; nonphotochemical quenching [GO:0010196]; photosynthesis, light harvesting [GO:0009765]; photosystem II assembly [GO…	GO:0009517; GO:0009522; GO:0009637; GO:0009765; GO:0009783; GO:0010114; GO:0010196; GO:0010207; GO:0010218; GO:0010287; GO:0016021; GO:0016168; GO:0018298; GO:0019904	GO:0016168~chlorophyll binding;GO:0019904~protein domain specific binding	GO:0009637~response to blue light;GO:0009765~photosynthesis, light harvesting;GO:0010114~response to red light;GO:0010196~nonphotochemical quenching;GO:0010207~photosystem II assembly;GO:0010218~response to far red light;GO:0018298~protein-chromophore linkage	GO:0009517~PSII associated light-harvesting complex II;GO:0009522~photosystem I;GO:0009783~photosystem II antenna complex;GO:0010287~plastoglobule;GO:0016021~integral component of membrane
N1_c12938_g1_i1	5.85042	Chlorophyll a-b binding protein, chloroplastic	NA	Lonicera japonica (Japanese honeysuckle) (Lonicera aureoreticulata)	NA	chloroplast thylakoid membrane [GO:0009535]; integral component of membrane [GO:0016021]; photosystem I [GO:0009522]; photosystem II [GO:0009523]; chlorophyll binding [GO:0016168]; photosynthesis, light harvesting [GO:0009765]; protein-chromophore linkage [GO:0018298]	GO:0009522; GO:0009523; GO:0009535; GO:0009765; GO:0016021; GO:0016168; GO:0018298	GO:0016168~chlorophyll binding	GO:0009765~photosynthesis, light harvesting;GO:0018298~protein-chromophore linkage	GO:0009522~photosystem I;GO:0009523~photosystem II;GO:0009535~chloroplast thylakoid membrane;GO:0016021~integral component of membrane
N1_c6899_g1_i1	5.77241	Chlorophyll a-b binding protein, chloroplastic	NA	Solanum lycopersicum (Tomato) (Lycopersicon esculentum)	NA	chloroplast envelope [GO:0009941]; chloroplast thylakoid membrane [GO:0009535]; integral component of membrane [GO:0016021]; photosystem I [GO:0009522]; photosystem II [GO:0009523]; plastoglobule [GO:0010287]; chlorophyll binding [GO:0016168]; pigment binding [GO:0031409]; photosynthesis, light harvesting in photosystem I [GO:0009768]; protein-chromophore linkage [GO:0018298]; response to light s…	GO:0009416; GO:0009522; GO:0009523; GO:0009535; GO:0009768; GO:0009941; GO:0010287; GO:0016021; GO:0016168; GO:0018298; GO:0031409	GO:0016168~chlorophyll binding;GO:0031409~pigment binding	GO:0009416~response to light stimulus;GO:0009768~photosynthesis, light harvesting in photosystem I;GO:0018298~protein-chromophore linkage	GO:0009522~photosystem I;GO:0009523~photosystem II;GO:0009535~chloroplast thylakoid membrane;GO:0009941~chloroplast envelope;GO:0010287~plastoglobule;GO:0016021~integral component of membrane
N1_c5765_g1_i1	5.40496	Chlorophyll a-b binding protein, chloroplastic	TanjilG_07970	Lupinus angustifolius (Narrow-leaved blue lupine)	NA	chloroplast thylakoid membrane [GO:0009535]; integral component of membrane [GO:0016021]; photosystem I [GO:0009522]; photosystem II [GO:0009523]; chlorophyll binding [GO:0016168]; photosynthesis, light harvesting [GO:0009765]; protein-chromophore linkage [GO:0018298]	GO:0009522; GO:0009523; GO:0009535; GO:0009765; GO:0016021; GO:0016168; GO:0018298	GO:0016168~chlorophyll binding	GO:0009765~photosynthesis, light harvesting;GO:0018298~protein-chromophore linkage	GO:0009522~photosystem I;GO:0009523~photosystem II;GO:0009535~chloroplast thylakoid membrane;GO:0016021~integral component of membrane
N1_c18129_g1_i1	5.11477	Chlorophyll a-b binding protein, chloroplastic	Lhcb6 LOC107792047	Nicotiana tabacum (Common tobacco)	NA	chloroplast thylakoid membrane [GO:0009535]; integral component of membrane [GO:0016021]; photosystem I [GO:0009522]; photosystem II [GO:0009523]; chlorophyll binding [GO:0016168]; photosynthesis, light harvesting [GO:0009765]; protein-chromophore linkage [GO:0018298]	GO:0009522; GO:0009523; GO:0009535; GO:0009765; GO:0016021; GO:0016168; GO:0018298	GO:0016168~chlorophyll binding	GO:0009765~photosynthesis, light harvesting;GO:0018298~protein-chromophore linkage	GO:0009522~photosystem I;GO:0009523~photosystem II;GO:0009535~chloroplast thylakoid membrane;GO:0016021~integral component of membrane
N2_c10074_g2_i1	4.55783	Chlorophyll a-b binding protein, chloroplastic	RCOM_0868050	Ricinus communis (Castor bean)	NA	chloroplast thylakoid membrane [GO:0009535]; integral component of membrane [GO:0016021]; photosystem I [GO:0009522]; photosystem II [GO:0009523]; chlorophyll binding [GO:0016168]; photosynthesis, light harvesting [GO:0009765]; protein-chromophore linkage [GO:0018298]	GO:0009522; GO:0009523; GO:0009535; GO:0009765; GO:0016021; GO:0016168; GO:0018298	GO:0016168~chlorophyll binding	GO:0009765~photosynthesis, light harvesting;GO:0018298~protein-chromophore linkage	GO:0009522~photosystem I;GO:0009523~photosystem II;GO:0009535~chloroplast thylakoid membrane;GO:0016021~integral component of membrane
N1_c8100_g2_i1	3.81436	Chlorophyll a-b binding protein, chloroplastic	LHCA4	Pelargonium incrassatum	NA	chloroplast thylakoid membrane [GO:0009535]; integral component of membrane [GO:0016021]; photosystem I [GO:0009522]; photosystem II [GO:0009523]; chlorophyll binding [GO:0016168]; photosynthesis, light harvesting [GO:0009765]; protein-chromophore linkage [GO:0018298]	GO:0009522; GO:0009523; GO:0009535; GO:0009765; GO:0016021; GO:0016168; GO:0018298	GO:0016168~chlorophyll binding	GO:0009765~photosynthesis, light harvesting;GO:0018298~protein-chromophore linkage	GO:0009522~photosystem I;GO:0009523~photosystem II;GO:0009535~chloroplast thylakoid membrane;GO:0016021~integral component of membrane
N2_c10941_g2_i1	3.71001	Chlorophyll a-b binding protein, chloroplastic	EUGRSUZ_B00523	Eucalyptus grandis (Flooded gum)	NA	chloroplast thylakoid membrane [GO:0009535]; integral component of membrane [GO:0016021]; photosystem I [GO:0009522]; photosystem II [GO:0009523]; chlorophyll binding [GO:0016168]; photosynthesis, light harvesting [GO:0009765]; protein-chromophore linkage [GO:0018298]	GO:0009522; GO:0009523; GO:0009535; GO:0009765; GO:0016021; GO:0016168; GO:0018298	GO:0016168~chlorophyll binding	GO:0009765~photosynthesis, light harvesting;GO:0018298~protein-chromophore linkage	GO:0009522~photosystem I;GO:0009523~photosystem II;GO:0009535~chloroplast thylakoid membrane;GO:0016021~integral component of membrane
N1_c16720_g1_i1	2.3915	Chlorophyll a-b binding protein, chloroplastic	RCOM_0711000	Ricinus communis (Castor bean)	NA	chloroplast thylakoid membrane [GO:0009535]; integral component of membrane [GO:0016021]; photosystem I [GO:0009522]; photosystem II [GO:0009523]; chlorophyll binding [GO:0016168]; photosynthesis, light harvesting [GO:0009765]; protein-chromophore linkage [GO:0018298]	GO:0009522; GO:0009523; GO:0009535; GO:0009765; GO:0016021; GO:0016168; GO:0018298	GO:0016168~chlorophyll binding	GO:0009765~photosynthesis, light harvesting;GO:0018298~protein-chromophore linkage	GO:0009522~photosystem I;GO:0009523~photosystem II;GO:0009535~chloroplast thylakoid membrane;GO:0016021~integral component of membrane
N1_c4137_g1_i1	8.20026	Chlorophyll a-b binding protein, chloroplastic (Fragment)	NA	Aralia elata (Japanese angelica tree)	NA	chloroplast thylakoid membrane [GO:0009535]; integral component of membrane [GO:0016021]; photosystem I [GO:0009522]; photosystem II [GO:0009523]; chlorophyll binding [GO:0016168]; photosynthesis, light harvesting [GO:0009765]; protein-chromophore linkage [GO:0018298]	GO:0009522; GO:0009523; GO:0009535; GO:0009765; GO:0016021; GO:0016168; GO:0018298	GO:0016168~chlorophyll binding	GO:0009765~photosynthesis, light harvesting;GO:0018298~protein-chromophore linkage	GO:0009522~photosystem I;GO:0009523~photosystem II;GO:0009535~chloroplast thylakoid membrane;GO:0016021~integral component of membrane
Chloroplast and photosynthesis
N1_c16988_g1_i2	2.16361	Chloroplast inner envelope protein, putative	RCOM_0990980	Ricinus communis (Castor bean)	NA	integral component of membrane [GO:0016021]; viral envelope [GO:0019031]; methyltransferase activity [GO:0008168]	GO:0008168; GO:0016021; GO:0019031	GO:0008168~methyltransferase activity	NA	GO:0016021~integral component of membrane;GO:0019031~viral envelope
N1_c19560_g7_i2	2.35708	Chloroplast malate dehydrogenase (malate dehydrogenase [NADP], chloroplastic-like)	chMDH LOC107776723	Nicotiana tabacum (Common tobacco)	NA	malate dehydrogenase (NADP+) activity [GO:0046554]; carbohydrate metabolic process [GO:0005975]; malate metabolic process [GO:0006108]	GO:0005975; GO:0006108; GO:0046554	GO:0046554~malate dehydrogenase (NADP+) activity	GO:0005975~carbohydrate metabolic process;GO:0006108~malate metabolic process	NA
N1_c17462_g1_i1	5.03739	Putative photosystem I reaction center subunit III, chloroplastic-like	NA	Solanum chacoense (Chaco potato)	NA	integral component of membrane [GO:0016021]; photosystem I reaction center [GO:0009538]; photosynthesis [GO:0015979]	GO:0009538; GO:0015979; GO:0016021	NA	GO:0015979~photosynthesis	GO:0009538~photosystem I reaction center;GO:0016021~integral component of membrane
N1_c11650_g1_i1	3.30499	Putative ribulose-phosphate 3-epimerase, chloroplastic-like	NA	Solanum chacoense (Chaco potato)	NA	racemase and epimerase activity, acting on carbohydrates and derivatives [GO:0016857]; carbohydrate metabolic process [GO:0005975]	GO:0005975; GO:0016857	GO:0016857~racemase and epimerase activity, acting on carbohydrates and derivatives	GO:0005975~carbohydrate metabolic process	NA
N1_c18352_g1_i2	6.16161	Putative thylakoid lumenal protein, chloroplastic-like	NA	Solanum chacoense (Chaco potato)	NA	NA	NA	NA	NA	NA
N1_c18352_g1_i1	5.56523	Putative thylakoid lumenal protein, chloroplastic-like	NA	Solanum chacoense (Chaco potato)	NA	NA	NA	NA	NA	NA
N1_c15056_g1_i1	14.902	Sedoheptulose-1,7-bisphosphatase, chloroplastic	S17P_0 A4A49_40254	Nicotiana attenuata (Coyote tobacco)	NA	phosphatase activity [GO:0016791]; carbohydrate metabolic process [GO:0005975]	GO:0005975; GO:0016791	GO:0016791~phosphatase activity	GO:0005975~carbohydrate metabolic process	NA
Photosystem related
N1_c18957_g4_i4	3.30118	Photosystem I assembly protein Ycf3	ycf3	Taraxacum kok-saghyz (Russian dandelion)	NA	chloroplast thylakoid membrane [GO:0009535]; photosynthesis [GO:0015979]	GO:0009535; GO:0015979	NA	GO:0015979~photosynthesis	GO:0009535~chloroplast thylakoid membrane
N1_c18957_g1_i1	2.84615	Photosystem I assembly protein Ycf3	ycf3 CP80_p063	Castanopsis concinna	NA	chloroplast thylakoid membrane [GO:0009535]; photosynthesis [GO:0015979]	GO:0009535; GO:0015979	NA	GO:0015979~photosynthesis	GO:0009535~chloroplast thylakoid membrane
N1_c18957_g7_i2	7.41228	Photosystem I P700 chlorophyll a apoprotein A1 (EC 1.97.1.12) (PSI-A) (PsaA)	psaA	Vicia sativa (Spring vetch) (Tare)	NA	chloroplast thylakoid membrane [GO:0009535]; integral component of membrane [GO:0016021]; photosystem I [GO:0009522]; 4 iron, 4 sulfur cluster binding [GO:0051539]; chlorophyll binding [GO:0016168]; electron carrier activity [GO:0009055]; magnesium ion binding [GO:0000287]; oxidoreductase activity [GO:0016491]; photosynthesis [GO:0015979]; protein-chromophore linkage [GO:0018298]	GO:0000287; GO:0009055; GO:0009522; GO:0009535; GO:0015979; GO:0016021; GO:0016168; GO:0016491; GO:0018298; GO:0051539	GO:0000287~magnesium ion binding;GO:0009055~electron carrier activity;GO:0016168~chlorophyll binding;GO:0016491~oxidoreductase activity;GO:0051539~4 iron, 4 sulfur cluster binding	GO:0015979~photosynthesis;GO:0018298~protein-chromophore linkage	GO:0009522~photosystem I;GO:0009535~chloroplast thylakoid membrane;GO:0016021~integral component of membrane
N1_c15323_g1_i1	4.44738	Photosystem I reaction center subunit II, chloroplast, putative	RCOM_0557350	Ricinus communis (Castor bean)	NA	photosystem I reaction center [GO:0009538]; photosynthesis [GO:0015979]	GO:0009538; GO:0015979	NA	GO:0015979~photosynthesis	GO:0009538~photosystem I reaction center
N1_c15720_g1_i1	5.90386	Photosystem I reaction center subunit XI, chloroplastic	LE_TR21647_c0_g1_i1_g.69532	Noccaea caerulescens (Alpine penny-cress) (Thlaspi caerulescens)	NA	integral component of membrane [GO:0016021]; photosystem I reaction center [GO:0009538]; photosynthesis [GO:0015979]	GO:0009538; GO:0015979; GO:0016021	NA	GO:0015979~photosynthesis	GO:0009538~photosystem I reaction center;GO:0016021~integral component of membrane
N1_c20374_g1_i1	7.47983	Photosystem II CP43 reaction center protein (Fragment)	psbC	Viburnum molle	NA	chloroplast thylakoid membrane [GO:0009535]; integral component of membrane [GO:0016021]; photosystem II [GO:0009523]; chlorophyll binding [GO:0016168]; electron transporter, transferring electrons within the cyclic electron transport pathway of photosynthesis activity [GO:0045156]; metal ion binding [GO:0046872]; photosynthetic electron transport in photosystem II [GO:0009772]; protein-chromopho…	GO:0009523; GO:0009535; GO:0009772; GO:0016021; GO:0016168; GO:0018298; GO:0045156; GO:0046872	GO:0016168~chlorophyll binding;GO:0045156~electron transporter, transferring electrons within the cyclic electron transport pathway of photosynthesis activity;GO:0046872~metal ion binding	GO:0009772~photosynthetic electron transport in photosystem II;GO:0018298~protein-chromophore linkage	GO:0009523~photosystem II;GO:0009535~chloroplast thylakoid membrane;GO:0016021~integral component of membrane
N1_c1981_g1_i1	8.47504	Photosystem II CP47 reaction center protein (Fragment)	psbB	Galearis rotundifolia	NA	chloroplast thylakoid membrane [GO:0009535]; integral component of membrane [GO:0016021]; photosystem II [GO:0009523]; chlorophyll binding [GO:0016168]; electron transporter, transferring electrons within the cyclic electron transport pathway of photosynthesis activity [GO:0045156]; photosynthetic electron transport in photosystem II [GO:0009772]; protein-chromophore linkage [GO:0018298]	GO:0009523; GO:0009535; GO:0009772; GO:0016021; GO:0016168; GO:0018298; GO:0045156	GO:0016168~chlorophyll binding;GO:0045156~electron transporter, transferring electrons within the cyclic electron transport pathway of photosynthesis activity	GO:0009772~photosynthetic electron transport in photosystem II;GO:0018298~protein-chromophore linkage	GO:0009523~photosystem II;GO:0009535~chloroplast thylakoid membrane;GO:0016021~integral component of membrane
N1_c843_g1_i1	7.59873	Photosystem II CP47 reaction center protein (Fragment)	psbB	Galearis rotundifolia	NA	chloroplast thylakoid membrane [GO:0009535]; integral component of membrane [GO:0016021]; photosystem II [GO:0009523]; chlorophyll binding [GO:0016168]; electron transporter, transferring electrons within the cyclic electron transport pathway of photosynthesis activity [GO:0045156]; photosynthetic electron transport in photosystem II [GO:0009772]; protein-chromophore linkage [GO:0018298]	GO:0009523; GO:0009535; GO:0009772; GO:0016021; GO:0016168; GO:0018298; GO:0045156	GO:0016168~chlorophyll binding;GO:0045156~electron transporter, transferring electrons within the cyclic electron transport pathway of photosynthesis activity	GO:0009772~photosynthetic electron transport in photosystem II;GO:0018298~protein-chromophore linkage	GO:0009523~photosystem II;GO:0009535~chloroplast thylakoid membrane;GO:0016021~integral component of membrane
N1_c16273_g3_i1	8.26072	Photosystem II CP47 reaction center protein (PSII 47 kDa protein) (Protein CP-47)	psbB STCp047	Sedum takesimense	NA	chloroplast thylakoid membrane [GO:0009535]; integral component of membrane [GO:0016021]; photosystem II [GO:0009523]; chlorophyll binding [GO:0016168]; electron transporter, transferring electrons within the cyclic electron transport pathway of photosynthesis activity [GO:0045156]; photosynthetic electron transport in photosystem II [GO:0009772]; protein-chromophore linkage [GO:0018298]	GO:0009523; GO:0009535; GO:0009772; GO:0016021; GO:0016168; GO:0018298; GO:0045156	GO:0016168~chlorophyll binding;GO:0045156~electron transporter, transferring electrons within the cyclic electron transport pathway of photosynthesis activity	GO:0009772~photosynthetic electron transport in photosystem II;GO:0018298~protein-chromophore linkage	GO:0009523~photosystem II;GO:0009535~chloroplast thylakoid membrane;GO:0016021~integral component of membrane
N1_c16273_g3_i2	7.32191	Photosystem II CP47 reaction center protein (PSII 47 kDa protein) (Protein CP-47)	psbB STCp047	Sedum takesimense	NA	chloroplast thylakoid membrane [GO:0009535]; integral component of membrane [GO:0016021]; photosystem II [GO:0009523]; chlorophyll binding [GO:0016168]; electron transporter, transferring electrons within the cyclic electron transport pathway of photosynthesis activity [GO:0045156]; photosynthetic electron transport in photosystem II [GO:0009772]; protein-chromophore linkage [GO:0018298]	GO:0009523; GO:0009535; GO:0009772; GO:0016021; GO:0016168; GO:0018298; GO:0045156	GO:0016168~chlorophyll binding;GO:0045156~electron transporter, transferring electrons within the cyclic electron transport pathway of photosynthesis activity	GO:0009772~photosynthetic electron transport in photosystem II;GO:0018298~protein-chromophore linkage	GO:0009523~photosystem II;GO:0009535~chloroplast thylakoid membrane;GO:0016021~integral component of membrane
N1_c16273_g3_i3	7.26684	Photosystem II CP47 reaction center protein (PSII 47 kDa protein) (Protein CP-47)	psbB STCp047	Sedum takesimense	NA	chloroplast thylakoid membrane [GO:0009535]; integral component of membrane [GO:0016021]; photosystem II [GO:0009523]; chlorophyll binding [GO:0016168]; electron transporter, transferring electrons within the cyclic electron transport pathway of photosynthesis activity [GO:0045156]; photosynthetic electron transport in photosystem II [GO:0009772]; protein-chromophore linkage [GO:0018298]	GO:0009523; GO:0009535; GO:0009772; GO:0016021; GO:0016168; GO:0018298; GO:0045156	GO:0016168~chlorophyll binding;GO:0045156~electron transporter, transferring electrons within the cyclic electron transport pathway of photosynthesis activity	GO:0009772~photosynthetic electron transport in photosystem II;GO:0018298~protein-chromophore linkage	GO:0009523~photosystem II;GO:0009535~chloroplast thylakoid membrane;GO:0016021~integral component of membrane
N1_c22791_g1_i1	10.2357	Photosystem II protein D1 (PSII D1 protein) (EC 1.10.3.9) (Photosystem II Q(B) protein)	psbA	Ficus racemosa	NA	chloroplast thylakoid membrane [GO:0009535]; integral component of membrane [GO:0016021]; photosystem II [GO:0009523]; chlorophyll binding [GO:0016168]; electron transporter, transferring electrons within the cyclic electron transport pathway of photosynthesis activity [GO:0045156]; iron ion binding [GO:0005506]; oxidoreductase activity, acting on diphenols and related substances as donors, oxyge…	GO:0005506; GO:0009523; GO:0009535; GO:0009635; GO:0009772; GO:0016021; GO:0016168; GO:0016682; GO:0018298; GO:0045156	GO:0005506~iron ion binding;GO:0016168~chlorophyll binding;GO:0016682~oxidoreductase activity, acting on diphenols and related substances as donors, oxygen as acceptor;GO:0045156~electron transporter, transferring electrons within the cyclic electron transport pathway of photosynthesis activity	GO:0009635~response to herbicide;GO:0009772~photosynthetic electron transport in photosystem II;GO:0018298~protein-chromophore linkage	GO:0009523~photosystem II;GO:0009535~chloroplast thylakoid membrane;GO:0016021~integral component of membrane
N1_c20901_g1_i1	9.85586	Photosystem II protein D1 (PSII D1 protein) (EC 1.10.3.9) (Photosystem II Q(B) protein)	psbA	Eustrephus latifolius (Wombat berry)	NA	integral component of membrane [GO:0016021]; photosystem II [GO:0009523]; plastid [GO:0009536]; thylakoid membrane [GO:0042651]; chlorophyll binding [GO:0016168]; electron transporter, transferring electrons within the cyclic electron transport pathway of photosynthesis activity [GO:0045156]; iron ion binding [GO:0005506]; oxidoreductase activity, acting on diphenols and related substances as don…	GO:0005506; GO:0009523; GO:0009536; GO:0009635; GO:0009772; GO:0016021; GO:0016168; GO:0016682; GO:0018298; GO:0042651; GO:0045156	GO:0005506~iron ion binding;GO:0016168~chlorophyll binding;GO:0016682~oxidoreductase activity, acting on diphenols and related substances as donors, oxygen as acceptor;GO:0045156~electron transporter, transferring electrons within the cyclic electron transport pathway of photosynthesis activity	GO:0009635~response to herbicide;GO:0009772~photosynthetic electron transport in photosystem II;GO:0018298~protein-chromophore linkage	GO:0009523~photosystem II;GO:0009536~plastid;GO:0016021~integral component of membrane;GO:0042651~thylakoid membrane
N1_c21534_g1_i1	3.66656	Photosystem II protein M	psbM	Cynanchum auriculatum	NA	chloroplast [GO:0009507]	GO:0009507	NA	NA	GO:0009507~chloroplast
N1_c4416_g1_i1	4.9804	Photosystem II reaction center protein K (PSII-K)	psbK CP80_p081	Castanopsis concinna	NA	chloroplast thylakoid membrane [GO:0009535]; integral component of membrane [GO:0016021]; photosystem II reaction center [GO:0009539]; photosynthesis [GO:0015979]	GO:0009535; GO:0009539; GO:0015979; GO:0016021	NA	GO:0015979~photosynthesis	GO:0009535~chloroplast thylakoid membrane;GO:0009539~photosystem II reaction center;GO:0016021~integral component of membrane
N1_c10902_g1_i1	2.00263	Photosystem II reaction center Psb28 protein	MIMGU_mgv1a014663mg	Erythranthe guttata (Yellow monkey flower) (Mimulus guttatus)	NA	photosystem II oxygen evolving complex [GO:0009654]; photosynthesis [GO:0015979]	GO:0009654; GO:0015979	NA	GO:0015979~photosynthesis	GO:0009654~photosystem II oxygen evolving complex
N1_c12441_g1_i1	7.33483	Photosystem ii reaction center w protein, chloroplastic	PSBW_1 A4A49_05181	Nicotiana attenuata (Coyote tobacco)	NA	chloroplast [GO:0009507]; integral component of membrane [GO:0016021]; photosystem II [GO:0009523]; photosynthesis [GO:0015979]	GO:0009507; GO:0009523; GO:0015979; GO:0016021	NA	GO:0015979~photosynthesis	GO:0009507~chloroplast;GO:0009523~photosystem II;GO:0016021~integral component of membrane
N1_c16952_g2_i2	7.20996	Photosystem II reaction center W protein, chloroplastic	glysoja_019139	Glycine soja (Wild soybean)	NA	chloroplast [GO:0009507]; integral component of membrane [GO:0016021]; photosystem II [GO:0009523]; photosynthesis [GO:0015979]	GO:0009507; GO:0009523; GO:0015979; GO:0016021	NA	GO:0015979~photosynthesis	GO:0009507~chloroplast;GO:0009523~photosystem II;GO:0016021~integral component of membrane
Ribulose bisphosphate carboxylase
N1_c11326_g2_i1	8.47804	Ribulose bisphosphate carboxylase large chain (EC 4.1.1.39) (Fragment)	rbcL	Valeriana edulis	NA	chloroplast [GO:0009507]; magnesium ion binding [GO:0000287]; monooxygenase activity [GO:0004497]; ribulose-bisphosphate carboxylase activity [GO:0016984]; photorespiration [GO:0009853]; reductive pentose-phosphate cycle [GO:0019253]	GO:0000287; GO:0004497; GO:0009507; GO:0009853; GO:0016984; GO:0019253	GO:0000287~magnesium ion binding;GO:0004497~monooxygenase activity;GO:0016984~ribulose-bisphosphate carboxylase activity	GO:0009853~photorespiration;GO:0019253~reductive pentose-phosphate cycle	GO:0009507~chloroplast
N1_c14637_g1_i1	7.18477	Ribulose bisphosphate carboxylase small chain (EC 4.1.1.39)	NA	Panax ginseng (Korean ginseng)	NA	chloroplast [GO:0009507]; monooxygenase activity [GO:0004497]; ribulose-bisphosphate carboxylase activity [GO:0016984]; carbon fixation [GO:0015977]; photorespiration [GO:0009853]; photosynthesis [GO:0015979]	GO:0004497; GO:0009507; GO:0009853; GO:0015977; GO:0015979; GO:0016984	GO:0004497~monooxygenase activity;GO:0016984~ribulose-bisphosphate carboxylase activity	GO:0009853~photorespiration;GO:0015977~carbon fixation;GO:0015979~photosynthesis	GO:0009507~chloroplast
N1_c15128_g1_i1	3.61591	Ribulose bisphosphate carboxylase small chain (EC 4.1.1.39)	NA	Wollemia nobilis	NA	plastid [GO:0009536]; monooxygenase activity [GO:0004497]; ribulose-bisphosphate carboxylase activity [GO:0016984]; carbon fixation [GO:0015977]; photorespiration [GO:0009853]; photosynthesis [GO:0015979]	GO:0004497; GO:0009536; GO:0009853; GO:0015977; GO:0015979; GO:0016984	GO:0004497~monooxygenase activity;GO:0016984~ribulose-bisphosphate carboxylase activity	GO:0009853~photorespiration;GO:0015977~carbon fixation;GO:0015979~photosynthesis	GO:0009536~plastid
N1_c20828_g1_i1	8.41109	Ribulose bisphosphate carboxylase small chain (EC 4.1.1.39)	RCOM_1571640	Ricinus communis (Castor bean)	NA	chloroplast [GO:0009507]; monooxygenase activity [GO:0004497]; ribulose-bisphosphate carboxylase activity [GO:0016984]; carbon fixation [GO:0015977]; photorespiration [GO:0009853]; photosynthesis [GO:0015979]	GO:0004497; GO:0009507; GO:0009853; GO:0015977; GO:0015979; GO:0016984	GO:0004497~monooxygenase activity;GO:0016984~ribulose-bisphosphate carboxylase activity	GO:0009853~photorespiration;GO:0015977~carbon fixation;GO:0015979~photosynthesis	GO:0009507~chloroplast
Growth and development related transcripts
Carbohydrate metabolism
Sucrose synthase	SUS
N1_c9585_g1_i1	2.26222	Sucrose synthase (EC 2.4.1.13)	Sus2	Phelipanche ramosa (Hemp broomrape) (Orobanche ramosa)	NA	sucrose synthase activity [GO:0016157]; sucrose metabolic process [GO:0005985]	GO:0005985; GO:0016157	GO:0016157~sucrose synthase activity	GO:0005985~sucrose metabolic process	NA
Starch biosynthesis
Glucose-1-phosphate adenylyltransferase (EC 2.7.7.27) (ADP-glucose pyrophosphorylase)
N1_c14251_g1_i1	6.18688	Glucose-1-phosphate adenylyltransferase (EC 2.7.7.27) (ADP-glucose pyrophosphorylase)	RCOM_0913740	Ricinus communis (Castor bean)	PATHWAY: Glycan biosynthesis; starch biosynthesis. {ECO:0000256|RuleBase:RU362093}.	chloroplast [GO:0009507]; ATP binding [GO:0005524]; glucose-1-phosphate adenylyltransferase activity [GO:0008878]; glycogen biosynthetic process [GO:0005978]; starch biosynthetic process [GO:0019252]	GO:0005524; GO:0005978; GO:0008878; GO:0009507; GO:0019252	GO:0005524~ATP binding;GO:0008878~glucose-1-phosphate adenylyltransferase activity	GO:0005978~glycogen biosynthetic process;GO:0019252~starch biosynthetic process	GO:0009507~chloroplast
N1_c19875_g1_i1	3.30118	Glucose-1-phosphate adenylyltransferase (EC 2.7.7.27) (ADP-glucose pyrophosphorylase)	AGPL1	Nelumbo nucifera (Sacred lotus)	PATHWAY: Glycan biosynthesis; starch biosynthesis. {ECO:0000256|RuleBase:RU362093}.	chloroplast [GO:0009507]; ATP binding [GO:0005524]; glucose-1-phosphate adenylyltransferase activity [GO:0008878]; glycogen biosynthetic process [GO:0005978]; starch biosynthetic process [GO:0019252]	GO:0005524; GO:0005978; GO:0008878; GO:0009507; GO:0019252	GO:0005524~ATP binding;GO:0008878~glucose-1-phosphate adenylyltransferase activity	GO:0005978~glycogen biosynthetic process;GO:0019252~starch biosynthetic process	GO:0009507~chloroplast
Lipids related
Lipid transfer
N1_c4613_g1_i1	2.16475	Protease inhibitor/seed storage/lipid transfer family protein	POPTR_0008s06210g	Populus trichocarpa (Western balsam poplar) (Populus balsamifera subsp. trichocarpa)	NA	peptidase activity [GO:0008233]	GO:0008233	GO:0008233~peptidase activity	NA	NA
3-ketoacyl-CoA synthase (EC 2.3.1.-)
N1_c12080_g1_i1	6.58417	3-ketoacyl-CoA synthase (EC 2.3.1.-)	GSCOC_T00040274001	Coffea canephora (Robusta coffee)	PATHWAY: Lipid metabolism; fatty acid biosynthesis. {ECO:0000256|PIRNR:PIRNR036417}.	integral component of membrane [GO:0016021]; transferase activity, transferring acyl groups other than amino-acyl groups [GO:0016747]; fatty acid biosynthetic process [GO:0006633]	GO:0006633; GO:0016021; GO:0016747	GO:0016747~transferase activity, transferring acyl groups other than amino-acyl groups	GO:0006633~fatty acid biosynthetic process	GO:0016021~integral component of membrane
N1_c14059_g1_i1	4.60753	3-ketoacyl-CoA synthase (EC 2.3.1.-)	NA	Solanum lycopersicum (Tomato) (Lycopersicon esculentum)	PATHWAY: Lipid metabolism; fatty acid biosynthesis. {ECO:0000256|PIRNR:PIRNR036417}.	integral component of membrane [GO:0016021]; transferase activity, transferring acyl groups other than amino-acyl groups [GO:0016747]; fatty acid biosynthetic process [GO:0006633]	GO:0006633; GO:0016021; GO:0016747	GO:0016747~transferase activity, transferring acyl groups other than amino-acyl groups	GO:0006633~fatty acid biosynthetic process	GO:0016021~integral component of membrane
N1_c1434_g1_i2	2.54624	3-ketoacyl-CoA synthase (EC 2.3.1.-)	Ccrd_018906	Cynara cardunculus var. scolymus (Globe artichoke) (Cynara scolymus)	PATHWAY: Lipid metabolism; fatty acid biosynthesis. {ECO:0000256|PIRNR:PIRNR036417}.	integral component of membrane [GO:0016021]; transferase activity, transferring acyl groups other than amino-acyl groups [GO:0016747]; fatty acid biosynthetic process [GO:0006633]	GO:0006633; GO:0016021; GO:0016747	GO:0016747~transferase activity, transferring acyl groups other than amino-acyl groups	GO:0006633~fatty acid biosynthetic process	GO:0016021~integral component of membrane
N1_c17203_g1_i1	3.90015	3-ketoacyl-CoA synthase (EC 2.3.1.-)	RCOM_0131250	Ricinus communis (Castor bean)	PATHWAY: Lipid metabolism; fatty acid biosynthesis. {ECO:0000256|PIRNR:PIRNR036417}.	integral component of membrane [GO:0016021]; transferase activity, transferring acyl groups other than amino-acyl groups [GO:0016747]; fatty acid biosynthetic process [GO:0006633]	GO:0006633; GO:0016021; GO:0016747	GO:0016747~transferase activity, transferring acyl groups other than amino-acyl groups	GO:0006633~fatty acid biosynthetic process	GO:0016021~integral component of membrane
N1_c17203_g1_i2	5.02193	3-ketoacyl-CoA synthase (EC 2.3.1.-)	VIT_15s0048g02720	Vitis vinifera (Grape)	PATHWAY: Lipid metabolism; fatty acid biosynthesis. {ECO:0000256|PIRNR:PIRNR036417}.	integral component of membrane [GO:0016021]; transferase activity, transferring acyl groups other than amino-acyl groups [GO:0016747]; fatty acid biosynthetic process [GO:0006633]	GO:0006633; GO:0016021; GO:0016747	GO:0016747~transferase activity, transferring acyl groups other than amino-acyl groups	GO:0006633~fatty acid biosynthetic process	GO:0016021~integral component of membrane
N1_c20598_g1_i1	6.54788	3-ketoacyl-CoA synthase (EC 2.3.1.-)	PRUPE_ppa021836mg	Prunus persica (Peach) (Amygdalus persica)	PATHWAY: Lipid metabolism; fatty acid biosynthesis. {ECO:0000256|PIRNR:PIRNR036417}.	membrane [GO:0016020]; transferase activity, transferring acyl groups other than amino-acyl groups [GO:0016747]; fatty acid biosynthetic process [GO:0006633]	GO:0006633; GO:0016020; GO:0016747	GO:0016747~transferase activity, transferring acyl groups other than amino-acyl groups	GO:0006633~fatty acid biosynthetic process	GO:0016020~membrane
N1_c3591_g1_i1	8.20026	3-ketoacyl-CoA synthase (EC 2.3.1.-)	DCAR_003337	Daucus carota subsp. sativus	PATHWAY: Lipid metabolism; fatty acid biosynthesis. {ECO:0000256|PIRNR:PIRNR036417}.	integral component of membrane [GO:0016021]; transferase activity, transferring acyl groups other than amino-acyl groups [GO:0016747]; fatty acid biosynthetic process [GO:0006633]	GO:0006633; GO:0016021; GO:0016747	GO:0016747~transferase activity, transferring acyl groups other than amino-acyl groups	GO:0006633~fatty acid biosynthetic process	GO:0016021~integral component of membrane
N1_c9307_g3_i1	2.94615	3-ketoacyl-CoA synthase (EC 2.3.1.-)	MIMGU_mgv1a005164mg	Erythranthe guttata (Yellow monkey flower) (Mimulus guttatus)	PATHWAY: Lipid metabolism; fatty acid biosynthesis. {ECO:0000256|PIRNR:PIRNR036417}.	integral component of membrane [GO:0016021]; transferase activity, transferring acyl groups other than amino-acyl groups [GO:0016747]; fatty acid biosynthetic process [GO:0006633]	GO:0006633; GO:0016021; GO:0016747	GO:0016747~transferase activity, transferring acyl groups other than amino-acyl groups	GO:0006633~fatty acid biosynthetic process	GO:0016021~integral component of membrane
BEL1
N1_c19751_g2_i1	3.68263	BEL1-like homeodomain protein 2 isoform 1	TCM_000479	Theobroma cacao (Cacao) (Cocoa)	NA	nucleus [GO:0005634]; DNA binding [GO:0003677]; regulation of transcription, DNA-templated [GO:0006355]	GO:0003677; GO:0005634; GO:0006355	GO:0003677~DNA binding	GO:0006355~regulation of transcription, DNA-templated	GO:0005634~nucleus
YABBY		Involved in flowering, leaf and shoot development
N1_c11194_g1_i1	10.4798	Putative axial regulator yabby 2	YAB2 A4A49_23983	Nicotiana attenuata (Coyote tobacco)	NA	multicellular organism development [GO:0007275]	GO:0007275	NA	GO:0007275~multicellular organismal development	NA
N1_c9776_g2_i1	4.98105	YABBY-like transcription factor GRAMINIFOLIA	GRAM	Antirrhinum majus (Garden snapdragon)	NA	multicellular organism development [GO:0007275]	GO:0007275	NA	GO:0007275~multicellular organismal development	NA
Hormones related
Jasmonic acid
JMT
N1_c2109_g1_i1	7.54015	Jasmonic acid carboxyl methyltransferase	TCM_034091	Theobroma cacao (Cacao) (Cocoa)	NA	methyltransferase activity [GO:0008168]	GO:0008168	GO:0008168~methyltransferase activity	NA	NA
Salicylic acid
N1_c12551_g1_i1	12.0667	Salicylate O-methyltransferase	F383_15116	Gossypium arboreum (Tree cotton) (Gossypium nanking)	NA	methyltransferase activity [GO:0008168]	GO:0008168	GO:0008168~methyltransferase activity	NA	NA
N1_c18885_g1_i1	5.0307	Salicylic acid-binding protein 2	SABP2	Nicotiana benthamiana	NA	NA	NA	NA	NA	NA
Auxin responsive SAUR protein
N1_c16502_g1_i1	4.12499	Auxin responsive SAUR protein	Ccrd_017564	Cynara cardunculus var. scolymus (Globe artichoke) (Cynara scolymus)	NA	response to auxin [GO:0009733]	GO:0009733	NA	GO:0009733~response to auxin	NA
Auxin-repressed protein
N1_c14176_g1_i1	3.187	Auxin-repressed 12.5 kDa	F383_20495	Gossypium arboreum (Tree cotton) (Gossypium nanking)	NA	NA	NA	NA	NA	NA
N1_c14176_g1_i2	3.11248	Auxin-repressed 12.5 kDa	F383_20495	Gossypium arboreum (Tree cotton) (Gossypium nanking)	NA	NA	NA	NA	NA	NA
N1_c14804_g1_i1	3.16732	Auxin-repressed protein	NA	Paeonia suffruticosa (Tree peony) (Paeonia moutan)	NA	NA	NA	NA	NA	NA
N1_c14804_g1_i2	2.80162	Auxin-repressed protein	NA	Paeonia suffruticosa (Tree peony) (Paeonia moutan)	NA	NA	NA	NA	NA	NA
Brassinosteroid
N1_c17823_g1_i1	2.04911	BRASSINOSTEROID INSENSITIVE 1-associated receptor kinase 1, putative	RCOM_0853180	Ricinus communis (Castor bean)	NA	integral component of membrane [GO:0016021]; ATP binding [GO:0005524]; protein kinase activity [GO:0004672]	GO:0004672; GO:0005524; GO:0016021	GO:0004672~protein kinase activity;GO:0005524~ATP binding	NA	GO:0016021~integral component of membrane
N1_c12955_g2_i1	2.4915	BRASSINOSTEROID INSENSITIVE 1-associated receptor kinase 1, putative (EC 2.7.11.30)	RCOM_1486470	Ricinus communis (Castor bean)	NA	integral component of membrane [GO:0016021]; ATP binding [GO:0005524]; protein kinase activity [GO:0004672]	GO:0004672; GO:0005524; GO:0016021	GO:0004672~protein kinase activity;GO:0005524~ATP binding	NA	GO:0016021~integral component of membrane
N1_c12955_g2_i2	4.73471	BRASSINOSTEROID INSENSITIVE 1-associated receptor kinase 1, putative (EC 2.7.11.30)	RCOM_1486470	Ricinus communis (Castor bean)	NA	integral component of membrane [GO:0016021]; ATP binding [GO:0005524]; protein kinase activity [GO:0004672]	GO:0004672; GO:0005524; GO:0016021	GO:0004672~protein kinase activity;GO:0005524~ATP binding	NA	GO:0016021~integral component of membrane
Abscisic acid pathway genes
Zeaxanthin epioxidase
N1_c12141_g1_i1	3.16575	Zeaxanthin epoxidase, chloroplastic	glysoja_043458	Glycine soja (Wild soybean)	NA	NA	NA	NA	NA	NA
Violaxanthin deepoxidase
N1_c9161_g2_i1	-8.47504	Violaxanthin deepoxidase	VDE	Chrysanthemum morifolium (Florist's daisy) (Dendranthema grandiflorum)	NA	chloroplast [GO:0009507]; violaxanthin de-epoxidase activity [GO:0046422]	GO:0009507; GO:0046422	GO:0046422~violaxanthin de-epoxidase activity	NA	GO:0009507~chloroplast
MYC
N1_c15800_g1_i1	3.12095	MYC2 trancriptor	MYC2b	Camellia sinensis (Tea)	NA	protein dimerization activity [GO:0046983]	GO:0046983	GO:0046983~protein dimerization activity	NA	NA
N1_c7753_g1_i1	2.44648	Transcription factor MYC4	NA	Catalpa bungei	NA	protein dimerization activity [GO:0046983]	GO:0046983	GO:0046983~protein dimerization activity	NA	NA
CIB1
N1_c9253_g3_i1	8.2376	Cryptochrome-interacting basic-helix-loop-helix 1, putative isoform 4	TCM_006871	Theobroma cacao (Cacao) (Cocoa)	NA	protein dimerization activity [GO:0046983]	GO:0046983	GO:0046983~protein dimerization activity	NA	NA
Constans-like 11
N1_c18798_g1_i2	2.10519	Putative zinc finger CONSTANS-LIKE 11-like protein	F383_33985	Gossypium arboreum (Tree cotton) (Gossypium nanking)	NA	intracellular [GO:0005622]; zinc ion binding [GO:0008270]	GO:0005622; GO:0008270	GO:0008270~zinc ion binding	NA	GO:0005622~intracellular
Constans-like 2
N1_c11653_g2_i1	9.37585	Zinc finger protein CONSTANS-LIKE 2	TCM_019107	Theobroma cacao (Cacao) (Cocoa)	NA	nucleus [GO:0005634]; zinc ion binding [GO:0008270]	GO:0005634; GO:0008270	GO:0008270~zinc ion binding	NA	GO:0005634~nucleus
Putative CONSTANS interacting protein 2a-like
N1_c18128_g1_i1	2.31551	Putative CONSTANS interacting protein 2a-like	NA	Solanum chacoense (Chaco potato)	NA	nucleus [GO:0005634]; protein heterodimerization activity [GO:0046982]	GO:0005634; GO:0046982	GO:0046982~protein heterodimerization activity	NA	GO:0005634~nucleus
N1_c18128_g1_i2	2.58784	Putative CONSTANS interacting protein 2a-like	NA	Solanum chacoense (Chaco potato)	NA	nucleus [GO:0005634]; protein heterodimerization activity [GO:0046982]	GO:0005634; GO:0046982	GO:0046982~protein heterodimerization activity	NA	GO:0005634~nucleus
Agamous-like MADS-box AGL15-like protein
N1_c11289_g1_i1	9.96009	Agamous-like MADS-box AGL15-like protein	NA	Lonicera macranthoides	NA	nucleus [GO:0005634]; protein dimerization activity [GO:0046983]; RNA polymerase II regulatory region sequence-specific DNA binding [GO:0000977]; transcription factor activity, sequence-specific DNA binding [GO:0003700]; MAPK cascade [GO:0000165]; positive regulation of transcription from RNA polymerase II promoter [GO:0045944]; transcription, DNA-templated [GO:0006351]	GO:0000165; GO:0000977; GO:0003700; GO:0005634; GO:0006351; GO:0045944; GO:0046983	GO:0000977~RNA polymerase II regulatory region sequence-specific DNA binding;GO:0003700~sequence-specific DNA binding transcription factor activity;GO:0046983~protein dimerization activity	GO:0000165~MAPK cascade;GO:0006351~transcription, DNA-templated;GO:0045944~positive regulation of transcription from RNA polymerase II promoter	GO:0005634~nucleus
SEPlata4
N1_c9096_g1_i1	4.6719
Long day photoperiod
N1_c14989_g1_i1	2.8628	Uncharacterized protein	POPTR_0008s19520g	Populus trichocarpa (Western balsam poplar) (Populus balsamifera subsp. trichocarpa)	NA	integral component of membrane [GO:0016021]; nucleus [GO:0005634]; negative regulation of photomorphogenesis [GO:0010100]; positive gravitropism [GO:0009958]; positive regulation of lateral root development [GO:1901333]; positive regulation of long-day photoperiodism, flowering [GO:0048578]; regulation of abscisic acid-activated signaling pathway [GO:0009787]; regulation of anthocyanin biosynthet…	GO:0005634; GO:0009642; GO:0009787; GO:0009958; GO:0010100; GO:0010380; GO:0016021; GO:0031540; GO:0048578; GO:0090227; GO:1901333	NA	GO:0009642~response to light intensity;GO:0009787~regulation of abscisic acid-activated signaling pathway;GO:0009958~positive gravitropism;GO:0010100~negative regulation of photomorphogenesis;GO:0010380~regulation of chlorophyll biosynthetic process;GO:0031540~regulation of anthocyanin biosynthetic process;GO:0048578~positive regulation of long-day photoperiodism, flowering;GO:0090227~regulation …	GO:0005634~nucleus;GO:0016021~integral component of membrane
N2_c18762_g2_i2	2.24636	Putative uncharacterized protein	VIT_17s0000g01130	Vitis vinifera (Grape)	NA	cytoplasm [GO:0005737]; nucleus [GO:0005634]; protein heterodimerization activity [GO:0046982]; negative regulation of long-day photoperiodism, flowering [GO:0048579]	GO:0005634; GO:0005737; GO:0046982; GO:0048579	GO:0046982~protein heterodimerization activity	GO:0048579~negative regulation of long-day photoperiodism, flowering	GO:0005634~nucleus;GO:0005737~cytoplasm
PIF
N1_c18349_g1_i1	6.89668	Transcription factor PIF3 (Fragment)	KK1_010954	Cajanus cajan (Pigeon pea) (Cajanus indicus)	NA	protein dimerization activity [GO:0046983]	GO:0046983	GO:0046983~protein dimerization activity	NA	NA
Ferritin
N1_c12423_g1_i1	9.01629	Ferritin (EC 1.16.3.1)	TanjilG_06397	Lupinus angustifolius (Narrow-leaved blue lupine)	NA	cell [GO:0005623]; ferric iron binding [GO:0008199]; ferroxidase activity [GO:0004322]; cellular iron ion homeostasis [GO:0006879]; iron ion transport [GO:0006826]	GO:0004322; GO:0005623; GO:0006826; GO:0006879; GO:0008199	GO:0004322~ferroxidase activity;GO:0008199~ferric iron binding	GO:0006826~iron ion transport;GO:0006879~cellular iron ion homeostasis	GO:0005623~cell
N1_c12423_g1_i2	7.47909	Ferritin (EC 1.16.3.1)	TanjilG_06397	Lupinus angustifolius (Narrow-leaved blue lupine)	NA	cell [GO:0005623]; ferric iron binding [GO:0008199]; ferroxidase activity [GO:0004322]; cellular iron ion homeostasis [GO:0006879]; iron ion transport [GO:0006826]	GO:0004322; GO:0005623; GO:0006826; GO:0006879; GO:0008199	GO:0004322~ferroxidase activity;GO:0008199~ferric iron binding	GO:0006826~iron ion transport;GO:0006879~cellular iron ion homeostasis	GO:0005623~cell
Protein phosphatase 2C
N1_c13326_g1_i1	2.3929	Protein phosphatase 2C	NA	Ilex paraguariensis	NA	metal ion binding [GO:0046872]; protein serine/threonine phosphatase activity [GO:0004722]	GO:0004722; GO:0046872	GO:0004722~protein serine/threonine phosphatase activity;GO:0046872~metal ion binding	NA	NA
Ascorbate peroxidase (EC 1.11.1.11) (L-ascorbate peroxidase 2, cytosolic)
N1_c16225_g1_i2	2.10166	Ascorbate peroxidase (Glyoxysomal ascorbate peroxidase)	gAPX	Gossypium hirsutum (Upland cotton) (Gossypium mexicanum)	NA	glyoxysomal membrane [GO:0046861]; integral component of membrane [GO:0016021]; heme binding [GO:0020037]; L-ascorbate peroxidase activity [GO:0016688]; protein homodimerization activity [GO:0042803]; hydrogen peroxide catabolic process [GO:0042744]; response to ethylene [GO:0009723]; response to hydrogen peroxide [GO:0042542]; seed trichome elongation [GO:0090378]	GO:0009723; GO:0016021; GO:0016688; GO:0020037; GO:0042542; GO:0042744; GO:0042803; GO:0046861; GO:0090378	GO:0016688~L-ascorbate peroxidase activity;GO:0020037~heme binding;GO:0042803~protein homodimerization activity	GO:0009723~response to ethylene;GO:0042542~response to hydrogen peroxide;GO:0042744~hydrogen peroxide catabolic process;GO:0090378~seed trichome elongation	GO:0016021~integral component of membrane;GO:0046861~glyoxysomal membrane
Terpene synthase
N1_c19023_g3_i1	7.40351	Terpene synthase	TPS9	Camellia sinensis (Tea)	NA	magnesium ion binding [GO:0000287]; terpene synthase activity [GO:0010333]; metabolic process [GO:0008152]	GO:0000287; GO:0008152; GO:0010333	GO:0000287~magnesium ion binding;GO:0010333~terpene synthase activity	GO:0008152~metabolic process	NA
1-deoxy-D-xylulose 5-phosphate reductoisomerase
N1_c15325_g2_i2	2.30878	1-deoxy-D-xylulose 5-phosphate reductoisomerase	NA	Angelica sinensis	NA	1-deoxy-D-xylulose-5-phosphate reductoisomerase activity [GO:0030604]; isomerase activity [GO:0016853]; metal ion binding [GO:0046872]; NADPH binding [GO:0070402]; isoprenoid biosynthetic process [GO:0008299]	GO:0008299; GO:0016853; GO:0030604; GO:0046872; GO:0070402	GO:0016853~isomerase activity;GO:0030604~1-deoxy-D-xylulose-5-phosphate reductoisomerase activity;GO:0046872~metal ion binding;GO:0070402~NADPH binding	GO:0008299~isoprenoid biosynthetic process	NA
Mevalonate kinase (MK) (EC 2.7.1.36)
N1_c13394_g2_i2	2.036	Mevalonate kinase (MK) (EC 2.7.1.36)	MK	Platycodon grandiflorus	PATHWAY: Isoprenoid biosynthesis; isopentenyl diphosphate biosynthesis via mevalonate pathway; isopentenyl diphosphate from (R)-mevalonate: step 1/3. {ECO:0000256|RuleBase:RU363087}.	cytoplasm [GO:0005737]; ATP binding [GO:0005524]; mevalonate kinase activity [GO:0004496]; isopentenyl diphosphate biosynthetic process, mevalonate pathway [GO:0019287]; sterol biosynthetic process [GO:0016126]	GO:0004496; GO:0005524; GO:0005737; GO:0016126; GO:0019287	GO:0004496~mevalonate kinase activity;GO:0005524~ATP binding	GO:0016126~sterol biosynthetic process;GO:0019287~isopentenyl diphosphate biosynthetic process, mevalonate pathway	GO:0005737~cytoplasm
Linalool synthase
N1_c1029_g1_i1	10.1775	Linalool synthase	NA	Actinidia polygama	NA	magnesium ion binding [GO:0000287]; terpene synthase activity [GO:0010333]; metabolic process [GO:0008152]	GO:0000287; GO:0008152; GO:0010333	GO:0000287~magnesium ion binding;GO:0010333~terpene synthase activity	GO:0008152~metabolic process	NA
Flavonol 3-O-glucosyltransferase (EC 2.4.1.91) (Fragment)
N1_c19010_g2_i1	7.00054	Flavonol 3-O-glucosyltransferase (EC 2.4.1.91)	F3GT	Paeonia lactiflora (Chinese peony) (Paeonia albiflora)	NA	daphnetin 3-O-glucosyltransferase activity [GO:0102360]; flavonol 3-O-glucosyltransferase activity [GO:0047893]; myricetin 3-O-glucosyltransferase activity [GO:0102425]; metabolic process [GO:0008152]	GO:0008152; GO:0047893; GO:0102360; GO:0102425	GO:0047893~flavonol 3-O-glucosyltransferase activity	GO:0008152~metabolic process	NA
N1_c19010_g2_i5	2.08606	Flavonol 3-O-glucosyltransferase (EC 2.4.1.91)	F3GT	Paeonia lactiflora (Chinese peony) (Paeonia albiflora)	NA	daphnetin 3-O-glucosyltransferase activity [GO:0102360]; flavonol 3-O-glucosyltransferase activity [GO:0047893]; myricetin 3-O-glucosyltransferase activity [GO:0102425]; metabolic process [GO:0008152]	GO:0008152; GO:0047893; GO:0102360; GO:0102425	GO:0047893~flavonol 3-O-glucosyltransferase activity	GO:0008152~metabolic process	NA
N1_c19010_g2_i6	6.22276	Flavonol 3-O-glucosyltransferase (EC 2.4.1.91)	F3GT	Paeonia lactiflora (Chinese peony) (Paeonia albiflora)	NA	daphnetin 3-O-glucosyltransferase activity [GO:0102360]; flavonol 3-O-glucosyltransferase activity [GO:0047893]; myricetin 3-O-glucosyltransferase activity [GO:0102425]; metabolic process [GO:0008152]	GO:0008152; GO:0047893; GO:0102360; GO:0102425	GO:0047893~flavonol 3-O-glucosyltransferase activity	GO:0008152~metabolic process	NA
N1_c19010_g3_i1	4.36709	Flavonol 3-O-glucosyltransferase (EC 2.4.1.91) (Fragment)	F3GT	Paeonia suffruticosa (Tree peony) (Paeonia moutan)	NA	daphnetin 3-O-glucosyltransferase activity [GO:0102360]; flavonol 3-O-glucosyltransferase activity [GO:0047893]; myricetin 3-O-glucosyltransferase activity [GO:0102425]; metabolic process [GO:0008152]	GO:0008152; GO:0047893; GO:0102360; GO:0102425	GO:0047893~flavonol 3-O-glucosyltransferase activity	GO:0008152~metabolic process	NA
N1_c19010_g3_i2	5.78729	Flavonol 3-O-glucosyltransferase (EC 2.4.1.91) (Fragment)	F3GT	Paeonia suffruticosa (Tree peony) (Paeonia moutan)	NA	daphnetin 3-O-glucosyltransferase activity [GO:0102360]; flavonol 3-O-glucosyltransferase activity [GO:0047893]; myricetin 3-O-glucosyltransferase activity [GO:0102425]; metabolic process [GO:0008152]	GO:0008152; GO:0047893; GO:0102360; GO:0102425	GO:0047893~flavonol 3-O-glucosyltransferase activity	GO:0008152~metabolic process	NA
Flavonoid 3'-hydroxylase 2
N1_c4710_g1_i1	2.94961	Flavonoid 3'-hydroxylase 2	F3'-H2	Camellia sinensis (Tea)	NA	integral component of membrane [GO:0016021]; heme binding [GO:0020037]; iron ion binding [GO:0005506]; monooxygenase activity [GO:0004497]; oxidoreductase activity, acting on paired donors, with incorporation or reduction of molecular oxygen [GO:0016705]	GO:0004497; GO:0005506; GO:0016021; GO:0016705; GO:0020037	GO:0004497~monooxygenase activity;GO:0005506~iron ion binding;GO:0016705~oxidoreductase activity, acting on paired donors, with incorporation or reduction of molecular oxygen;GO:0020037~heme binding	NA	GO:0016021~integral component of membrane
Cinnamyl alcohol dehydrogenase
N1_c1471_g1_i1	6.95906	Cinnamyl alcohol dehydrogenase 6	cad6	Populus tomentosa (Chinese white poplar)	NA	oxidoreductase activity [GO:0016491]; zinc ion binding [GO:0008270]	GO:0008270; GO:0016491	GO:0008270~zinc ion binding;GO:0016491~oxidoreductase activity	NA	NA
N1_c3949_g1_i1	7.41532	Putative cinnamyl alcohol dehydrogenase 1	CAD1_9 g.54083	Anthurium amnicola	NA	oxidoreductase activity [GO:0016491]; zinc ion binding [GO:0008270]	GO:0008270; GO:0016491	GO:0008270~zinc ion binding;GO:0016491~oxidoreductase activity	NA	NA
Leucoanthocyanidin reductase
N1_c20369_g1_i1	-4.08138	Leucoanthocyanidin reductase	LAR1	Prunus avium (Cherry) (Cerasus avium)	NA	NA	NA	NA	NA	NA
HQT
N1_c5265_g1_i1	-3.84274	HQT	NA	Lonicera japonica (Japanese honeysuckle) (Lonicera aureoreticulata)	NA	transferase activity, transferring acyl groups other than amino-acyl groups [GO:0016747]	GO:0016747	GO:0016747~transferase activity, transferring acyl groups other than amino-acyl groups	NA	NA
N1_c854_g1_i1	-3.40126	HQT1 (Fragment)	NA	Lonicera macranthoides	NA	transferase activity, transferring acyl groups other than amino-acyl groups [GO:0016747]	GO:0016747	GO:0016747~transferase activity, transferring acyl groups other than amino-acyl groups	NA	NA
N1_c5265_g2_i1	-4.19223	Hydroxycinnamoyl-CoA quinate hydroxycinnamoyl transferase (Fragment)	HQT2	Lonicera hypoglauca	NA	transferase activity, transferring acyl groups other than amino-acyl groups [GO:0016747]	GO:0016747	GO:0016747~transferase activity, transferring acyl groups other than amino-acyl groups	NA	NA
Chloroplast omega-6 fatty acid desaturase
N1_c7580_g1_i1	3.01197	Chloroplast omega-6 fatty acid desaturase	JCGZ_04023	Jatropha curcas (Barbados nut)	NA	integral component of membrane [GO:0016021]; lipid metabolic process [GO:0006629]	GO:0006629; GO:0016021	NA	GO:0006629~lipid metabolic process	GO:0016021~integral component of membrane
rpe
N1_c11650_g1_i1	3.30499	Putative ribulose-phosphate 3-epimerase, chloroplastic-like	NA	Solanum chacoense (Chaco potato)	NA	racemase and epimerase activity, acting on carbohydrates and derivatives [GO:0016857]; carbohydrate metabolic process [GO:0005975]	GO:0005975; GO:0016857	GO:0016857~racemase and epimerase activity, acting on carbohydrates and derivatives	GO:0005975~carbohydrate metabolic process	NA
BEL1-like homeodomain protein 2 isoform 1
N1_c19751_g2_i1	3.68263	BEL1-like homeodomain protein 2 isoform 1	TCM_000479	Theobroma cacao (Cacao) (Cocoa)	NA	nucleus [GO:0005634]; DNA binding [GO:0003677]; regulation of transcription, DNA-templated [GO:0006355]	GO:0003677; GO:0005634; GO:0006355	GO:0003677~DNA binding	GO:0006355~regulation of transcription, DNA-templated	GO:0005634~nucleus
Aspartic proteinase nepenthesin-1, putative
N1_c7461_g1_i1	2.77523	Aspartic proteinase nepenthesin-1, putative	RCOM_0593500	Ricinus communis (Castor bean)	NA	aspartic-type endopeptidase activity [GO:0004190]	GO:0004190	GO:0004190~aspartic-type endopeptidase activity	NA	NA
Two-component responsive regulator-like protein
N1_c7637_g1_i1	3.60547	CheY-like two-component responsive regulator family protein isoform 1	TCM_015780	Theobroma cacao (Cacao) (Cocoa)	NA	nucleus [GO:0005634]; DNA binding [GO:0003677]; phosphorelay signal transduction system [GO:0000160]; regulation of transcription, DNA-templated [GO:0006355]; transcription, DNA-templated [GO:0006351]	GO:0000160; GO:0003677; GO:0005634; GO:0006351; GO:0006355	GO:0003677~DNA binding	GO:0000160~phosphorelay signal transduction system;GO:0006351~transcription, DNA-templated;GO:0006355~regulation of transcription, DNA-templated	GO:0005634~nucleus
Glycerol-3-phosphate 2-o-acyltransferase 4
N1_c4067_g1_i1	2.48745	Glycerol-3-phosphate 2-o-acyltransferase 4	GPAT4 A4A49_09873	Nicotiana attenuata (Coyote tobacco)	NA	integral component of membrane [GO:0016021]; transferase activity, transferring acyl groups [GO:0016746]; metabolic process [GO:0008152]	GO:0008152; GO:0016021; GO:0016746	GO:0016746~transferase activity, transferring acyl groups	GO:0008152~metabolic process	GO:0016021~integral component of membrane
IAA
N1_c11445_g1_i1	-3.73485	Iaa-amino acid hydrolase 4	TCM_022768	Theobroma cacao (Cacao) (Cocoa)	NA	hydrolase activity [GO:0016787]; metabolic process [GO:0008152]	GO:0008152; GO:0016787	GO:0016787~hydrolase activity	GO:0008152~metabolic process	NA
BHLH
N1_c11392_g2_i2	-5.94086	Transcription factor BHLH010 (Fragment)	NA	Vaccinium corymbosum (Highbush blueberry)	NA	protein dimerization activity [GO:0046983]	GO:0046983	GO:0046983~protein dimerization activity	NA	NA
N1_c2536_g1_i1	-7.54015	Transcription factor BHLH010 (Fragment)	NA	Vaccinium corymbosum (Highbush blueberry)	NA	protein dimerization activity [GO:0046983]	GO:0046983	GO:0046983~protein dimerization activity	NA	NA
N1_c9253_g1_i1	-3.85858	Transcription factor BHLH055 (Fragment)	NA	Vaccinium corymbosum (Highbush blueberry)	NA	protein dimerization activity [GO:0046983]	GO:0046983	GO:0046983~protein dimerization activity	NA	NA
N1_c9253_g2_i1	-4.87741	Transcription factor BHLH055 (Fragment)	NA	Vaccinium corymbosum (Highbush blueberry)	NA	protein dimerization activity [GO:0046983]	GO:0046983	GO:0046983~protein dimerization activity	NA	NA
N1_c4020_g1_i1	-8.37802	Transcription factor bHLH135	glysoja_042500	Glycine soja (Wild soybean)	NA	protein dimerization activity [GO:0046983]	GO:0046983	GO:0046983~protein dimerization activity	NA	NA
N1_c10984_g2_i1	2.90012	Monogalactosyldiacylglycerol synthase 2 type B	SeMGD2	Sesamum indicum (Oriental sesame) (Sesamum orientale)	NA	transferase activity, transferring hexosyl groups [GO:0016758]; glycolipid biosynthetic process [GO:0009247]	GO:0009247; GO:0016758	GO:0016758~transferase activity, transferring hexosyl groups	GO:0009247~glycolipid biosynthetic process	NA
N1_c14443_g1_i2	2.32333	Phosphatidylglycerol/phosphatidylinositol transfer protein, putative	RCOM_0421550	Ricinus communis (Castor bean)	NA	intracellular [GO:0005622]; intracellular sterol transport [GO:0032366]	GO:0005622; GO:0032366	NA	GO:0032366~intracellular sterol transport	GO:0005622~intracellular

## Sheet: Up in Rhizomes
Original Research Article
Title of the manuscript:
De novo transcriptome analysis of the critically endangered alpine Himalayan herb Nardostachys jatamansi reveals the biosynthesis pathway genes of tissue-specific secondary metabolites
Nisha Dhiman1,2, Anil Kumar3, Dinesh Kumar3, Amita Bhattacharya1,2*
1Division of Biotechnology, CSIR-Institute of Himalayan Bioresource Technology, Palampur-176061, H.P., India
2Academy of Scientific and Innovative Research, CSIR-Institute of Himalayan Bioresource Technology, Palampur-176061, H.P., India
3Natural Product Chemistry and Process Development Division, CSIR-Institute of Himalayan Bioresource Technology, Palampur-176061, H.P., India
*Corresponding Author
Email address: amitabhatta@ihbt.res.in; amitabhatta@yahoo.co.uk
ORCID ID: orcid.org/0000-0003-1936-2995
Unigene_ID	log2FoldChange	Protein Names	Gene Name	Organism Name	Pathway	Gene Ontology (GO)	Gene Ontology IDs	GO_MF	GO_BP	GO_CC
Carbohydrate metabolism
Glycosyl transferase
N2_c1179_g1_i1	7.06539	Glycosyl transferase, family 1	Ccrd_012947	Cynara cardunculus var. scolymus (Globe artichoke) (Cynara scolymus)	NA	sucrose synthase activity [GO:0016157]; sucrose metabolic process [GO:0005985]	GO:0005985; GO:0016157	GO:0016157~sucrose synthase activity	GO:0005985~sucrose metabolic process	NA
Glucan synthase-like 3 (Fragment)
N2_c13816_g2_i2	6.39376	Glucan synthase-like 3 (Fragment)	NA	Helianthus annuus x Helianthus debilis subsp. debilis	NA	1,3-beta-D-glucan synthase complex [GO:0000148]; 1,3-beta-D-glucan synthase activity [GO:0003843]; (1->3)-beta-D-glucan biosynthetic process [GO:0006075]	GO:0000148; GO:0003843; GO:0006075	GO:0003843~1,3-beta-D-glucan synthase activity	GO:0006075~(1->3)-beta-D-glucan biosynthetic process	GO:0000148~1,3-beta-D-glucan synthase complex
Trehalose 6-phosphate phosphatase (EC 3.1.3.12)
N1_c12623_g2_i1	2.88522	Trehalose 6-phosphate phosphatase (EC 3.1.3.12)	DCAR_009441	Daucus carota subsp. sativus	PATHWAY: Glycan biosynthesis; trehalose biosynthesis. {ECO:0000256|RuleBase:RU361117}.	trehalose-phosphatase activity [GO:0004805]; trehalose biosynthetic process [GO:0005992]	GO:0004805; GO:0005992	GO:0004805~trehalose-phosphatase activity	GO:0005992~trehalose biosynthetic process	NA
N2_c17403_g1_i1	2.59144	Trehalose 6-phosphate phosphatase (EC 3.1.3.12)	DCAR_009441	Daucus carota subsp. sativus	PATHWAY: Glycan biosynthesis; trehalose biosynthesis. {ECO:0000256|RuleBase:RU361117}.	trehalose-phosphatase activity [GO:0004805]; trehalose biosynthetic process [GO:0005992]	GO:0004805; GO:0005992	GO:0004805~trehalose-phosphatase activity	GO:0005992~trehalose biosynthetic process	NA
N2_c17403_g2_i1	3.96029	Trehalose 6-phosphate phosphatase (EC 3.1.3.12)	TCM_014935	Theobroma cacao (Cacao) (Cocoa)	PATHWAY: Glycan biosynthesis; trehalose biosynthesis. {ECO:0000256|RuleBase:RU361117}.	trehalose-phosphatase activity [GO:0004805]; trehalose biosynthetic process [GO:0005992]	GO:0004805; GO:0005992	GO:0004805~trehalose-phosphatase activity	GO:0005992~trehalose biosynthetic process	NA
N2_c18000_g1_i1	3.7844	Trehalose 6-phosphate phosphatase (EC 3.1.3.12)	RCOM_0196180	Ricinus communis (Castor bean)	PATHWAY: Glycan biosynthesis; trehalose biosynthesis. {ECO:0000256|RuleBase:RU361117}.	trehalose-phosphatase activity [GO:0004805]; trehalose biosynthetic process [GO:0005992]	GO:0004805; GO:0005992	GO:0004805~trehalose-phosphatase activity	GO:0005992~trehalose biosynthetic process	NA
N2_c6844_g1_i1	7.52188	Trehalose 6-phosphate phosphatase (EC 3.1.3.12)	NA	Vitis vinifera (Grape)	PATHWAY: Glycan biosynthesis; trehalose biosynthesis. {ECO:0000256|RuleBase:RU361117}.	trehalose-phosphatase activity [GO:0004805]; trehalose biosynthetic process [GO:0005992]	GO:0004805; GO:0005992	GO:0004805~trehalose-phosphatase activity	GO:0005992~trehalose biosynthetic process	NA
N2_c6844_g2_i1	6.65394	Trehalose 6-phosphate phosphatase (EC 3.1.3.12)	MIMGU_mgv1a007720mg	Erythranthe guttata (Yellow monkey flower) (Mimulus guttatus)	PATHWAY: Glycan biosynthesis; trehalose biosynthesis. {ECO:0000256|RuleBase:RU361117}.	trehalose-phosphatase activity [GO:0004805]; trehalose biosynthetic process [GO:0005992]	GO:0004805; GO:0005992	GO:0004805~trehalose-phosphatase activity	GO:0005992~trehalose biosynthetic process	NA
β-glucosidase
N2_c20795_g1_i1	6.87428	Beta-glucosidase, putative (EC 3.2.1.21)	RCOM_1177990	Ricinus communis (Castor bean)	NA	beta-glucosidase activity [GO:0008422]; scopolin beta-glucosidase activity [GO:0102483]; carbohydrate metabolic process [GO:0005975]	GO:0005975; GO:0008422; GO:0102483	GO:0008422~beta-glucosidase activity	GO:0005975~carbohydrate metabolic process	NA
Calcium related
Calcium-dependent protein kinase 1
N2_c19444_g1_i1	4.76697	Calcium-dependent protein kinase 1	CDPK32	Camellia sinensis (Tea)	NA	ATP binding [GO:0005524]; calcium ion binding [GO:0005509]; protein kinase activity [GO:0004672]	GO:0004672; GO:0005509; GO:0005524	GO:0004672~protein kinase activity;GO:0005509~calcium ion binding;GO:0005524~ATP binding	NA	NA
N2_c13177_g1_i1	2.51764	Calcium-dependent protein kinase, putative (EC 2.7.11.17)	RCOM_0422070	Ricinus communis (Castor bean)	NA	ATP binding [GO:0005524]; calcium ion binding [GO:0005509]; calmodulin-dependent protein kinase activity [GO:0004683]	GO:0004683; GO:0005509; GO:0005524	GO:0004683~calmodulin-dependent protein kinase activity;GO:0005509~calcium ion binding;GO:0005524~ATP binding	NA	NA
N2_c18910_g1_i2	2.7762	Calcium-dependent protein kinase, putative (EC 2.7.11.17)	RCOM_1777340	Ricinus communis (Castor bean)	NA	ATP binding [GO:0005524]; calcium ion binding [GO:0005509]; calmodulin-dependent protein kinase activity [GO:0004683]	GO:0004683; GO:0005509; GO:0005524	GO:0004683~calmodulin-dependent protein kinase activity;GO:0005509~calcium ion binding;GO:0005524~ATP binding	NA	NA
Glycerol-3-phosphate dehydrogenase [NAD(+)] (EC 1.1.1.8)
N2_c3198_g1_i1	3.47139	Glycerol-3-phosphate dehydrogenase [NAD(+)] (EC 1.1.1.8)	GSCOC_T00040413001	Coffea canephora (Robusta coffee)	NA	glycerol-3-phosphate dehydrogenase complex [GO:0009331]; glycerol-3-phosphate dehydrogenase [NAD+] activity [GO:0004367]; NAD binding [GO:0051287]; carbohydrate metabolic process [GO:0005975]; glycerol-3-phosphate catabolic process [GO:0046168]	GO:0004367; GO:0005975; GO:0009331; GO:0046168; GO:0051287	GO:0004367~glycerol-3-phosphate dehydrogenase [NAD+] activity;GO:0051287~NAD binding	GO:0005975~carbohydrate metabolic process;GO:0046168~glycerol-3-phosphate catabolic process	GO:0009331~glycerol-3-phosphate dehydrogenase complex
N2_c3198_g2_i1	2.83161	Glycerol-3-phosphate dehydrogenase [NAD(+)] (EC 1.1.1.8)	L484_016547	Morus notabilis	NA	glycerol-3-phosphate dehydrogenase complex [GO:0009331]; glycerol-3-phosphate dehydrogenase [NAD+] activity [GO:0004367]; NAD binding [GO:0051287]; carbohydrate metabolic process [GO:0005975]; glycerol-3-phosphate catabolic process [GO:0046168]	GO:0004367; GO:0005975; GO:0009331; GO:0046168; GO:0051287	GO:0004367~glycerol-3-phosphate dehydrogenase [NAD+] activity;GO:0051287~NAD binding	GO:0005975~carbohydrate metabolic process;GO:0046168~glycerol-3-phosphate catabolic process	GO:0009331~glycerol-3-phosphate dehydrogenase complex
Sugar transporter
N2_c9820_g1_i1	3.60955	Sugar transporter ERD6-like 16	ERD6.16	Camellia sinensis (Tea)	NA	integral component of membrane [GO:0016021]; substrate-specific transmembrane transporter activity [GO:0022891]; carbohydrate transport [GO:0008643]	GO:0008643; GO:0016021; GO:0022891	GO:0022891~substrate-specific transmembrane transporter activity	GO:0008643~carbohydrate transport	GO:0016021~integral component of membrane
Glutathione S-transferase
N2_c21378_g1_i1	6.65394	Glutathione S-transferase	COCSUDRAFT_52388	Coccomyxa subellipsoidea (strain C-169) (Green microalga)	NA	transferase activity [GO:0016740]	GO:0016740	GO:0016740~transferase activity	NA	NA
N2_c18086_g1_i1	6.40292	Glutathione S-transferase (EC 2.5.1.18) (25 kDa auxin-binding protein) (GST class-phi)	NA	Hyoscyamus muticus (Egyptian henbane)	NA	glutathione transferase activity [GO:0004364]; auxin-activated signaling pathway [GO:0009734]	GO:0004364; GO:0009734	GO:0004364~glutathione transferase activity	GO:0009734~auxin-activated signaling pathway	NA
Beta-glucosidase, putative (EC 3.2.1.21)
N2_c20795_g1_i1	6.87428	Beta-glucosidase, putative (EC 3.2.1.21)	RCOM_1177990	Ricinus communis (Castor bean)	NA	beta-glucosidase activity [GO:0008422]; scopolin beta-glucosidase activity [GO:0102483]; carbohydrate metabolic process [GO:0005975]	GO:0005975; GO:0008422; GO:0102483	GO:0008422~beta-glucosidase activity	GO:0005975~carbohydrate metabolic process	NA
N2_c12948_g1_i1	2.51486	Glucan endo-1,3-beta-glucosidase (EC 3.2.1.39) ((1->3)-beta-glucan endohydrolase) ((1->3)-beta-glucanase) (Beta-1,3-endoglucanase)	VIT_06s0061g00120	Vitis vinifera (Grape)	NA	anchored component of plasma membrane [GO:0046658]; glucan endo-1,3-beta-D-glucosidase activity [GO:0042973]; hydrolase activity, hydrolyzing O-glycosyl compounds [GO:0004553]; polysaccharide binding [GO:0030247]; carbohydrate metabolic process [GO:0005975]; defense response [GO:0006952]; response to biotic stimulus [GO:0009607]	GO:0004553; GO:0005975; GO:0006952; GO:0009607; GO:0030247; GO:0042973; GO:0046658	GO:0004553~hydrolase activity, hydrolyzing O-glycosyl compounds;GO:0030247~polysaccharide binding;GO:0042973~glucan endo-1,3-beta-D-glucosidase activity	GO:0005975~carbohydrate metabolic process;GO:0006952~defense response;GO:0009607~response to biotic stimulus	GO:0046658~anchored component of plasma membrane
jasmonate
N2_c12934_g2_i2	2.84869	Benzoate carboxyl methyltransferase, putative (EC 2.1.1.141)	RCOM_0546890	Ricinus communis (Castor bean)	NA	jasmonate O-methyltransferase activity [GO:0030795]; methyl jasmonate methylesterase activity [GO:0102078]	GO:0030795; GO:0102078	GO:0030795~jasmonate O-methyltransferase activity	NA	NA
Allene oxide cyclase
N2_c17062_g2_i1	3.07598	Allene oxide cyclase	AOC	Camellia sinensis (Tea)	NA	chloroplast [GO:0009507]; isomerase activity [GO:0016853]	GO:0009507; GO:0016853	GO:0016853~isomerase activity	NA	GO:0009507~chloroplast
Auxin efflux carrier component
N2_c14308_g2_i1	3.19609	Auxin efflux carrier component	PIN8 A4A49_13310	Nicotiana attenuata (Coyote tobacco)	NA	integral component of membrane [GO:0016021]; auxin-activated signaling pathway [GO:0009734]; transmembrane transport [GO:0055085]	GO:0009734; GO:0016021; GO:0055085	NA	GO:0009734~auxin-activated signaling pathway;GO:0055085~transmembrane transport	GO:0016021~integral component of membrane
N2_c4911_g1_i1	6.973	Auxin efflux carrier component	NA	Solanum lycopersicum (Tomato) (Lycopersicon esculentum)	NA	auxin efflux carrier complex [GO:0009921]; basal plasma membrane [GO:0009925]; endoplasmic reticulum [GO:0005783]; integral component of membrane [GO:0016021]; lytic vacuole [GO:0000323]; plasma membrane [GO:0005886]; auxin efflux transmembrane transporter activity [GO:0010329]; auxin homeostasis [GO:0010252]; auxin polar transport [GO:0009926]; auxin-activated signaling pathway [GO:0009734]; pos…	GO:0000323; GO:0005783; GO:0005886; GO:0009723; GO:0009734; GO:0009749; GO:0009921; GO:0009925; GO:0009926; GO:0009958; GO:0010252; GO:0010329; GO:0016021	GO:0010329~auxin efflux transmembrane transporter activity	GO:0009723~response to ethylene;GO:0009734~auxin-activated signaling pathway;GO:0009749~response to glucose;GO:0009926~auxin polar transport;GO:0009958~positive gravitropism;GO:0010252~auxin homeostasis	GO:0000323~lytic vacuole;GO:0005783~endoplasmic reticulum;GO:0005886~plasma membrane;GO:0009921~auxin efflux carrier complex;GO:0009925~basal plasma membrane;GO:0016021~integral component of membrane
N2_c9741_g1_i1	7.31161	Auxin efflux carrier family protein, putative	TCM_034808	Theobroma cacao (Cacao) (Cocoa)	NA	integral component of membrane [GO:0016021]; transmembrane transport [GO:0055085]	GO:0016021; GO:0055085	NA	GO:0055085~transmembrane transport	GO:0016021~integral component of membrane
Protein pin-likes 7
N2_c19607_g1_i1	2.52083	Protein pin-likes 7	PILS7 A4A49_34098	Nicotiana attenuata (Coyote tobacco)	NA	integral component of membrane [GO:0016021]; transmembrane transport [GO:0055085]	GO:0016021; GO:0055085	NA	GO:0055085~transmembrane transport	GO:0016021~integral component of membrane
N2_c19607_g1_i2	2.64199	Protein pin-likes 7	PILS7 A4A49_34098	Nicotiana attenuata (Coyote tobacco)	NA	integral component of membrane [GO:0016021]; transmembrane transport [GO:0055085]	GO:0016021; GO:0055085	NA	GO:0055085~transmembrane transport	GO:0016021~integral component of membrane
9-cis-epoxycarotenoid dioxygenase
N2_c11015_g3_i1	8.58191	9-cis-epoxycarotenoid dioxygenase 1	NA	Citrus sinensis (Sweet orange) (Citrus aurantium var. sinensis)	NA	oxidoreductase activity, acting on single donors with incorporation of molecular oxygen, incorporation of two atoms of oxygen [GO:0016702]	GO:0016702	GO:0016702~oxidoreductase activity, acting on single donors with incorporation of molecular oxygen, incorporation of two atoms of oxygen	NA	NA
N2_c11015_g3_i2	8.58191	9-cis-epoxycarotenoid dioxygenase 1	NA	Citrus sinensis (Sweet orange) (Citrus aurantium var. sinensis)	NA	oxidoreductase activity, acting on single donors with incorporation of molecular oxygen, incorporation of two atoms of oxygen [GO:0016702]	GO:0016702	GO:0016702~oxidoreductase activity, acting on single donors with incorporation of molecular oxygen, incorporation of two atoms of oxygen	NA	NA
N2_c11015_g1_i1	8.30707	9-cis-epoxy-carotenoid dioxygenase 2	NA	Solanum tuberosum (Potato)	NA	oxidoreductase activity, acting on single donors with incorporation of molecular oxygen, incorporation of two atoms of oxygen [GO:0016702]	GO:0016702	GO:0016702~oxidoreductase activity, acting on single donors with incorporation of molecular oxygen, incorporation of two atoms of oxygen	NA	NA
N2_c11015_g2_i1	8.61285	9-cis-epoxycarotenoid dioxygenase NCED1	NA	Luffa aegyptiaca (Sponge gourd) (Luffa cylindrica)	NA	oxidoreductase activity, acting on single donors with incorporation of molecular oxygen, incorporation of two atoms of oxygen [GO:0016702]	GO:0016702	GO:0016702~oxidoreductase activity, acting on single donors with incorporation of molecular oxygen, incorporation of two atoms of oxygen	NA	NA
MAP3K
N2_c14316_g1_i1	7.70536	Mitogen activated protein kinase kinase kinase 3, mapkkk3, mekk3, putative (EC 1.3.1.74)	RCOM_0913770	Ricinus communis (Castor bean)	NA	2-alkenal reductase [NAD(P)] activity [GO:0032440]; ATP binding [GO:0005524]; protein kinase activity [GO:0004672]	GO:0004672; GO:0005524; GO:0032440	GO:0004672~protein kinase activity;GO:0005524~ATP binding;GO:0032440~2-alkenal reductase [NAD(P)] activity	NA	NA
MAP2K
N2_c2804_g1_i1	7.96724	Mitogen-activated protein kinase kinase kinase 2	ANP2_0 A4A49_11201	Nicotiana attenuata (Coyote tobacco)	NA	ATP binding [GO:0005524]; protein serine/threonine kinase activity [GO:0004674]	GO:0004674; GO:0005524	GO:0004674~protein serine/threonine kinase activity;GO:0005524~ATP binding	NA	NA
Type-a response regulator
N2_c19874_g3_i1	2.1729	Type-a response regulator	TCM_024355	Theobroma cacao (Cacao) (Cocoa)	NA	intracellular [GO:0005622]; phosphorelay signal transduction system [GO:0000160]	GO:0000160; GO:0005622	NA	GO:0000160~phosphorelay signal transduction system	GO:0005622~intracellular
Photoperiod pathway
Phytochrome
N2_c17217_g4_i1	3.37694	Phytochrome	PHYA	Vitis riparia (Frost grape) (Vitis vulpina)	NA	intracellular [GO:0005622]; phosphorelay sensor kinase activity [GO:0000155]; photoreceptor activity [GO:0009881]; protein homodimerization activity [GO:0042803]; detection of visible light [GO:0009584]; protein-chromophore linkage [GO:0018298]; protein-tetrapyrrole linkage [GO:0017006]; red, far-red light phototransduction [GO:0009585]; regulation of transcription, DNA-templated [GO:0006355]; tr…	GO:0000155; GO:0005622; GO:0006351; GO:0006355; GO:0009584; GO:0009585; GO:0009881; GO:0017006; GO:0018298; GO:0042803	GO:0000155~phosphorelay sensor kinase activity;GO:0009881~photoreceptor activity;GO:0042803~protein homodimerization activity	GO:0006351~transcription, DNA-templated;GO:0006355~regulation of transcription, DNA-templated;GO:0009584~detection of visible light;GO:0009585~red, far-red light phototransduction;GO:0017006~protein-tetrapyrrole linkage;GO:0018298~protein-chromophore linkage	GO:0005622~intracellular
N2_c8097_g1_i1	4.26188	Phytochrome	EUTSA_v10006625mg	Eutrema salsugineum (Saltwater cress) (Sisymbrium salsugineum)	NA	intracellular [GO:0005622]; phosphorelay sensor kinase activity [GO:0000155]; photoreceptor activity [GO:0009881]; protein homodimerization activity [GO:0042803]; detection of visible light [GO:0009584]; protein-chromophore linkage [GO:0018298]; protein-tetrapyrrole linkage [GO:0017006]; red, far-red light phototransduction [GO:0009585]; regulation of transcription, DNA-templated [GO:0006355]; tr…	GO:0000155; GO:0005622; GO:0006351; GO:0006355; GO:0009584; GO:0009585; GO:0009881; GO:0017006; GO:0018298; GO:0042803	GO:0000155~phosphorelay sensor kinase activity;GO:0009881~photoreceptor activity;GO:0042803~protein homodimerization activity	GO:0006351~transcription, DNA-templated;GO:0006355~regulation of transcription, DNA-templated;GO:0009584~detection of visible light;GO:0009585~red, far-red light phototransduction;GO:0017006~protein-tetrapyrrole linkage;GO:0018298~protein-chromophore linkage	GO:0005622~intracellular
N2_c17217_g2_i1	8.05999	Phytochrome A (Fragment)	PHYA	Royena whyteana	NA	detection of visible light [GO:0009584]; protein-chromophore linkage [GO:0018298]; regulation of transcription, DNA-templated [GO:0006355]	GO:0006355; GO:0009584; GO:0018298	NA	GO:0006355~regulation of transcription, DNA-templated;GO:0009584~detection of visible light;GO:0018298~protein-chromophore linkage	NA
FKF1
N2_c8373_g1_i1	3.98025	1.61887	4.22433e-06	UP	tr|J7GL14|J7GL14_CAMSI	394	57.4	235	84.43	59.64	94	4	2	700	160	390	6.9e-69	F-box/kelch protein (EC 3.6.4.12)	NA	Camellia sinensis (Tea)	NA	hydrolase activity [GO:0016787]	GO:0016787	GO:0016787~hydrolase activity	NA	NA
EMFDC-8	0
N2_c16989_g2_i1	7.86812	-0.428959	2.82471e-05	UP	tr|A0A0B2SLH4|A0A0B2SLH4_GLYSO	449	52.8	108	98.48	24.05	51	0	6	329	135	242	1.2e-24	Embryonic protein DC-8	glysoja_036852	Glycine soja (Wild soybean)	NA	NA	NA	NA	NA	NA
AP2
N2_c19346_g1_i1	8.51173	5.62983	2.21027e-18	UP	tr|D5L113|D5L113_MALDO	229	57.5	207	66.06	90.39	73	4	866	288	10	215	2.4e-54	AP2 domain class transcription factor	AP2D29	Malus domestica (Apple) (Pyrus malus)	NA	nucleus [GO:0005634]; DNA binding [GO:0003677]; transcription factor activity, sequence-specific DNA binding [GO:0003700]; transcription, DNA-templated [GO:0006351]	GO:0003677; GO:0003700; GO:0005634; GO:0006351	GO:0003677~DNA binding;GO:0003700~sequence-specific DNA binding transcription factor activity	GO:0006351~transcription, DNA-templated	GO:0005634~nucleus
bZIP
N1_c15_g1_i1	5.0323	Bzip transcription factor 11	BZIP11_0 A4A49_38949	Nicotiana attenuata (Coyote tobacco)	NA	sequence-specific DNA binding [GO:0043565]; transcription factor activity, sequence-specific DNA binding [GO:0003700]	GO:0003700; GO:0043565	GO:0003700~sequence-specific DNA binding transcription factor activity;GO:0043565~sequence-specific DNA binding	NA	NA
N2_c18409_g1_i1	4.57036	Bzip transcription factor 11	BZIP11_0 A4A49_38949	Nicotiana attenuata (Coyote tobacco)	NA	sequence-specific DNA binding [GO:0043565]; transcription factor activity, sequence-specific DNA binding [GO:0003700]	GO:0003700; GO:0043565	GO:0003700~sequence-specific DNA binding transcription factor activity;GO:0043565~sequence-specific DNA binding	NA	NA
GA metabolism and signaling genes
GA biosynthesis
Ent-kaurene oxidase
N2_c14218_g2_i1	6.30307	Ent-kaurene oxidase	KO2	Scoparia dulcis (Sweet broom) (Capraria dulcis)	NA	heme binding [GO:0020037]; iron ion binding [GO:0005506]; monooxygenase activity [GO:0004497]; oxidoreductase activity, acting on paired donors, with incorporation or reduction of molecular oxygen [GO:0016705]	GO:0004497; GO:0005506; GO:0016705; GO:0020037	GO:0004497~monooxygenase activity;GO:0005506~iron ion binding;GO:0016705~oxidoreductase activity, acting on paired donors, with incorporation or reduction of molecular oxygen;GO:0020037~heme binding	NA	NA
N2_c18314_g1_i3	3.12375	Ent-kaurene oxidase	KO2	Scoparia dulcis (Sweet broom) (Capraria dulcis)	NA	heme binding [GO:0020037]; iron ion binding [GO:0005506]; monooxygenase activity [GO:0004497]; oxidoreductase activity, acting on paired donors, with incorporation or reduction of molecular oxygen [GO:0016705]	GO:0004497; GO:0005506; GO:0016705; GO:0020037	GO:0004497~monooxygenase activity;GO:0005506~iron ion binding;GO:0016705~oxidoreductase activity, acting on paired donors, with incorporation or reduction of molecular oxygen;GO:0020037~heme binding	NA	NA
N2_c14218_g1_i1	10.5633	Ent-kaurene oxidase 1	LsKO1	Lactuca sativa (Garden lettuce)	NA	integral component of membrane [GO:0016021]; heme binding [GO:0020037]; iron ion binding [GO:0005506]; monooxygenase activity [GO:0004497]; oxidoreductase activity, acting on paired donors, with incorporation or reduction of molecular oxygen [GO:0016705]	GO:0004497; GO:0005506; GO:0016021; GO:0016705; GO:0020037	GO:0004497~monooxygenase activity;GO:0005506~iron ion binding;GO:0016705~oxidoreductase activity, acting on paired donors, with incorporation or reduction of molecular oxygen;GO:0020037~heme binding	NA	GO:0016021~integral component of membrane
N2_c18314_g1_i1	3.55497	Ent-kaurene oxidase, chloroplastic	KO A4A49_13034	Nicotiana attenuata (Coyote tobacco)	NA	integral component of membrane [GO:0016021]; heme binding [GO:0020037]; iron ion binding [GO:0005506]; monooxygenase activity [GO:0004497]; oxidoreductase activity, acting on paired donors, with incorporation or reduction of molecular oxygen [GO:0016705]	GO:0004497; GO:0005506; GO:0016021; GO:0016705; GO:0020037	GO:0004497~monooxygenase activity;GO:0005506~iron ion binding;GO:0016705~oxidoreductase activity, acting on paired donors, with incorporation or reduction of molecular oxygen;GO:0020037~heme binding	NA	GO:0016021~integral component of membrane
GA signaling
OGA GA signaling repressor
N2_c22823_g1_i1	3.66734	Gibberellin beta-hydroxylase (Fragment)	NA	Lactuca sativa (Garden lettuce)	NA	NA	NA	NA	NA	NA
Gibberellin-regulated protein 3, putative	GASA3
N2_c17668_g1_i1	6.39376	Gibberellin-regulated protein 3, putative	RCOM_0699940	Ricinus communis (Castor bean)	NA	NA	NA	NA	NA	NA
Gibberellin 2-beta-dioxygenase	GA2OX1
N2_c13385_g1_i1	9.14459	Gibberellin 2-beta-dioxygenase	GA2OX1_4 A4A49_38756	Nicotiana attenuata (Coyote tobacco)	NA	dioxygenase activity [GO:0051213]; metal ion binding [GO:0046872]	GO:0046872; GO:0051213	GO:0046872~metal ion binding;GO:0051213~dioxygenase activity	NA	NA
Neoxanthin synthase
N2_c18927_g1_i1	2.02263	Neoxanthin synthase	NXS	Camellia nitidissima	NA	oxidoreductase activity, acting on paired donors, with incorporation or reduction of molecular oxygen [GO:0016705]; carotenoid biosynthetic process [GO:0016117]	GO:0016117; GO:0016705	GO:0016705~oxidoreductase activity, acting on paired donors, with incorporation or reduction of molecular oxygen	GO:0016117~carotenoid biosynthetic process	NA
12-oxophytodienoate reductase 1
N2_c19538_g1_i3	3.31507	12-oxophytodienoate reductase 1	OPR1_1 A4A49_07829	Nicotiana attenuata (Coyote tobacco)	NA	FMN binding [GO:0010181]; oxidoreductase activity [GO:0016491]	GO:0010181; GO:0016491	GO:0010181~FMN binding;GO:0016491~oxidoreductase activity	NA	NA
N2_c19538_g1_i4	3.46294	12-oxophytodienoate reductase 1	OPR1_1 A4A49_07829	Nicotiana attenuata (Coyote tobacco)	NA	FMN binding [GO:0010181]; oxidoreductase activity [GO:0016491]	GO:0010181; GO:0016491	GO:0010181~FMN binding;GO:0016491~oxidoreductase activity	NA	NA
N2_c19538_g1_i6	10.1112	12-oxophytodienoate reductase 1	OPR1_1 A4A49_07829	Nicotiana attenuata (Coyote tobacco)	NA	FMN binding [GO:0010181]; oxidoreductase activity [GO:0016491]	GO:0010181; GO:0016491	GO:0010181~FMN binding;GO:0016491~oxidoreductase activity	NA	NA
Root hair defective 3 homolog (RSL)
N2_c15028_g1_i1	3.02188	Protein ROOT HAIR DEFECTIVE 3 homolog (EC 3.6.5.-) (Protein SEY1 homolog)	TCM_029059	Theobroma cacao (Cacao) (Cocoa)	NA	endoplasmic reticulum membrane [GO:0005789]; integral component of membrane [GO:0016021]; GTP binding [GO:0005525]; GTPase activity [GO:0003924]	GO:0003924; GO:0005525; GO:0005789; GO:0016021	GO:0003924~GTPase activity;GO:0005525~GTP binding	NA	GO:0005789~endoplasmic reticulum membrane;GO:0016021~integral component of membrane
N2_c15028_g3_i1	4.4642	Protein ROOT HAIR DEFECTIVE 3 homolog (EC 3.6.5.-) (Protein SEY1 homolog)	DCAR_026383	Daucus carota subsp. sativus	NA	endoplasmic reticulum membrane [GO:0005789]; integral component of membrane [GO:0016021]; GTP binding [GO:0005525]; GTPase activity [GO:0003924]	GO:0003924; GO:0005525; GO:0005789; GO:0016021	GO:0003924~GTPase activity;GO:0005525~GTP binding	NA	GO:0005789~endoplasmic reticulum membrane;GO:0016021~integral component of membrane
Feronia	positively regulates auxins and brassinosteroids response
N2_c14470_g2_i1	2.1179	Receptor-like protein kinase FERONIA (Fragment)	BAE44_0024126	Dichanthelium oligosanthes	NA	integral component of membrane [GO:0016021]; nucleus [GO:0005634]; ATP binding [GO:0005524]; protein kinase activity [GO:0004672]; ribosome biogenesis [GO:0042254]	GO:0004672; GO:0005524; GO:0005634; GO:0016021; GO:0042254	GO:0004672~protein kinase activity;GO:0005524~ATP binding	GO:0042254~ribosome biogenesis	GO:0005634~nucleus;GO:0016021~integral component of membrane
Flowering promoting factor 1
N2_c11016_g1_i1	2.66923	Flowering promoting factor 1	TCM_021194	Theobroma cacao (Cacao) (Cocoa)	NA	NA	NA	NA	NA	NA
CDC
N2_c2763_g1_i1	3.41711	ATPase, AAA-type, CDC48	OT_ostta01g03760	Ostreococcus tauri	NA	ATP binding [GO:0005524]; hydrolase activity [GO:0016787]	GO:0005524; GO:0016787	GO:0005524~ATP binding;GO:0016787~hydrolase activity	NA	NA
Rhizome initiation/ fortification related
Tir-nbs resistance protein
N2_c8384_g1_i1	7.86812	Tir-nbs resistance protein	TCM_030509	Theobroma cacao (Cacao) (Cocoa)	NA	ADP binding [GO:0043531]; signal transduction [GO:0007165]	GO:0007165; GO:0043531	GO:0043531~ADP binding	GO:0007165~signal transduction	NA
Patatin
N2_c11925_g1_i1	4.827	Patatin (EC 3.1.1.-)	PRUPE_ppa019532mg	Prunus persica (Peach) (Amygdalus persica)	NA	hydrolase activity [GO:0016787]; lipid catabolic process [GO:0016042]	GO:0016042; GO:0016787	GO:0016787~hydrolase activity	GO:0016042~lipid catabolic process	NA
N2_c19370_g1_i1	4.80106	Patatin (EC 3.1.1.-)	POPTR_0012s14940g	Populus trichocarpa (Western balsam poplar) (Populus balsamifera subsp. trichocarpa)	NA	hydrolase activity [GO:0016787]; lipid catabolic process [GO:0016042]	GO:0016042; GO:0016787	GO:0016787~hydrolase activity	GO:0016042~lipid catabolic process	NA
Expansin
N2_c108_g1_i1	7.23412	Expansin	Vexp-1	Vitis labrusca x Vitis vinifera	NA	cell wall [GO:0005618]; extracellular region [GO:0005576]; membrane [GO:0016020]; plant-type cell wall organization [GO:0009664]	GO:0005576; GO:0005618; GO:0009664; GO:0016020	NA	GO:0009664~plant-type cell wall organization	GO:0005576~extracellular region;GO:0005618~cell wall;GO:0016020~membrane
N2_c16369_g1_i1	3.38777	Expansin	NA	Sambucus nigra (European elder)	NA	cell wall [GO:0005618]; extracellular region [GO:0005576]; membrane [GO:0016020]; plant-type cell wall organization [GO:0009664]	GO:0005576; GO:0005618; GO:0009664; GO:0016020	NA	GO:0009664~plant-type cell wall organization	GO:0005576~extracellular region;GO:0005618~cell wall;GO:0016020~membrane
N2_c5954_g1_i1	3.45381	Expansin-A4-like protein	F383_09849	Gossypium arboreum (Tree cotton) (Gossypium nanking)	NA	cell wall [GO:0005618]; extracellular region [GO:0005576]; membrane [GO:0016020]; plant-type cell wall organization [GO:0009664]	GO:0005576; GO:0005618; GO:0009664; GO:0016020	NA	GO:0009664~plant-type cell wall organization	GO:0005576~extracellular region;GO:0005618~cell wall;GO:0016020~membrane
HSP20-like chaperones superfamily protein
N2_c22781_g1_i1	4.04779	HSP20-like chaperones superfamily protein	TCM_036433	Theobroma cacao (Cacao) (Cocoa)	NA	response to heat [GO:0009408]	GO:0009408	NA	GO:0009408~response to heat	NA
Cinnamoyl-CoA reductase
N2_c18432_g1_i1	3.12313	Cinnamoyl-CoA reductase	NA	Codonopsis lanceolata	NA	catalytic activity [GO:0003824]; coenzyme binding [GO:0050662]	GO:0003824; GO:0050662	GO:0003824~catalytic activity;GO:0050662~coenzyme binding	NA	NA
Terpene biosynthesis genes
Farnesyl pyrophosphate synthase
N2_c14156_g1_i1	2.38043	Farnesyl pyrophosphate synthase	FPS	Valeriana officinalis (Valerian) (Garden heliotrope)	NA	transferase activity [GO:0016740]; isoprenoid biosynthetic process [GO:0008299]	GO:0008299; GO:0016740	GO:0016740~transferase activity	GO:0008299~isoprenoid biosynthetic process	NA
Driminol synthase
N2_c14219_g1_i1	11.1741	Driminol synthase	NA	Valeriana officinalis (Valerian) (Garden heliotrope)	NA	magnesium ion binding [GO:0000287]; terpene synthase activity [GO:0010333]; metabolic process [GO:0008152]	GO:0000287; GO:0008152; GO:0010333	GO:0000287~magnesium ion binding;GO:0010333~terpene synthase activity	GO:0008152~metabolic process	NA
N2_c14219_g2_i1	9.68568	Driminol synthase	NA	Valeriana officinalis (Valerian) (Garden heliotrope)	NA	magnesium ion binding [GO:0000287]; terpene synthase activity [GO:0010333]; metabolic process [GO:0008152]	GO:0000287; GO:0008152; GO:0010333	GO:0000287~magnesium ion binding;GO:0010333~terpene synthase activity	GO:0008152~metabolic process	NA
alpha-terpineol synthase
N2_c16902_g1_i1	6.23194	(-)-alpha-terpineol synthase (EC 4.2.3.111)	NA	Vitis vinifera (Grape)	PATHWAY: Secondary metabolite biosynthesis; terpenoid biosynthesis.	magnesium ion binding [GO:0000287]; terpene synthase activity [GO:0010333]; terpenoid biosynthetic process [GO:0016114]	GO:0000287; GO:0010333; GO:0016114	GO:0000287~magnesium ion binding;GO:0010333~terpene synthase activity	GO:0016114~terpenoid biosynthetic process	NA
germacrene synthase
N2_c19506_g1_i2	7.34355	Germacrene C/D synthase (EC 4.2.3.60) (EC 4.2.3.75) (Terpene synthase 1) (VoTPS1)	TPS1	Valeriana officinalis (Valerian) (Garden heliotrope)	NA	magnesium ion binding [GO:0000287]; terpene synthase activity [GO:0010333]; metabolic process [GO:0008152]	GO:0000287; GO:0008152; GO:0010333	GO:0000287~magnesium ion binding;GO:0010333~terpene synthase activity	GO:0008152~metabolic process	NA
Geranylgeranyl diphosphate synthase/geranylgeranyl pyrophosphate synthase
N2_c17164_g1_i2	2.43738	Chloroplast geranylgeranyl pyrophosphate synthase 1	GGPPS1	Rehmannia glutinosa (Chinese foxglove)	NA	transferase activity [GO:0016740]; isoprenoid biosynthetic process [GO:0008299]	GO:0008299; GO:0016740	GO:0016740~transferase activity	GO:0008299~isoprenoid biosynthetic process	NA
N1_c13082_g1_i1	2.41867	Chloroplast heterodimeric geranylgeranyl pyrophosphate synthase small subunit	NA	Paeonia lactiflora (Chinese peony) (Paeonia albiflora)	NA	transferase activity [GO:0016740]; isoprenoid biosynthetic process [GO:0008299]	GO:0008299; GO:0016740	GO:0016740~transferase activity	GO:0008299~isoprenoid biosynthetic process	NA
Hydroxycinnamoyl transferase	HCT
N2_c19239_g1_i1	4.1426	Hydroxycinnamoyl transferase	HTC	Lonicera japonica (Japanese honeysuckle) (Lonicera aureoreticulata)	NA	transferase activity, transferring acyl groups other than amino-acyl groups [GO:0016747]	GO:0016747	GO:0016747~transferase activity, transferring acyl groups other than amino-acyl groups	NA	NA
Hydroxycinnamoyl-CoA quinate hydroxycinnamoyltransferase	HQT
N2_c19964_g1_i1	2.15686	Hydroxycinnamoyl-CoA quinate hydroxycinnamoyltransferase	NA	Lonicera japonica (Japanese honeysuckle) (Lonicera aureoreticulata)	NA	transferase activity, transferring acyl groups other than amino-acyl groups [GO:0016747]	GO:0016747	GO:0016747~transferase activity, transferring acyl groups other than amino-acyl groups	NA	NA
Acyl-glucose dependent anthocyanin 7-O-glucosyltransferase	AA7GT
N2_c18144_g3_i1	6.10363	Acyl-glucose dependent anthocyanin 7-O-glucosyltransferase	AAGT	Campanula medium (Canterbury bells)	NA	hydrolase activity, hydrolyzing O-glycosyl compounds [GO:0004553]; transferase activity [GO:0016740]; carbohydrate metabolic process [GO:0005975]	GO:0004553; GO:0005975; GO:0016740	GO:0004553~hydrolase activity, hydrolyzing O-glycosyl compounds;GO:0016740~transferase activity	GO:0005975~carbohydrate metabolic process	NA
Laccase
N1_c9906_g1_i1	2.34937	Laccase (EC 1.10.3.2) (Benzenediol:oxygen oxidoreductase) (Diphenol oxidase) (Urishiol oxidase)	GSCOC_T00034660001	Coffea canephora (Robusta coffee)	NA	apoplast [GO:0048046]; copper ion binding [GO:0005507]; hydroquinone:oxygen oxidoreductase activity [GO:0052716]; lignin catabolic process [GO:0046274]	GO:0005507; GO:0046274; GO:0048046; GO:0052716	GO:0005507~copper ion binding;GO:0052716~hydroquinone:oxygen oxidoreductase activity	GO:0046274~lignin catabolic process	GO:0048046~apoplast
N1_c9906_g2_i1	2.74662	Laccase (EC 1.10.3.2) (Benzenediol:oxygen oxidoreductase) (Diphenol oxidase) (Urishiol oxidase)	POPTR_0005s22240g	Populus trichocarpa (Western balsam poplar) (Populus balsamifera subsp. trichocarpa)	NA	apoplast [GO:0048046]; copper ion binding [GO:0005507]; hydroquinone:oxygen oxidoreductase activity [GO:0052716]; oxidoreductase activity, oxidizing metal ions [GO:0016722]; lignin catabolic process [GO:0046274]	GO:0005507; GO:0016722; GO:0046274; GO:0048046; GO:0052716	GO:0005507~copper ion binding;GO:0016722~oxidoreductase activity, oxidizing metal ions;GO:0052716~hydroquinone:oxygen oxidoreductase activity	GO:0046274~lignin catabolic process	GO:0048046~apoplast
N2_c14082_g1_i1	2.23606	Laccase (EC 1.10.3.2) (Benzenediol:oxygen oxidoreductase) (Diphenol oxidase) (Urishiol oxidase)	LAC7_0 A4A49_13303	Nicotiana attenuata (Coyote tobacco)	NA	apoplast [GO:0048046]; copper ion binding [GO:0005507]; hydroquinone:oxygen oxidoreductase activity [GO:0052716]; lignin catabolic process [GO:0046274]	GO:0005507; GO:0046274; GO:0048046; GO:0052716	GO:0005507~copper ion binding;GO:0052716~hydroquinone:oxygen oxidoreductase activity	GO:0046274~lignin catabolic process	GO:0048046~apoplast
N2_c16756_g1_i1	2.4574	Laccase (EC 1.10.3.2) (Benzenediol:oxygen oxidoreductase) (Diphenol oxidase) (Urishiol oxidase)	LAC14_1 A4A49_01902	Nicotiana attenuata (Coyote tobacco)	NA	apoplast [GO:0048046]; copper ion binding [GO:0005507]; hydroquinone:oxygen oxidoreductase activity [GO:0052716]; lignin catabolic process [GO:0046274]	GO:0005507; GO:0046274; GO:0048046; GO:0052716	GO:0005507~copper ion binding;GO:0052716~hydroquinone:oxygen oxidoreductase activity	GO:0046274~lignin catabolic process	GO:0048046~apoplast
N2_c16756_g2_i1	2.37081	Laccase (EC 1.10.3.2) (Benzenediol:oxygen oxidoreductase) (Diphenol oxidase) (Urishiol oxidase)	VIT_18s0001g00680	Vitis vinifera (Grape)	NA	apoplast [GO:0048046]; copper ion binding [GO:0005507]; hydroquinone:oxygen oxidoreductase activity [GO:0052716]; oxidoreductase activity, oxidizing metal ions [GO:0016722]; lignin catabolic process [GO:0046274]	GO:0005507; GO:0016722; GO:0046274; GO:0048046; GO:0052716	GO:0005507~copper ion binding;GO:0016722~oxidoreductase activity, oxidizing metal ions;GO:0052716~hydroquinone:oxygen oxidoreductase activity	GO:0046274~lignin catabolic process	GO:0048046~apoplast
N2_c16756_g3_i1	3.59307	Laccase (EC 1.10.3.2) (Benzenediol:oxygen oxidoreductase) (Diphenol oxidase) (Urishiol oxidase)	VIT_18s0001g00680	Vitis vinifera (Grape)	NA	apoplast [GO:0048046]; copper ion binding [GO:0005507]; hydroquinone:oxygen oxidoreductase activity [GO:0052716]; oxidoreductase activity, oxidizing metal ions [GO:0016722]; lignin catabolic process [GO:0046274]	GO:0005507; GO:0016722; GO:0046274; GO:0048046; GO:0052716	GO:0005507~copper ion binding;GO:0016722~oxidoreductase activity, oxidizing metal ions;GO:0052716~hydroquinone:oxygen oxidoreductase activity	GO:0046274~lignin catabolic process	GO:0048046~apoplast
N2_c19950_g2_i1	16.1068	Laccase (EC 1.10.3.2) (Benzenediol:oxygen oxidoreductase) (Diphenol oxidase) (Urishiol oxidase)	VIT_18s0122g00170	Vitis vinifera (Grape)	NA	apoplast [GO:0048046]; copper ion binding [GO:0005507]; hydroquinone:oxygen oxidoreductase activity [GO:0052716]; oxidoreductase activity, oxidizing metal ions [GO:0016722]; lignin catabolic process [GO:0046274]	GO:0005507; GO:0016722; GO:0046274; GO:0048046; GO:0052716	GO:0005507~copper ion binding;GO:0016722~oxidoreductase activity, oxidizing metal ions;GO:0052716~hydroquinone:oxygen oxidoreductase activity	GO:0046274~lignin catabolic process	GO:0048046~apoplast
p-coumaroyl quinate/shikimate 3'-hydroxylase
N2_c19995_g1_i1	2.18994	p-coumaroyl quinate/shikimate 3'-hydroxylase	C3H1	Lonicera japonica (Japanese honeysuckle) (Lonicera aureoreticulata)	NA	heme binding [GO:0020037]; iron ion binding [GO:0005506]; monooxygenase activity [GO:0004497]; oxidoreductase activity, acting on paired donors, with incorporation or reduction of molecular oxygen [GO:0016705]	GO:0004497; GO:0005506; GO:0016705; GO:0020037	GO:0004497~monooxygenase activity;GO:0005506~iron ion binding;GO:0016705~oxidoreductase activity, acting on paired donors, with incorporation or reduction of molecular oxygen;GO:0020037~heme binding	NA	NA
Phenylalanine ammonia-lyase	PAL
N2_c19722_g1_i1	6.11255	Phenylalanine ammonia-lyase (EC 4.3.1.24)	PAL2	Platycodon grandiflorus	PATHWAY: Phenylpropanoid metabolism; trans-cinnamate biosynthesis; trans-cinnamate from L-phenylalanine: step 1/1. {ECO:0000256|RuleBase:RU003955}.	cytoplasm [GO:0005737]; phenylalanine ammonia-lyase activity [GO:0045548]; cinnamic acid biosynthetic process [GO:0009800]; L-phenylalanine catabolic process [GO:0006559]	GO:0005737; GO:0006559; GO:0009800; GO:0045548	GO:0045548~phenylalanine ammonia-lyase activity	GO:0006559~L-phenylalanine catabolic process;GO:0009800~cinnamic acid biosynthetic process	GO:0005737~cytoplasm
N2_c19722_g1_i2	10.4132	Phenylalanine ammonia-lyase (EC 4.3.1.24)	LOC100788438 GLYMA_03G181700	Glycine max (Soybean) (Glycine hispida)	PATHWAY: Phenylpropanoid metabolism; trans-cinnamate biosynthesis; trans-cinnamate from L-phenylalanine: step 1/1. {ECO:0000256|RuleBase:RU003955}.	cytoplasm [GO:0005737]; phenylalanine ammonia-lyase activity [GO:0045548]; cinnamic acid biosynthetic process [GO:0009800]; L-phenylalanine catabolic process [GO:0006559]	GO:0005737; GO:0006559; GO:0009800; GO:0045548	GO:0045548~phenylalanine ammonia-lyase activity	GO:0006559~L-phenylalanine catabolic process;GO:0009800~cinnamic acid biosynthetic process	GO:0005737~cytoplasm
N2_c19722_g1_i3	5.53434	Phenylalanine ammonia-lyase (EC 4.3.1.24)	pal3a	Cynara cardunculus var. scolymus (Globe artichoke) (Cynara scolymus)	PATHWAY: Phenylpropanoid metabolism; trans-cinnamate biosynthesis; trans-cinnamate from L-phenylalanine: step 1/1. {ECO:0000256|RuleBase:RU003955}.	cytoplasm [GO:0005737]; phenylalanine ammonia-lyase activity [GO:0045548]; cinnamic acid biosynthetic process [GO:0009800]; L-phenylalanine catabolic process [GO:0006559]	GO:0005737; GO:0006559; GO:0009800; GO:0045548	GO:0045548~phenylalanine ammonia-lyase activity	GO:0006559~L-phenylalanine catabolic process;GO:0009800~cinnamic acid biosynthetic process	GO:0005737~cytoplasm
Phosphoenolpyruvate carboxylase
N2_c19863_g5_i1	2.9317	Phosphoenolpyruvate carboxylase	L484_016098	Morus notabilis	NA	ATP binding [GO:0005524]; phosphoenolpyruvate carboxykinase (ATP) activity [GO:0004612]; gluconeogenesis [GO:0006094]	GO:0004612; GO:0005524; GO:0006094	GO:0004612~phosphoenolpyruvate carboxykinase (ATP) activity;GO:0005524~ATP binding	GO:0006094~gluconeogenesis	NA
N2_c19863_g5_i2	3.30431	Phosphoenolpyruvate carboxylase	L484_016098	Morus notabilis	NA	ATP binding [GO:0005524]; phosphoenolpyruvate carboxykinase (ATP) activity [GO:0004612]; gluconeogenesis [GO:0006094]	GO:0004612; GO:0005524; GO:0006094	GO:0004612~phosphoenolpyruvate carboxykinase (ATP) activity;GO:0005524~ATP binding	GO:0006094~gluconeogenesis	NA
Polyphenoloxidase
N2_c18333_g1_i1	16.9391	Polyphenol oxidase	Ccrd_001104	Cynara cardunculus var. scolymus (Globe artichoke) (Cynara scolymus)	NA	catechol oxidase activity [GO:0004097]; metal ion binding [GO:0046872]; pigment biosynthetic process [GO:0046148]	GO:0004097; GO:0046148; GO:0046872	GO:0004097~catechol oxidase activity;GO:0046872~metal ion binding	GO:0046148~pigment biosynthetic process	NA
N2_c18829_g1_i1	3.84724	Polyphenoloxidase	NA	Camellia nitidissima	NA	catechol oxidase activity [GO:0004097]; metal ion binding [GO:0046872]; pigment biosynthetic process [GO:0046148]	GO:0004097; GO:0046148; GO:0046872	GO:0004097~catechol oxidase activity;GO:0046872~metal ion binding	GO:0046148~pigment biosynthetic process	NA
N2_c19806_g1_i1	7.06007	Polyphenoloxidase	NA	Camellia nitidissima	NA	catechol oxidase activity [GO:0004097]; metal ion binding [GO:0046872]; pigment biosynthetic process [GO:0046148]	GO:0004097; GO:0046148; GO:0046872	GO:0004097~catechol oxidase activity;GO:0046872~metal ion binding	GO:0046148~pigment biosynthetic process	NA
Squalene epoxidase		SE1
N2_c15790_g2_i2	3.25646	Squalene epoxidase 1	SE1	Panax vietnamensis var. fuscidiscus	NA	integral component of membrane [GO:0016021]; flavin adenine dinucleotide binding [GO:0050660]; squalene monooxygenase activity [GO:0004506]	GO:0004506; GO:0016021; GO:0050660	GO:0004506~squalene monooxygenase activity;GO:0050660~flavin adenine dinucleotide binding	NA	GO:0016021~integral component of membrane
Cinnamate 4-hydroxylase
N2_c19021_g1_i1	6.03726	Cinnamate 4-hydroxylase	C4H1	Lonicera japonica (Japanese honeysuckle) (Lonicera aureoreticulata)	NA	heme binding [GO:0020037]; iron ion binding [GO:0005506]; monooxygenase activity [GO:0004497]; oxidoreductase activity, acting on paired donors, with incorporation or reduction of molecular oxygen [GO:0016705]	GO:0004497; GO:0005506; GO:0016705; GO:0020037	GO:0004497~monooxygenase activity;GO:0005506~iron ion binding;GO:0016705~oxidoreductase activity, acting on paired donors, with incorporation or reduction of molecular oxygen;GO:0020037~heme binding	NA	NA
Cinnamoyl-CoA reductase
N2_c18432_g1_i1	3.12313	Cinnamoyl-CoA reductase	NA	Codonopsis lanceolata	NA	catalytic activity [GO:0003824]; coenzyme binding [GO:0050662]	GO:0003824; GO:0050662	GO:0003824~catalytic activity;GO:0050662~coenzyme binding	NA	NA
Chalcone-flavonone isomerase family protein
N2_c17561_g1_i1	7.19208	Chalcone-flavonone isomerase family protein	CHI1	Lonicera japonica (Japanese honeysuckle) (Lonicera aureoreticulata)	NA	chalcone isomerase activity [GO:0045430]; flavonoid biosynthetic process [GO:0009813]	GO:0009813; GO:0045430	GO:0045430~chalcone isomerase activity	GO:0009813~flavonoid biosynthetic process	NA
N2_c17561_g1_i2	6.7654	Chalcone-flavonone isomerase family protein	CHI1	Lonicera japonica (Japanese honeysuckle) (Lonicera aureoreticulata)	NA	chalcone isomerase activity [GO:0045430]; flavonoid biosynthetic process [GO:0009813]	GO:0009813; GO:0045430	GO:0045430~chalcone isomerase activity	GO:0009813~flavonoid biosynthetic process	NA
Catalase-peroxidase
N2_c20953_g1_i1	6.973	Catalase-peroxidase (EC 1.11.1.21)	NA	Triticum urartu (Red wild einkorn) (Crithodium urartu)	NA	catalase activity [GO:0004096]; heme binding [GO:0020037]; metal ion binding [GO:0046872]; hydrogen peroxide catabolic process [GO:0042744]; response to oxidative stress [GO:0006979]	GO:0004096; GO:0006979; GO:0020037; GO:0042744; GO:0046872	GO:0004096~catalase activity;GO:0020037~heme binding;GO:0046872~metal ion binding	GO:0006979~response to oxidative stress;GO:0042744~hydrogen peroxide catabolic process	NA
N2_c21738_g1_i1	3.48385	Catalase-peroxidase (EC 1.11.1.21)	NA	Hordeum vulgare subsp. vulgare (Domesticated barley)	NA	catalase activity [GO:0004096]; heme binding [GO:0020037]; metal ion binding [GO:0046872]; hydrogen peroxide catabolic process [GO:0042744]; response to oxidative stress [GO:0006979]	GO:0004096; GO:0006979; GO:0020037; GO:0042744; GO:0046872	GO:0004096~catalase activity;GO:0020037~heme binding;GO:0046872~metal ion binding	GO:0006979~response to oxidative stress;GO:0042744~hydrogen peroxide catabolic process	NA
N2_c22904_g1_i1	7.23412	Catalase-peroxidase (EC 1.11.1.21)	NA	Hordeum vulgare subsp. vulgare (Domesticated barley)	NA	catalase activity [GO:0004096]; heme binding [GO:0020037]; metal ion binding [GO:0046872]; hydrogen peroxide catabolic process [GO:0042744]; response to oxidative stress [GO:0006979]	GO:0004096; GO:0006979; GO:0020037; GO:0042744; GO:0046872	GO:0004096~catalase activity;GO:0020037~heme binding;GO:0046872~metal ion binding	GO:0006979~response to oxidative stress;GO:0042744~hydrogen peroxide catabolic process	NA
Caffeoyl-CoA O-methyltransferase
N2_c17999_g1_i1	2.03968	Caffeoyl-CoA O-methyltransferase (EC 2.1.1.104) (Trans-caffeoyl-CoA 3-O-methyltransferase) (CCoAMT) (CCoAOMT)	NA	Populus tremuloides (Quaking aspen)	PATHWAY: Aromatic compound metabolism; phenylpropanoid biosynthesis.	caffeoyl-CoA O-methyltransferase activity [GO:0042409]; metal ion binding [GO:0046872]; lignin biosynthetic process [GO:0009809]	GO:0009809; GO:0042409; GO:0046872	GO:0042409~caffeoyl-CoA O-methyltransferase activity;GO:0046872~metal ion binding	GO:0009809~lignin biosynthetic process	NA
Caffeate O-methyltransferase
N2_c19805_g2_i1	6.08078	Caffeate O-methyltransferase (COMT) family	Ccrd_026581	Cynara cardunculus var. scolymus (Globe artichoke) (Cynara scolymus)	NA	O-methyltransferase activity [GO:0008171]; protein dimerization activity [GO:0046983]	GO:0008171; GO:0046983	GO:0008171~O-methyltransferase activity;GO:0046983~protein dimerization activity	NA	NA
N2_c19805_g2_i3	3.10365	Caffeate O-methyltransferase (COMT) family	Ccrd_026581	Cynara cardunculus var. scolymus (Globe artichoke) (Cynara scolymus)	NA	O-methyltransferase activity [GO:0008171]; protein dimerization activity [GO:0046983]	GO:0008171; GO:0046983	GO:0008171~O-methyltransferase activity;GO:0046983~protein dimerization activity	NA	NA
Caffeoylshikimate esterase
N2_c17242_g1_i3	2.8834	Caffeoylshikimate esterase	BAE44_0018793	Dichanthelium oligosanthes	NA	NA	NA	NA	NA	NA
BZIP transcription factor
N1_c15_g1_i1	5.0323	Bzip transcription factor 11	BZIP11_0 A4A49_38949	Nicotiana attenuata (Coyote tobacco)	NA	sequence-specific DNA binding [GO:0043565]; transcription factor activity, sequence-specific DNA binding [GO:0003700]	GO:0003700; GO:0043565	GO:0003700~sequence-specific DNA binding transcription factor activity;GO:0043565~sequence-specific DNA binding	NA	NA
N2_c18409_g1_i1	4.57036	Bzip transcription factor 11	BZIP11_0 A4A49_38949	Nicotiana attenuata (Coyote tobacco)	NA	sequence-specific DNA binding [GO:0043565]; transcription factor activity, sequence-specific DNA binding [GO:0003700]	GO:0003700; GO:0043565	GO:0003700~sequence-specific DNA binding transcription factor activity;GO:0043565~sequence-specific DNA binding	NA	NA
C2H2 zinc finger protein
N2_c18969_g1_i1	4.9864	C2H2-type zinc finger protein 3	ZFP3 EUGRSUZ_B02399	Eucalyptus grandis (Flooded gum)	NA	nucleic acid binding [GO:0003676]	GO:0003676	GO:0003676~nucleic acid binding	NA	NA
Bidirectional sugar transporter SWEET
N2_c11651_g1_i1	2.3469	Bidirectional sugar transporter SWEET	F383_01009	Gossypium arboreum (Tree cotton) (Gossypium nanking)	NA	integral component of membrane [GO:0016021]; plasma membrane [GO:0005886]; carbohydrate transport [GO:0008643]	GO:0005886; GO:0008643; GO:0016021	NA	GO:0008643~carbohydrate transport	GO:0005886~plasma membrane;GO:0016021~integral component of membrane
N2_c11651_g3_i1	2.70809	Bidirectional sugar transporter SWEET	VIT_14s0060g01910 VITISV_022457	Vitis vinifera (Grape)	NA	integral component of membrane [GO:0016021]; plasma membrane [GO:0005886]; sugar transmembrane transporter activity [GO:0051119]; carbohydrate transport [GO:0008643]	GO:0005886; GO:0008643; GO:0016021; GO:0051119	GO:0051119~sugar transmembrane transporter activity	GO:0008643~carbohydrate transport	GO:0005886~plasma membrane;GO:0016021~integral component of membrane
N2_c15414_g1_i1	4.07258	Bidirectional sugar transporter SWEET	DCAR_016366	Daucus carota subsp. sativus	NA	integral component of membrane [GO:0016021]; plasma membrane [GO:0005886]; carbohydrate transport [GO:0008643]	GO:0005886; GO:0008643; GO:0016021	NA	GO:0008643~carbohydrate transport	GO:0005886~plasma membrane;GO:0016021~integral component of membrane
Alcohol dehydrogenase
N2_c20781_g1_i1	6.65394	ADH1 (EC 1.1.1.1) (Fragment)	NA	Solanum lycopersicum (Tomato) (Lycopersicon esculentum)	NA	alcohol dehydrogenase (NAD) activity [GO:0004022]	GO:0004022	GO:0004022~alcohol dehydrogenase (NAD) activity	NA	NA
N2_c19573_g1_i2	3.94673	Alcohol dehydrogenase, C-terminal	Ccrd_005473	Cynara cardunculus var. scolymus (Globe artichoke) (Cynara scolymus)	NA	oxidoreductase activity [GO:0016491]; zinc ion binding [GO:0008270]	GO:0008270; GO:0016491	GO:0008270~zinc ion binding;GO:0016491~oxidoreductase activity	NA	NA
Shikimate kinase
N1_c12749_g1_i1	-2.22463	Shikimate kinase, chloroplastic	F383_15330	Gossypium arboreum (Tree cotton) (Gossypium nanking)	NA	kinase activity [GO:0016301]	GO:0016301	GO:0016301~kinase activity	NA	NA
Actinidain
N2_c8564_g1_i1	10.0102	Actinidain (Fragment)	GA_TR2801_c0_g1_i1_g.8878	Noccaea caerulescens (Alpine penny-cress) (Thlaspi caerulescens)	NA	cysteine-type peptidase activity [GO:0008234]	GO:0008234	GO:0008234~cysteine-type peptidase activity	NA	NA
3-hydroxy-3-methylglutaryl coenzyme A reductase (HMG-CoA reductase) (EC 1.1.1.34)	HMGR
N2_c13495_g3_i1	2.9756	3-hydroxy-3-methylglutaryl coenzyme A reductase (HMG-CoA reductase) (EC 1.1.1.34)	NA	Camptotheca acuminata (Happy tree)	PATHWAY: Metabolic intermediate biosynthesis; (R)-mevalonate biosynthesis; (R)-mevalonate from acetyl-CoA: step 3/3. {ECO:0000256|RuleBase:RU361219}.	endoplasmic reticulum membrane [GO:0005789]; integral component of membrane [GO:0016021]; hydroxymethylglutaryl-CoA reductase (NADPH) activity [GO:0004420]; NADP binding [GO:0050661]; coenzyme A metabolic process [GO:0015936]; isoprenoid biosynthetic process [GO:0008299]	GO:0004420; GO:0005789; GO:0008299; GO:0015936; GO:0016021; GO:0050661	GO:0004420~hydroxymethylglutaryl-CoA reductase (NADPH) activity;GO:0050661~NADP binding	GO:0008299~isoprenoid biosynthetic process;GO:0015936~coenzyme A metabolic process	GO:0005789~endoplasmic reticulum membrane;GO:0016021~integral component of membrane
N2_c13495_g5_i1	2.81764	3-hydroxy-3-methylglutaryl coenzyme A reductase (HMG-CoA reductase) (EC 1.1.1.34)	HMGR1	Camellia sinensis (Tea)	PATHWAY: Metabolic intermediate biosynthesis; (R)-mevalonate biosynthesis; (R)-mevalonate from acetyl-CoA: step 3/3. {ECO:0000256|RuleBase:RU361219}.	endoplasmic reticulum membrane [GO:0005789]; integral component of membrane [GO:0016021]; hydroxymethylglutaryl-CoA reductase (NADPH) activity [GO:0004420]; NADP binding [GO:0050661]; coenzyme A metabolic process [GO:0015936]; isoprenoid biosynthetic process [GO:0008299]	GO:0004420; GO:0005789; GO:0008299; GO:0015936; GO:0016021; GO:0050661	GO:0004420~hydroxymethylglutaryl-CoA reductase (NADPH) activity;GO:0050661~NADP binding	GO:0008299~isoprenoid biosynthetic process;GO:0015936~coenzyme A metabolic process	GO:0005789~endoplasmic reticulum membrane;GO:0016021~integral component of membrane
Flavonoid O-methyltransferase-like protein
N2_c1255_g1_i1	6.87428	Flavonoid O-methyltransferase-like protein	MTR_3g083620	Medicago truncatula (Barrel medic) (Medicago tribuloides)	NA	O-methyltransferase activity [GO:0008171]; protein dimerization activity [GO:0046983]	GO:0008171; GO:0046983	GO:0008171~O-methyltransferase activity;GO:0046983~protein dimerization activity	NA	NA
Diphosphomevalonate decarboxylase (EC 4.1.1.33) (Mevalonate pyrophosphate decarboxylase)
N2_c17396_g1_i2	2.00925	Diphosphomevalonate decarboxylase (EC 4.1.1.33) (Mevalonate pyrophosphate decarboxylase)	MVD2_0 A4A49_37680	Nicotiana attenuata (Coyote tobacco)	NA	cytosol [GO:0005829]; ATP binding [GO:0005524]; diphosphomevalonate decarboxylase activity [GO:0004163]; isopentenyl diphosphate biosynthetic process, mevalonate pathway [GO:0019287]; sterol biosynthetic process [GO:0016126]	GO:0004163; GO:0005524; GO:0005829; GO:0016126; GO:0019287	GO:0004163~diphosphomevalonate decarboxylase activity;GO:0005524~ATP binding	GO:0016126~sterol biosynthetic process;GO:0019287~isopentenyl diphosphate biosynthetic process, mevalonate pathway	GO:0005829~cytosol
Bifunctional 3-dehydroquinate dehydrataseshikimate dehydrogenase, chloroplastic (Fragment)
N2_c12320_g1_i1	2.05676	Bifunctional 3-dehydroquinate dehydrataseshikimate dehydrogenase, chloroplastic	A4A49_04264	Nicotiana attenuata (Coyote tobacco)	NA	3-dehydroquinate dehydratase activity [GO:0003855]; shikimate 3-dehydrogenase (NADP+) activity [GO:0004764]	GO:0003855; GO:0004764	GO:0003855~3-dehydroquinate dehydratase activity;GO:0004764~shikimate 3-dehydrogenase (NADP+) activity	NA	NA
N2_c19508_g1_i1	2.79688	Bifunctional 3-dehydroquinate dehydrataseshikimate dehydrogenase, chloroplastic (Fragment)	A4A49_27961	Nicotiana attenuata (Coyote tobacco)	NA	3-dehydroquinate dehydratase activity [GO:0003855]; NADP binding [GO:0050661]; shikimate 3-dehydrogenase (NADP+) activity [GO:0004764]; shikimate metabolic process [GO:0019632]	GO:0003855; GO:0004764; GO:0019632; GO:0050661	GO:0003855~3-dehydroquinate dehydratase activity;GO:0004764~shikimate 3-dehydrogenase (NADP+) activity;GO:0050661~NADP binding	GO:0019632~shikimate metabolic process	NA
N2_c19508_g1_i2	2.84986	Bifunctional 3-dehydroquinate dehydrataseshikimate dehydrogenase, chloroplastic (Fragment)	A4A49_27961	Nicotiana attenuata (Coyote tobacco)	NA	3-dehydroquinate dehydratase activity [GO:0003855]; NADP binding [GO:0050661]; shikimate 3-dehydrogenase (NADP+) activity [GO:0004764]; shikimate metabolic process [GO:0019632]	GO:0003855; GO:0004764; GO:0019632; GO:0050661	GO:0003855~3-dehydroquinate dehydratase activity;GO:0004764~shikimate 3-dehydrogenase (NADP+) activity;GO:0050661~NADP binding	GO:0019632~shikimate metabolic process	NA
1-phosphatidylinositol-3-phosphate 5-kinase fab1b
N2_c20871_g1_i1	7.15222	1-phosphatidylinositol-3-phosphate 5-kinase fab1b	FAB1B_0 A4A49_06516	Nicotiana attenuata (Coyote tobacco)	NA	ATP binding [GO:0005524]; metal ion binding [GO:0046872]; phosphatidylinositol phosphate kinase activity [GO:0016307]	GO:0005524; GO:0016307; GO:0046872	GO:0005524~ATP binding;GO:0016307~phosphatidylinositol phosphate kinase activity;GO:0046872~metal ion binding	NA	NA
Phosphomevalonate kinase
N2_c19335_g1_i2	2.53488	Phosphomevalonate kinase	PMK	Panax ginseng (Korean ginseng)	NA	ATP binding [GO:0005524]; phosphomevalonate kinase activity [GO:0004631]	GO:0004631; GO:0005524	GO:0004631~phosphomevalonate kinase activity;GO:0005524~ATP binding	NA	NA
N2_c19335_g1_i5	2.36737	Phosphomevalonate kinase	PMK	Panax ginseng (Korean ginseng)	NA	ATP binding [GO:0005524]; phosphomevalonate kinase activity [GO:0004631]	GO:0004631; GO:0005524	GO:0004631~phosphomevalonate kinase activity;GO:0005524~ATP binding	NA	NA
Succinate dehydrogenase (quinone) (EC 1.3.5.1) (Fragment)
N2_c22883_g1_i1	3.11419	Succinate dehydrogenase [ubiquinone] iron-sulfur subunit, mitochondrial (EC 1.3.5.1) (Fragment)	PHYPADRAFT_5986	Physcomitrella patens subsp. patens (Moss)	PATHWAY: Carbohydrate metabolism; tricarboxylic acid cycle; fumarate from succinate (eukaryal route): step 1/1. {ECO:0000256|RuleBase:RU361237}.	mitochondrial inner membrane [GO:0005743]; mitochondrion [GO:0005739]; 2 iron, 2 sulfur cluster binding [GO:0051537]; 3 iron, 4 sulfur cluster binding [GO:0051538]; 4 iron, 4 sulfur cluster binding [GO:0051539]; electron carrier activity [GO:0009055]; metal ion binding [GO:0046872]; succinate dehydrogenase (ubiquinone) activity [GO:0008177]; aerobic respiration [GO:0009060]; respiratory electron …	GO:0005739; GO:0005743; GO:0006099; GO:0008177; GO:0009055; GO:0009060; GO:0022904; GO:0046872; GO:0051537; GO:0051538; GO:0051539	GO:0008177~succinate dehydrogenase (ubiquinone) activity;GO:0009055~electron carrier activity;GO:0046872~metal ion binding;GO:0051537~2 iron, 2 sulfur cluster binding;GO:0051538~3 iron, 4 sulfur cluster binding;GO:0051539~4 iron, 4 sulfur cluster binding	GO:0006099~tricarboxylic acid cycle;GO:0009060~aerobic respiration;GO:0022904~respiratory electron transport chain	GO:0005739~mitochondrion;GO:0005743~mitochondrial inner membrane
Hexose transporter
N2_c16458_g1_i1	3.95384	Hexose transport protein	SPT1	Actinidia deliciosa (Kiwi)	NA	integral component of membrane [GO:0016021]; substrate-specific transmembrane transporter activity [GO:0022891]	GO:0016021; GO:0022891	GO:0022891~substrate-specific transmembrane transporter activity	NA	GO:0016021~integral component of membrane
N2_c14942_g2_i1	3.03815	Hexose transporter	NA	Camellia sinensis (Tea)	NA	integral component of membrane [GO:0016021]; substrate-specific transmembrane transporter activity [GO:0022891]	GO:0016021; GO:0022891	GO:0022891~substrate-specific transmembrane transporter activity	NA	GO:0016021~integral component of membrane
Invertase 4
N2_c19683_g1_i2	2.76658	Invertase 4	NA	Camellia sinensis (Tea)	NA	hydrolase activity, hydrolyzing O-glycosyl compounds [GO:0004553]; carbohydrate metabolic process [GO:0005975]	GO:0004553; GO:0005975	GO:0004553~hydrolase activity, hydrolyzing O-glycosyl compounds	GO:0005975~carbohydrate metabolic process	NA
Sugar transporter ERD6-like 16
N2_c9820_g1_i1	3.60955	Sugar transporter ERD6-like 16	ERD6.16	Camellia sinensis (Tea)	NA	integral component of membrane [GO:0016021]; substrate-specific transmembrane transporter activity [GO:0022891]; carbohydrate transport [GO:0008643]	GO:0008643; GO:0016021; GO:0022891	GO:0022891~substrate-specific transmembrane transporter activity	GO:0008643~carbohydrate transport	GO:0016021~integral component of membrane
Cupredoxin
N2_c18536_g1_i1	9.27318	Cupredoxin	Ccrd_008683	Cynara cardunculus var. scolymus (Globe artichoke) (Cynara scolymus)	NA	electron carrier activity [GO:0009055]	GO:0009055	GO:0009055~electron carrier activity	NA	NA
N2_c19674_g1_i1	11.1831	Cupredoxin	Ccrd_001410	Cynara cardunculus var. scolymus (Globe artichoke) (Cynara scolymus)	NA	electron carrier activity [GO:0009055]	GO:0009055	GO:0009055~electron carrier activity	NA	NA
N2_c19674_g1_i2	8.76515	Cupredoxin	Ccrd_001410	Cynara cardunculus var. scolymus (Globe artichoke) (Cynara scolymus)	NA	electron carrier activity [GO:0009055]	GO:0009055	GO:0009055~electron carrier activity	NA	NA
N2_c954_g1_i1	6.87428	Cupredoxin	Ccrd_012608	Cynara cardunculus var. scolymus (Globe artichoke) (Cynara scolymus)	NA	integral component of membrane [GO:0016021]; copper ion binding [GO:0005507]; oxidoreductase activity [GO:0016491]	GO:0005507; GO:0016021; GO:0016491	GO:0005507~copper ion binding;GO:0016491~oxidoreductase activity	NA	GO:0016021~integral component of membrane
Diacylglycerol kinase (DAG kinase)
N2_c12899_g2_i1	2.52582	Diacylglycerol kinase (DAG kinase) (EC 2.7.1.107)	NA	Solanum chacoense (Chaco potato)	NA	ATP binding [GO:0005524]; diacylglycerol kinase activity [GO:0004143]; NAD+ kinase activity [GO:0003951]; protein kinase C-activating G-protein coupled receptor signaling pathway [GO:0007205]	GO:0003951; GO:0004143; GO:0005524; GO:0007205	GO:0003951~NAD+ kinase activity;GO:0004143~diacylglycerol kinase activity;GO:0005524~ATP binding	GO:0007205~protein kinase C-activating G-protein coupled receptor signaling pathway	NA
Triose phosphate isomerase
N2_c15646_g1_i1	2.51385	Triose phosphate isomerase cytosolic isoform-like protein (triosephosphate isomerase, cytosolic)	TPI LOC107870207	Capsicum annuum (Bell pepper)	NA	triose-phosphate isomerase activity [GO:0004807]; glycolytic process [GO:0006096]	GO:0004807; GO:0006096	GO:0004807~triose-phosphate isomerase activity	GO:0006096~glycolytic process	NA
IAA
N2_c19520_g1_i1	6.36054	Indole-3-acetic acid-amido synthetase GH3.3, putative	RCOM_1154750	Ricinus communis (Castor bean)	NA	NA	NA	NA	NA	NA
BHLH
N2_c17938_g5_i1	10.4985	BHLH iridoid synthesis 1	NA	Catharanthus roseus (Madagascar periwinkle) (Vinca rosea)	NA	protein dimerization activity [GO:0046983]	GO:0046983	GO:0046983~protein dimerization activity	NA	NA
N2_c17722_g2_i1	8.18881	Putative transcription factor bHLH78-like (Fragment)	NA	Solanum chacoense (Chaco potato)	NA	NA	NA	NA	NA	NA
N2_c12769_g2_i1	10.7558	Transcription factor bHLH25	ACMD2_11306	Ananas comosus (Pineapple) (Ananas ananas)	NA	protein dimerization activity [GO:0046983]	GO:0046983	GO:0046983~protein dimerization activity	NA	NA

## Sheet: Up common in leaves in Rhizomes
Original Research Article
Title of the manuscript:
De novo transcriptome analysis of the critically endangered alpine Himalayan herb Nardostachys jatamansi reveals the biosynthesis pathway genes of tissue-specific secondary metabolites
Nisha Dhiman1,2, Anil Kumar3, Dinesh Kumar3, Amita Bhattacharya1,2*
1Division of Biotechnology, CSIR-Institute of Himalayan Bioresource Technology, Palampur-176061, H.P., India
2Academy of Scientific and Innovative Research, CSIR-Institute of Himalayan Bioresource Technology, Palampur-176061, H.P., India
3Natural Product Chemistry and Process Development Division, CSIR-Institute of Himalayan Bioresource Technology, Palampur-176061, H.P., India
*Corresponding Author
Email address: amitabhatta@ihbt.res.in; amitabhatta@yahoo.co.uk
ORCID ID: orcid.org/0000-0003-1936-2995
Supplementary Table 7: Details of differentially expressed genes involved in photosynthesis, transport and biosynthesis of precursors of secondary metabolites identified in leaves and rhizomes of N. jatamansi; and the list of abbreviations of genes and their full names represented in Fig. 5
Unigene_ID	log2FoldChange	Protein Names	Gene Name	Organism Name	Pathway	Gene Ontology (GO)	Gene Ontology IDs	GO_MF	GO_BP	GO_CC
1-deoxy-d-xylulose-5-phosphate synthase	DXP
N1_c9012_g1_i1	-8.80862	1-D-deoxyxylulose 5-phosphate synthase (Fragment)	NA	Nothapodytes nimmoniana (Nothapodytes foetida)	NA	1-deoxy-D-xylulose-5-phosphate synthase activity [GO:0008661]; terpenoid biosynthetic process [GO:0016114]	GO:0008661; GO:0016114	GO:0008661~1-deoxy-D-xylulose-5-phosphate synthase activity	GO:0016114~terpenoid biosynthetic process	NA
N1_c21882_g1_i1	-6.54788	1-deoxy-D-xylulose 5-phosphate synthase (EC 2.2.1.7)	HbDXS1	Hevea brasiliensis (Para rubber tree) (Siphonia brasiliensis)	NA	1-deoxy-D-xylulose-5-phosphate synthase activity [GO:0008661]; terpenoid biosynthetic process [GO:0016114]	GO:0008661; GO:0016114	GO:0008661~1-deoxy-D-xylulose-5-phosphate synthase activity	GO:0016114~terpenoid biosynthetic process	NA
N1_c19762_g1_i1	2.28604	1-deoxy-D-xylulose-5-phosphate synthase (EC 2.2.1.7)	DXS1	Actinidia chinensis (Kiwi) (Yangtao)	NA	1-deoxy-D-xylulose-5-phosphate synthase activity [GO:0008661]; terpenoid biosynthetic process [GO:0016114]	GO:0008661; GO:0016114	GO:0008661~1-deoxy-D-xylulose-5-phosphate synthase activity	GO:0016114~terpenoid biosynthetic process	NA
N2_c13393_g2_i1	3.62317	1-deoxy-d-xylulose-5-phosphate synthase 1	DXS1	Taraxacum kok-saghyz (Russian dandelion)	NA	1-deoxy-D-xylulose-5-phosphate synthase activity [GO:0008661]; terpenoid biosynthetic process [GO:0016114]	GO:0008661; GO:0016114	GO:0008661~1-deoxy-D-xylulose-5-phosphate synthase activity	GO:0016114~terpenoid biosynthetic process	NA
N2_c13393_g1_i1	3.65565	Chloroplast 1-deoxy-D-xylulose-5-phosphate synthase	DXS2	Eucommia ulmoides (Hardy rubber tree)	NA	1-deoxy-D-xylulose-5-phosphate synthase activity [GO:0008661]; terpenoid biosynthetic process [GO:0016114]	GO:0008661; GO:0016114	GO:0008661~1-deoxy-D-xylulose-5-phosphate synthase activity	GO:0016114~terpenoid biosynthetic process	NA
Phytoene synthase
N2_c15325_g1_i1	-2.32896	Phytoene synthase	NA	Ipomoea batatas (Sweet potato) (Convolvulus batatas)	NA	farnesyl-diphosphate farnesyltransferase activity [GO:0004310]; squalene synthase activity [GO:0051996]; ergosterol biosynthetic process [GO:0006696]	GO:0004310; GO:0006696; GO:0051996	GO:0004310~farnesyl-diphosphate farnesyltransferase activity;GO:0051996~squalene synthase activity	GO:0006696~ergosterol biosynthetic process	NA
N1_c17755_g1_i1	-2.39109	Phytoene synthase (EC 2.5.1.32)	psy	Camellia sinensis (Tea)	NA	farnesyl-diphosphate farnesyltransferase activity [GO:0004310]; geranylgeranyl-diphosphate geranylgeranyltransferase activity [GO:0016767]; squalene synthase activity [GO:0051996]; ergosterol biosynthetic process [GO:0006696]	GO:0004310; GO:0006696; GO:0016767; GO:0051996	GO:0004310~farnesyl-diphosphate farnesyltransferase activity;GO:0016767~geranylgeranyl-diphosphate geranylgeranyltransferase activity;GO:0051996~squalene synthase activity	GO:0006696~ergosterol biosynthetic process	NA
N1_c13779_g1_i1	4.50979	Phytoene synthase	L484_016693	Morus notabilis	NA	integral component of membrane [GO:0016021]; farnesyl-diphosphate farnesyltransferase activity [GO:0004310]; squalene synthase activity [GO:0051996]; ergosterol biosynthetic process [GO:0006696]	GO:0004310; GO:0006696; GO:0016021; GO:0051996	GO:0004310~farnesyl-diphosphate farnesyltransferase activity;GO:0051996~squalene synthase activity	GO:0006696~ergosterol biosynthetic process	GO:0016021~integral component of membrane
GA catabolism
GA2ox
N1_c4162_g1_i1	-8.37802	Gibberellin 2-oxidase	LsGA2ox4	Lactuca sativa (Garden lettuce)	NA	metal ion binding [GO:0046872]; oxidoreductase activity [GO:0016491]	GO:0016491; GO:0046872	GO:0016491~oxidoreductase activity;GO:0046872~metal ion binding	NA	NA
N2_c13385_g2_i1	7.06539	Gibberellin 2-oxidase 1	NA	Artocarpus altilis (Breadfruit tree) (Sitodium altile)	NA	metal ion binding [GO:0046872]; oxidoreductase activity [GO:0016491]	GO:0016491; GO:0046872	GO:0016491~oxidoreductase activity;GO:0046872~metal ion binding	NA	NA
Oleosin
N1_c12702_g1_i1	-2.26614	Oleosin	Csa_3G838790	Cucumis sativus (Cucumber)	NA	integral component of membrane [GO:0016021]; monolayer-surrounded lipid storage body [GO:0012511]	GO:0012511; GO:0016021	NA	NA	GO:0012511~monolayer-surrounded lipid storage body;GO:0016021~integral component of membrane
N2_c13265_g1_i1	2.90554	Oleosin	MIMGU_mgv1a015669mg	Erythranthe guttata (Yellow monkey flower) (Mimulus guttatus)	NA	integral component of membrane [GO:0016021]; monolayer-surrounded lipid storage body [GO:0012511]	GO:0012511; GO:0016021	NA	NA	GO:0012511~monolayer-surrounded lipid storage body;GO:0016021~integral component of membrane
N2_c22658_g1_i1	7.23412	Oleosin	EUGRSUZ_K00124	Eucalyptus grandis (Flooded gum)	NA	integral component of membrane [GO:0016021]; monolayer-surrounded lipid storage body [GO:0012511]	GO:0012511; GO:0016021	NA	NA	GO:0012511~monolayer-surrounded lipid storage body;GO:0016021~integral component of membrane
Terpene cyclase
N1_c18661_g2_i1	-11.3274	Terpene cyclase/mutase family member (EC 5.4.99.-)	NA	Artemisia annua (Sweet wormwood)	NA	integral component of membrane [GO:0016021]; intramolecular transferase activity [GO:0016866]	GO:0016021; GO:0016866	GO:0016866~intramolecular transferase activity	NA	GO:0016021~integral component of membrane
N1_c18661_g4_i1	-6.48892	Terpene cyclase/mutase family member (EC 5.4.99.-)	NA	Artemisia annua (Sweet wormwood)	NA	integral component of membrane [GO:0016021]; intramolecular transferase activity [GO:0016866]	GO:0016021; GO:0016866	GO:0016866~intramolecular transferase activity	NA	GO:0016021~integral component of membrane
N2_c19926_g2_i1	2.12406	Terpene cyclase/mutase family member (EC 5.4.99.-)	NA	Artemisia annua (Sweet wormwood)	NA	integral component of membrane [GO:0016021]; intramolecular transferase activity [GO:0016866]	GO:0016021; GO:0016866	GO:0016866~intramolecular transferase activity	NA	GO:0016021~integral component of membrane
N2_c19926_g3_i1	3.95229	Terpene cyclase/mutase family member (EC 5.4.99.-)	BAS1	Bupleurum chinense (Chinese thoroughwax)	NA	intramolecular transferase activity [GO:0016866]	GO:0016866	GO:0016866~intramolecular transferase activity	NA	NA
Carotenoid cleavage dioxygenas
N1_c17094_g1_i1	-7.92438	Carotenoid cleavage dioxygenase 4	CCD4	Lycium ruthenicum (Black goji berry)	NA	oxidoreductase activity, acting on single donors with incorporation of molecular oxygen, incorporation of two atoms of oxygen [GO:0016702]	GO:0016702	GO:0016702~oxidoreductase activity, acting on single donors with incorporation of molecular oxygen, incorporation of two atoms of oxygen	NA	NA
N1_c20976_g1_i1	4.28482	Carotenoid cleavage dioxygenase 7	CCD7	Petunia hybrida (Petunia)	NA	oxidoreductase activity, acting on single donors with incorporation of molecular oxygen, incorporation of two atoms of oxygen [GO:0016702]	GO:0016702	GO:0016702~oxidoreductase activity, acting on single donors with incorporation of molecular oxygen, incorporation of two atoms of oxygen	NA	NA
Fatty acyl-CoA reductase
N1_c14643_g1_i1	-5.88323	Fatty acyl-CoA reductase (EC 1.2.1.n2)	DCAR_010366	Daucus carota subsp. sativus	NA	fatty-acyl-CoA reductase (alcohol-forming) activity [GO:0080019]; lipid metabolic process [GO:0006629]	GO:0006629; GO:0080019	GO:0080019~fatty-acyl-CoA reductase (alcohol-forming) activity	GO:0006629~lipid metabolic process	NA
N1_c14706_g1_i1	-7.80042	Fatty acyl-CoA reductase (EC 1.2.1.n2)	VIT_06s0080g00120	Vitis vinifera (Grape)	NA	fatty-acyl-CoA reductase (alcohol-forming) activity [GO:0080019]; lipid metabolic process [GO:0006629]	GO:0006629; GO:0080019	GO:0080019~fatty-acyl-CoA reductase (alcohol-forming) activity	GO:0006629~lipid metabolic process	NA
N1_c21662_g1_i1	-8.34418	Fatty acyl-CoA reductase (EC 1.2.1.n2)	FAR2_1 A4A49_36364	Nicotiana attenuata (Coyote tobacco)	NA	fatty-acyl-CoA reductase (alcohol-forming) activity [GO:0080019]; lipid metabolic process [GO:0006629]	GO:0006629; GO:0080019	GO:0080019~fatty-acyl-CoA reductase (alcohol-forming) activity	GO:0006629~lipid metabolic process	NA
N1_c4883_g1_i1	-7.41532	Fatty acyl-CoA reductase (EC 1.2.1.n2)	MS2-F	Linum usitatissimum (Flax) (Linum humile)	NA	fatty-acyl-CoA reductase (alcohol-forming) activity [GO:0080019]; lipid metabolic process [GO:0006629]	GO:0006629; GO:0080019	GO:0080019~fatty-acyl-CoA reductase (alcohol-forming) activity	GO:0006629~lipid metabolic process	NA
N2_c8815_g1_i1	6.65394	Fatty acyl-CoA reductase (EC 1.2.1.n2)	EUGRSUZ_J00479	Eucalyptus grandis (Flooded gum)	NA	fatty-acyl-CoA reductase (alcohol-forming) activity [GO:0080019]; lipid metabolic process [GO:0006629]	GO:0006629; GO:0080019	GO:0080019~fatty-acyl-CoA reductase (alcohol-forming) activity	GO:0006629~lipid metabolic process	NA
N2_c8815_g2_i1	7.15222	Fatty acyl-CoA reductase (EC 1.2.1.n2)	KK1_040493	Cajanus cajan (Pigeon pea) (Cajanus indicus)	NA	fatty-acyl-CoA reductase (alcohol-forming) activity [GO:0080019]; lipid metabolic process [GO:0006629]	GO:0006629; GO:0080019	GO:0080019~fatty-acyl-CoA reductase (alcohol-forming) activity	GO:0006629~lipid metabolic process	NA
Omega-3 fatty acid desaturase
N1_c11724_g1_i1	-3.02842	Omega-3 fatty acid desaturase (Plastid omega-3 fatty acid desaturase) (omega-3 fatty acid desaturase, chloroplastic-like)	NtFAD7 LOC107783156	Nicotiana tabacum (Common tobacco)	NA	integral component of membrane [GO:0016021]; oxidoreductase activity, acting on paired donors, with oxidation of a pair of donors resulting in the reduction of molecular oxygen to two molecules of water [GO:0016717]; lipid metabolic process [GO:0006629]	GO:0006629; GO:0016021; GO:0016717	GO:0016717~oxidoreductase activity, acting on paired donors, with oxidation of a pair of donors resulting in the reduction of molecular oxygen to two molecules of water	GO:0006629~lipid metabolic process	GO:0016021~integral component of membrane
N2_c3134_g1_i1	4.11084	Omega-3 fatty acid desaturase	L484_007683	Morus notabilis	NA	integral component of membrane [GO:0016021]; oxidoreductase activity, acting on paired donors, with oxidation of a pair of donors resulting in the reduction of molecular oxygen to two molecules of water [GO:0016717]; lipid metabolic process [GO:0006629]	GO:0006629; GO:0016021; GO:0016717	GO:0016717~oxidoreductase activity, acting on paired donors, with oxidation of a pair of donors resulting in the reduction of molecular oxygen to two molecules of water	GO:0006629~lipid metabolic process	GO:0016021~integral component of membrane
Lipoxygenase (EC 1.13.11.-)
N1_c12680_g1_i1	-2.12646	Lipoxygenase (EC 1.13.11.-)	RCOM_0677750	Ricinus communis (Castor bean)	PATHWAY: Lipid metabolism; oxylipin biosynthesis. {ECO:0000256|RuleBase:RU003975}.	metal ion binding [GO:0046872]; oxidoreductase activity, acting on single donors with incorporation of molecular oxygen, incorporation of two atoms of oxygen [GO:0016702]; oxylipin biosynthetic process [GO:0031408]	GO:0016702; GO:0031408; GO:0046872	GO:0016702~oxidoreductase activity, acting on single donors with incorporation of molecular oxygen, incorporation of two atoms of oxygen;GO:0046872~metal ion binding	GO:0031408~oxylipin biosynthetic process	NA
N1_c19076_g1_i1	-4.3013	Lipoxygenase (EC 1.13.11.-)	VIT_13s0064g01480	Vitis vinifera (Grape)	PATHWAY: Lipid metabolism; oxylipin biosynthesis. {ECO:0000256|RuleBase:RU003975}.	metal ion binding [GO:0046872]; oxidoreductase activity, acting on single donors with incorporation of molecular oxygen, incorporation of two atoms of oxygen [GO:0016702]; oxylipin biosynthetic process [GO:0031408]	GO:0016702; GO:0031408; GO:0046872	GO:0016702~oxidoreductase activity, acting on single donors with incorporation of molecular oxygen, incorporation of two atoms of oxygen;GO:0046872~metal ion binding	GO:0031408~oxylipin biosynthetic process	NA
N1_c20219_g1_i1	-2.5339	Lipoxygenase (EC 1.13.11.-)	LOX1.5_2 A4A49_37157	Nicotiana attenuata (Coyote tobacco)	PATHWAY: Lipid metabolism; oxylipin biosynthesis. {ECO:0000256|RuleBase:RU003975}.	metal ion binding [GO:0046872]; oxidoreductase activity, acting on single donors with incorporation of molecular oxygen, incorporation of two atoms of oxygen [GO:0016702]; oxylipin biosynthetic process [GO:0031408]	GO:0016702; GO:0031408; GO:0046872	GO:0016702~oxidoreductase activity, acting on single donors with incorporation of molecular oxygen, incorporation of two atoms of oxygen;GO:0046872~metal ion binding	GO:0031408~oxylipin biosynthetic process	NA
N1_c6265_g1_i1	-7.54015	Lipoxygenase (EC 1.13.11.-)	NA	Tanacetum cinerariifolium (Dalmatian daisy) (Chrysanthemum cinerariifolium)	PATHWAY: Lipid metabolism; oxylipin biosynthesis. {ECO:0000256|RuleBase:RU003975}.	metal ion binding [GO:0046872]; oxidoreductase activity, acting on single donors with incorporation of molecular oxygen, incorporation of two atoms of oxygen [GO:0016702]; oxylipin biosynthetic process [GO:0031408]	GO:0016702; GO:0031408; GO:0046872	GO:0016702~oxidoreductase activity, acting on single donors with incorporation of molecular oxygen, incorporation of two atoms of oxygen;GO:0046872~metal ion binding	GO:0031408~oxylipin biosynthetic process	NA
N1_c6265_g3_i1	-7.12769	Lipoxygenase (EC 1.13.11.-)	lox3	Camellia sinensis (Tea)	PATHWAY: Lipid metabolism; oxylipin biosynthesis. {ECO:0000256|RuleBase:RU003975}.	metal ion binding [GO:0046872]; oxidoreductase activity, acting on single donors with incorporation of molecular oxygen, incorporation of two atoms of oxygen [GO:0016702]; oxylipin biosynthetic process [GO:0031408]	GO:0016702; GO:0031408; GO:0046872	GO:0016702~oxidoreductase activity, acting on single donors with incorporation of molecular oxygen, incorporation of two atoms of oxygen;GO:0046872~metal ion binding	GO:0031408~oxylipin biosynthetic process	NA
N2_c10999_g2_i1	7.15222	Lipoxygenase (EC 1.13.11.-)	L484_012367	Morus notabilis	PATHWAY: Lipid metabolism; oxylipin biosynthesis. {ECO:0000256|RuleBase:RU003975}.	metal ion binding [GO:0046872]; oxidoreductase activity, acting on single donors with incorporation of molecular oxygen, incorporation of two atoms of oxygen [GO:0016702]; oxylipin biosynthetic process [GO:0031408]	GO:0016702; GO:0031408; GO:0046872	GO:0016702~oxidoreductase activity, acting on single donors with incorporation of molecular oxygen, incorporation of two atoms of oxygen;GO:0046872~metal ion binding	GO:0031408~oxylipin biosynthetic process	NA
N2_c23052_g1_i1	8.7304	Lipoxygenase (EC 1.13.11.-)	TCM_020589	Theobroma cacao (Cacao) (Cocoa)	PATHWAY: Lipid metabolism; oxylipin biosynthesis. {ECO:0000256|RuleBase:RU003975}.	metal ion binding [GO:0046872]; oxidoreductase activity, acting on single donors with incorporation of molecular oxygen, incorporation of two atoms of oxygen [GO:0016702]; oxylipin biosynthetic process [GO:0031408]	GO:0016702; GO:0031408; GO:0046872	GO:0016702~oxidoreductase activity, acting on single donors with incorporation of molecular oxygen, incorporation of two atoms of oxygen;GO:0046872~metal ion binding	GO:0031408~oxylipin biosynthetic process	NA
Aldehyde dehydrogenase	ADH
N1_c14942_g1_i1	-6.42421	Aldehyde dehydrogenase	GSCOC_T00037136001	Coffea canephora (Robusta coffee)	NA	aldehyde dehydrogenase [NAD(P)+] activity [GO:0004030]; cellular aldehyde metabolic process [GO:0006081]	GO:0004030; GO:0006081	GO:0004030~aldehyde dehydrogenase [NAD(P)+] activity	GO:0006081~cellular aldehyde metabolic process	NA
N1_c18518_g2_i1	-5.18022	Aldehyde dehydrogenase	DCAR_009596	Daucus carota subsp. sativus	NA	aldehyde dehydrogenase [NAD(P)+] activity [GO:0004030]; cellular aldehyde metabolic process [GO:0006081]	GO:0004030; GO:0006081	GO:0004030~aldehyde dehydrogenase [NAD(P)+] activity	GO:0006081~cellular aldehyde metabolic process	NA
N1_c19118_g1_i1	-2.96159	Aldehyde dehydrogenase 11A3	ALDH11A3	Bixa orellana (Lipstick tree)	NA	oxidoreductase activity [GO:0016491]	GO:0016491	GO:0016491~oxidoreductase activity	NA	NA
N2_c15443_g3_i1	5.67975	Aldehyde dehydrogenase	NA	Camellia oleifera	NA	oxidoreductase activity [GO:0016491]	GO:0016491	GO:0016491~oxidoreductase activity	NA	NA
N2_c15443_g3_i4	6.74864	Aldehyde dehydrogenase	NA	Camellia oleifera	NA	oxidoreductase activity [GO:0016491]	GO:0016491	GO:0016491~oxidoreductase activity	NA	NA
N2_c19354_g1_i1	3.15348	Aldehyde dehydrogenase	NA	Camellia oleifera	NA	oxidoreductase activity [GO:0016491]	GO:0016491	GO:0016491~oxidoreductase activity	NA	NA
N2_c20171_g1_i4	6.76831	Aldehyde dehydrogenase family 7 member a1 turgor responsive family protein	POPTR_0003s06570g	Populus trichocarpa (Western balsam poplar) (Populus balsamifera subsp. trichocarpa)	NA	oxidoreductase activity [GO:0016491]	GO:0016491	GO:0016491~oxidoreductase activity	NA	NA
Auxin response factor
N1_c15454_g1_i1	-2.49676	Auxin response factor	CISIN_1g005075mg	Citrus sinensis (Sweet orange) (Citrus aurantium var. sinensis)	NA	nucleus [GO:0005634]; DNA binding [GO:0003677]; auxin-activated signaling pathway [GO:0009734]; regulation of transcription, DNA-templated [GO:0006355]; transcription, DNA-templated [GO:0006351]	GO:0003677; GO:0005634; GO:0006351; GO:0006355; GO:0009734	GO:0003677~DNA binding	GO:0006351~transcription, DNA-templated;GO:0006355~regulation of transcription, DNA-templated;GO:0009734~auxin-activated signaling pathway	GO:0005634~nucleus
N1_c6538_g1_i1	-5.27995	Auxin-responsive family protein	POPTR_0011s14660g	Populus trichocarpa (Western balsam poplar) (Populus balsamifera subsp. trichocarpa)	NA	response to auxin [GO:0009733]	GO:0009733	NA	GO:0009733~response to auxin	NA
N1_c11775_g1_i1	-2.20926	Auxin-responsive protein	DCAR_002354	Daucus carota subsp. sativus	NA	nucleus [GO:0005634]; auxin-activated signaling pathway [GO:0009734]; regulation of transcription, DNA-templated [GO:0006355]; transcription, DNA-templated [GO:0006351]	GO:0005634; GO:0006351; GO:0006355; GO:0009734	NA	GO:0006351~transcription, DNA-templated;GO:0006355~regulation of transcription, DNA-templated;GO:0009734~auxin-activated signaling pathway	GO:0005634~nucleus
N1_c13190_g1_i1	-2.81979	Auxin-responsive protein	TCM_020774	Theobroma cacao (Cacao) (Cocoa)	NA	nucleus [GO:0005634]; identical protein binding [GO:0042802]; auxin-activated signaling pathway [GO:0009734]; positive regulation of leaf senescence [GO:1900057]; regulation of transcription, DNA-templated [GO:0006355]; transcription, DNA-templated [GO:0006351]	GO:0005634; GO:0006351; GO:0006355; GO:0009734; GO:0042802; GO:1900057	GO:0042802~identical protein binding	GO:0006351~transcription, DNA-templated;GO:0006355~regulation of transcription, DNA-templated;GO:0009734~auxin-activated signaling pathway;GO:1900057~positive regulation of leaf senescence	GO:0005634~nucleus
N1_c15794_g3_i1	-4.42594	Auxin-responsive protein	GSCOC_T00026194001	Coffea canephora (Robusta coffee)	NA	nucleus [GO:0005634]; auxin-activated signaling pathway [GO:0009734]; regulation of transcription, DNA-templated [GO:0006355]; transcription, DNA-templated [GO:0006351]	GO:0005634; GO:0006351; GO:0006355; GO:0009734	NA	GO:0006351~transcription, DNA-templated;GO:0006355~regulation of transcription, DNA-templated;GO:0009734~auxin-activated signaling pathway	GO:0005634~nucleus
N1_c17323_g1_i1	-2.67823	Auxin-responsive protein	NA	Solanum tuberosum (Potato)	NA	nucleus [GO:0005634]; auxin-activated signaling pathway [GO:0009734]; regulation of transcription, DNA-templated [GO:0006355]; transcription, DNA-templated [GO:0006351]	GO:0005634; GO:0006351; GO:0006355; GO:0009734	NA	GO:0006351~transcription, DNA-templated;GO:0006355~regulation of transcription, DNA-templated;GO:0009734~auxin-activated signaling pathway	GO:0005634~nucleus
N1_c18702_g1_i1	-5.85787	Auxin-responsive protein	GSCOC_T00031166001	Coffea canephora (Robusta coffee)	NA	nucleus [GO:0005634]; auxin-activated signaling pathway [GO:0009734]; regulation of transcription, DNA-templated [GO:0006355]; transcription, DNA-templated [GO:0006351]	GO:0005634; GO:0006351; GO:0006355; GO:0009734	NA	GO:0006351~transcription, DNA-templated;GO:0006355~regulation of transcription, DNA-templated;GO:0009734~auxin-activated signaling pathway	GO:0005634~nucleus
N1_c18907_g1_i1	-2.01292	Auxin-responsive protein	GSCOC_T00021924001	Coffea canephora (Robusta coffee)	NA	nucleus [GO:0005634]; auxin-activated signaling pathway [GO:0009734]; regulation of transcription, DNA-templated [GO:0006355]; transcription, DNA-templated [GO:0006351]	GO:0005634; GO:0006351; GO:0006355; GO:0009734	NA	GO:0006351~transcription, DNA-templated;GO:0006355~regulation of transcription, DNA-templated;GO:0009734~auxin-activated signaling pathway	GO:0005634~nucleus
N1_c18907_g2_i1	-2.46219	Auxin-responsive protein	Ccrd_015723	Cynara cardunculus var. scolymus (Globe artichoke) (Cynara scolymus)	NA	nucleus [GO:0005634]; auxin-activated signaling pathway [GO:0009734]; regulation of transcription, DNA-templated [GO:0006355]; transcription, DNA-templated [GO:0006351]	GO:0005634; GO:0006351; GO:0006355; GO:0009734	NA	GO:0006351~transcription, DNA-templated;GO:0006355~regulation of transcription, DNA-templated;GO:0009734~auxin-activated signaling pathway	GO:0005634~nucleus
N2_c4235_g2_i1	-4.36709	Auxin-responsive protein	TCM_028600	Theobroma cacao (Cacao) (Cocoa)	NA	nucleus [GO:0005634]; auxin-activated signaling pathway [GO:0009734]; regulation of transcription, DNA-templated [GO:0006355]; transcription, DNA-templated [GO:0006351]	GO:0005634; GO:0006351; GO:0006355; GO:0009734	NA	GO:0006351~transcription, DNA-templated;GO:0006355~regulation of transcription, DNA-templated;GO:0009734~auxin-activated signaling pathway	GO:0005634~nucleus
N2_c19761_g5_i1	2.56361	Auxin response factor	DCAR_007870	Daucus carota subsp. sativus	NA	nucleus [GO:0005634]; DNA binding [GO:0003677]; auxin-activated signaling pathway [GO:0009734]; regulation of transcription, DNA-templated [GO:0006355]; transcription, DNA-templated [GO:0006351]	GO:0003677; GO:0005634; GO:0006351; GO:0006355; GO:0009734	GO:0003677~DNA binding	GO:0006351~transcription, DNA-templated;GO:0006355~regulation of transcription, DNA-templated;GO:0009734~auxin-activated signaling pathway	GO:0005634~nucleus
N2_c16034_g1_i1	2.54767	Auxin-responsive protein	POPTR_0003s04650g	Populus trichocarpa (Western balsam poplar) (Populus balsamifera subsp. trichocarpa)	NA	nucleus [GO:0005634]; auxin-activated signaling pathway [GO:0009734]; regulation of transcription, DNA-templated [GO:0006355]; transcription, DNA-templated [GO:0006351]	GO:0005634; GO:0006351; GO:0006355; GO:0009734	NA	GO:0006351~transcription, DNA-templated;GO:0006355~regulation of transcription, DNA-templated;GO:0009734~auxin-activated signaling pathway	GO:0005634~nucleus
Hydroxycinnamoyl-CoA quinate hydroxycinnamoyl transferase (Fragment)
N1_c5265_g2_i1	-4.19223	Hydroxycinnamoyl-CoA quinate hydroxycinnamoyl transferase (Fragment)	HQT2	Lonicera hypoglauca	NA	transferase activity, transferring acyl groups other than amino-acyl groups [GO:0016747]	GO:0016747	GO:0016747~transferase activity, transferring acyl groups other than amino-acyl groups	NA	NA
N2_c19964_g1_i1	2.15686	Hydroxycinnamoyl-CoA quinate hydroxycinnamoyltransferase	NA	Lonicera japonica (Japanese honeysuckle) (Lonicera aureoreticulata)	NA	transferase activity, transferring acyl groups other than amino-acyl groups [GO:0016747]	GO:0016747	GO:0016747~transferase activity, transferring acyl groups other than amino-acyl groups	NA	NA
Peroxidase (EC 1.11.1.7)
N1_c13218_g1_i1	-4.92728	Peroxidase (EC 1.11.1.7)	PER43_0 A4A49_10215	Nicotiana attenuata (Coyote tobacco)	NA	extracellular region [GO:0005576]; heme binding [GO:0020037]; metal ion binding [GO:0046872]; peroxidase activity [GO:0004601]; hydrogen peroxide catabolic process [GO:0042744]; response to oxidative stress [GO:0006979]	GO:0004601; GO:0005576; GO:0006979; GO:0020037; GO:0042744; GO:0046872	GO:0004601~peroxidase activity;GO:0020037~heme binding;GO:0046872~metal ion binding	GO:0006979~response to oxidative stress;GO:0042744~hydrogen peroxide catabolic process	GO:0005576~extracellular region
N1_c13218_g2_i1	-7.86053	Peroxidase (EC 1.11.1.7)	pod5	Gossypium hirsutum (Upland cotton) (Gossypium mexicanum)	NA	cell wall [GO:0005618]; cytoplasm [GO:0005737]; middle lamella [GO:0009519]; secondary cell wall [GO:0009531]; heme binding [GO:0020037]; metal ion binding [GO:0046872]; peroxidase activity [GO:0004601]; hydrogen peroxide catabolic process [GO:0042744]; response to oxidative stress [GO:0006979]	GO:0004601; GO:0005618; GO:0005737; GO:0006979; GO:0009519; GO:0009531; GO:0020037; GO:0042744; GO:0046872	GO:0004601~peroxidase activity;GO:0020037~heme binding;GO:0046872~metal ion binding	GO:0006979~response to oxidative stress;GO:0042744~hydrogen peroxide catabolic process	GO:0005618~cell wall;GO:0005737~cytoplasm;GO:0009519~middle lamella;GO:0009531~secondary cell wall
N2_c13636_g1_i1	6.20287	Peroxidase (EC 1.11.1.7)	JCGZ_16485	Jatropha curcas (Barbados nut)	NA	extracellular region [GO:0005576]; heme binding [GO:0020037]; metal ion binding [GO:0046872]; peroxidase activity [GO:0004601]; hydrogen peroxide catabolic process [GO:0042744]; response to oxidative stress [GO:0006979]	GO:0004601; GO:0005576; GO:0006979; GO:0020037; GO:0042744; GO:0046872	GO:0004601~peroxidase activity;GO:0020037~heme binding;GO:0046872~metal ion binding	GO:0006979~response to oxidative stress;GO:0042744~hydrogen peroxide catabolic process	GO:0005576~extracellular region
N2_c14628_g1_i1	10.3503	Peroxidase (EC 1.11.1.7)	POD1	Dimocarpus longan	NA	extracellular region [GO:0005576]; heme binding [GO:0020037]; metal ion binding [GO:0046872]; peroxidase activity [GO:0004601]; hydrogen peroxide catabolic process [GO:0042744]; response to oxidative stress [GO:0006979]	GO:0004601; GO:0005576; GO:0006979; GO:0020037; GO:0042744; GO:0046872	GO:0004601~peroxidase activity;GO:0020037~heme binding;GO:0046872~metal ion binding	GO:0006979~response to oxidative stress;GO:0042744~hydrogen peroxide catabolic process	GO:0005576~extracellular region
N2_c14628_g2_i1	10.122	Peroxidase (EC 1.11.1.7)	PRX52	Populus trichocarpa (Western balsam poplar) (Populus balsamifera subsp. trichocarpa)	NA	extracellular region [GO:0005576]; heme binding [GO:0020037]; metal ion binding [GO:0046872]; peroxidase activity [GO:0004601]; hydrogen peroxide catabolic process [GO:0042744]; response to oxidative stress [GO:0006979]	GO:0004601; GO:0005576; GO:0006979; GO:0020037; GO:0042744; GO:0046872	GO:0004601~peroxidase activity;GO:0020037~heme binding;GO:0046872~metal ion binding	GO:0006979~response to oxidative stress;GO:0042744~hydrogen peroxide catabolic process	GO:0005576~extracellular region
N2_c14632_g2_i1	7.86812	Peroxidase (EC 1.11.1.7)	EUGRSUZ_A01385	Eucalyptus grandis (Flooded gum)	NA	extracellular region [GO:0005576]; heme binding [GO:0020037]; metal ion binding [GO:0046872]; peroxidase activity [GO:0004601]; hydrogen peroxide catabolic process [GO:0042744]; response to oxidative stress [GO:0006979]	GO:0004601; GO:0005576; GO:0006979; GO:0020037; GO:0042744; GO:0046872	GO:0004601~peroxidase activity;GO:0020037~heme binding;GO:0046872~metal ion binding	GO:0006979~response to oxidative stress;GO:0042744~hydrogen peroxide catabolic process	GO:0005576~extracellular region
N2_c14734_g1_i1	6.99894	Peroxidase (EC 1.11.1.7)	TCM_011120	Theobroma cacao (Cacao) (Cocoa)	NA	extracellular region [GO:0005576]; heme binding [GO:0020037]; metal ion binding [GO:0046872]; peroxidase activity [GO:0004601]; hydrogen peroxide catabolic process [GO:0042744]; response to oxidative stress [GO:0006979]	GO:0004601; GO:0005576; GO:0006979; GO:0020037; GO:0042744; GO:0046872	GO:0004601~peroxidase activity;GO:0020037~heme binding;GO:0046872~metal ion binding	GO:0006979~response to oxidative stress;GO:0042744~hydrogen peroxide catabolic process	GO:0005576~extracellular region
N2_c16829_g1_i2	7.19374	Peroxidase (EC 1.11.1.7)	Vigan.04G118500 VIGAN_04118500	Vigna angularis var. angularis	NA	extracellular region [GO:0005576]; heme binding [GO:0020037]; metal ion binding [GO:0046872]; peroxidase activity [GO:0004601]; hydrogen peroxide catabolic process [GO:0042744]; response to oxidative stress [GO:0006979]	GO:0004601; GO:0005576; GO:0006979; GO:0020037; GO:0042744; GO:0046872	GO:0004601~peroxidase activity;GO:0020037~heme binding;GO:0046872~metal ion binding	GO:0006979~response to oxidative stress;GO:0042744~hydrogen peroxide catabolic process	GO:0005576~extracellular region
N2_c16829_g2_i1	9.35296	Peroxidase (EC 1.11.1.7)	PRUPE_ppa008642mg	Prunus persica (Peach) (Amygdalus persica)	NA	extracellular region [GO:0005576]; heme binding [GO:0020037]; metal ion binding [GO:0046872]; peroxidase activity [GO:0004601]; hydrogen peroxide catabolic process [GO:0042744]; response to oxidative stress [GO:0006979]	GO:0004601; GO:0005576; GO:0006979; GO:0020037; GO:0042744; GO:0046872	GO:0004601~peroxidase activity;GO:0020037~heme binding;GO:0046872~metal ion binding	GO:0006979~response to oxidative stress;GO:0042744~hydrogen peroxide catabolic process	GO:0005576~extracellular region
N2_c17367_g2_i1	2.97381	Peroxidase (EC 1.11.1.7)	PRX54	Populus trichocarpa (Western balsam poplar) (Populus balsamifera subsp. trichocarpa)	NA	extracellular region [GO:0005576]; heme binding [GO:0020037]; metal ion binding [GO:0046872]; peroxidase activity [GO:0004601]; hydrogen peroxide catabolic process [GO:0042744]; response to oxidative stress [GO:0006979]	GO:0004601; GO:0005576; GO:0006979; GO:0020037; GO:0042744; GO:0046872	GO:0004601~peroxidase activity;GO:0020037~heme binding;GO:0046872~metal ion binding	GO:0006979~response to oxidative stress;GO:0042744~hydrogen peroxide catabolic process	GO:0005576~extracellular region
N2_c17367_g2_i2	5.01926	Peroxidase (EC 1.11.1.7)	PRX54	Populus trichocarpa (Western balsam poplar) (Populus balsamifera subsp. trichocarpa)	NA	extracellular region [GO:0005576]; heme binding [GO:0020037]; metal ion binding [GO:0046872]; peroxidase activity [GO:0004601]; hydrogen peroxide catabolic process [GO:0042744]; response to oxidative stress [GO:0006979]	GO:0004601; GO:0005576; GO:0006979; GO:0020037; GO:0042744; GO:0046872	GO:0004601~peroxidase activity;GO:0020037~heme binding;GO:0046872~metal ion binding	GO:0006979~response to oxidative stress;GO:0042744~hydrogen peroxide catabolic process	GO:0005576~extracellular region
N2_c17885_g1_i1	3.26272	Peroxidase (EC 1.11.1.7)	PRUPE_ppa027053mg	Prunus persica (Peach) (Amygdalus persica)	NA	extracellular region [GO:0005576]; heme binding [GO:0020037]; metal ion binding [GO:0046872]; peroxidase activity [GO:0004601]; hydrogen peroxide catabolic process [GO:0042744]; response to oxidative stress [GO:0006979]	GO:0004601; GO:0005576; GO:0006979; GO:0020037; GO:0042744; GO:0046872	GO:0004601~peroxidase activity;GO:0020037~heme binding;GO:0046872~metal ion binding	GO:0006979~response to oxidative stress;GO:0042744~hydrogen peroxide catabolic process	GO:0005576~extracellular region
N2_c18077_g1_i1	3.3537	Peroxidase (EC 1.11.1.7)	TCM_007513	Theobroma cacao (Cacao) (Cocoa)	NA	extracellular region [GO:0005576]; heme binding [GO:0020037]; metal ion binding [GO:0046872]; peroxidase activity [GO:0004601]; hydrogen peroxide catabolic process [GO:0042744]; response to oxidative stress [GO:0006979]	GO:0004601; GO:0005576; GO:0006979; GO:0020037; GO:0042744; GO:0046872	GO:0004601~peroxidase activity;GO:0020037~heme binding;GO:0046872~metal ion binding	GO:0006979~response to oxidative stress;GO:0042744~hydrogen peroxide catabolic process	GO:0005576~extracellular region
N2_c18776_g1_i1	13.703	Peroxidase (EC 1.11.1.7)	glysoja_042257	Glycine soja (Wild soybean)	NA	extracellular region [GO:0005576]; heme binding [GO:0020037]; metal ion binding [GO:0046872]; peroxidase activity [GO:0004601]; hydrogen peroxide catabolic process [GO:0042744]; response to oxidative stress [GO:0006979]	GO:0004601; GO:0005576; GO:0006979; GO:0020037; GO:0042744; GO:0046872	GO:0004601~peroxidase activity;GO:0020037~heme binding;GO:0046872~metal ion binding	GO:0006979~response to oxidative stress;GO:0042744~hydrogen peroxide catabolic process	GO:0005576~extracellular region
N2_c19059_g1_i1	8.43196	Peroxidase (EC 1.11.1.7)	CISIN_1g020615mg	Citrus sinensis (Sweet orange) (Citrus aurantium var. sinensis)	NA	extracellular region [GO:0005576]; heme binding [GO:0020037]; metal ion binding [GO:0046872]; peroxidase activity [GO:0004601]; hydrogen peroxide catabolic process [GO:0042744]; response to oxidative stress [GO:0006979]	GO:0004601; GO:0005576; GO:0006979; GO:0020037; GO:0042744; GO:0046872	GO:0004601~peroxidase activity;GO:0020037~heme binding;GO:0046872~metal ion binding	GO:0006979~response to oxidative stress;GO:0042744~hydrogen peroxide catabolic process	GO:0005576~extracellular region
N2_c19730_g1_i1	12.102	Peroxidase (EC 1.11.1.7)	NA	Catharanthus roseus (Madagascar periwinkle) (Vinca rosea)	NA	extracellular region [GO:0005576]; heme binding [GO:0020037]; metal ion binding [GO:0046872]; peroxidase activity [GO:0004601]; hydrogen peroxide catabolic process [GO:0042744]; response to oxidative stress [GO:0006979]	GO:0004601; GO:0005576; GO:0006979; GO:0020037; GO:0042744; GO:0046872	GO:0004601~peroxidase activity;GO:0020037~heme binding;GO:0046872~metal ion binding	GO:0006979~response to oxidative stress;GO:0042744~hydrogen peroxide catabolic process	GO:0005576~extracellular region
N2_c19730_g2_i1	7.9282	Peroxidase (EC 1.11.1.7)	PRX71 POPTR_0013s08130g	Populus trichocarpa (Western balsam poplar) (Populus balsamifera subsp. trichocarpa)	NA	extracellular region [GO:0005576]; heme binding [GO:0020037]; metal ion binding [GO:0046872]; peroxidase activity [GO:0004601]; hydrogen peroxide catabolic process [GO:0042744]; response to oxidative stress [GO:0006979]	GO:0004601; GO:0005576; GO:0006979; GO:0020037; GO:0042744; GO:0046872	GO:0004601~peroxidase activity;GO:0020037~heme binding;GO:0046872~metal ion binding	GO:0006979~response to oxidative stress;GO:0042744~hydrogen peroxide catabolic process	GO:0005576~extracellular region
N2_c20073_g2_i1	3.13036	Peroxidase (EC 1.11.1.7)	F383_33704	Gossypium arboreum (Tree cotton) (Gossypium nanking)	NA	extracellular region [GO:0005576]; heme binding [GO:0020037]; metal ion binding [GO:0046872]; peroxidase activity [GO:0004601]; hydrogen peroxide catabolic process [GO:0042744]; response to oxidative stress [GO:0006979]	GO:0004601; GO:0005576; GO:0006979; GO:0020037; GO:0042744; GO:0046872	GO:0004601~peroxidase activity;GO:0020037~heme binding;GO:0046872~metal ion binding	GO:0006979~response to oxidative stress;GO:0042744~hydrogen peroxide catabolic process	GO:0005576~extracellular region
N2_c22110_g1_i1	7.64675	Peroxidase (EC 1.11.1.7)	GSCOC_T00024745001	Coffea canephora (Robusta coffee)	NA	extracellular region [GO:0005576]; heme binding [GO:0020037]; metal ion binding [GO:0046872]; peroxidase activity [GO:0004601]; hydrogen peroxide catabolic process [GO:0042744]; response to oxidative stress [GO:0006979]	GO:0004601; GO:0005576; GO:0006979; GO:0020037; GO:0042744; GO:0046872	GO:0004601~peroxidase activity;GO:0020037~heme binding;GO:0046872~metal ion binding	GO:0006979~response to oxidative stress;GO:0042744~hydrogen peroxide catabolic process	GO:0005576~extracellular region
N2_c3688_g1_i1	6.76831	Peroxidase (EC 1.11.1.7)	ARALYDRAFT_891426	Arabidopsis lyrata subsp. lyrata (Lyre-leaved rock-cress)	NA	extracellular region [GO:0005576]; heme binding [GO:0020037]; metal ion binding [GO:0046872]; peroxidase activity [GO:0004601]; hydrogen peroxide catabolic process [GO:0042744]; response to oxidative stress [GO:0006979]	GO:0004601; GO:0005576; GO:0006979; GO:0020037; GO:0042744; GO:0046872	GO:0004601~peroxidase activity;GO:0020037~heme binding;GO:0046872~metal ion binding	GO:0006979~response to oxidative stress;GO:0042744~hydrogen peroxide catabolic process	GO:0005576~extracellular region
Superoxide dismutase
N1_c6096_g1_i1	-3.98364	SOD2	NA	Scutellaria baicalensis (Baical skullcap)	NA	metal ion binding [GO:0046872]; superoxide dismutase activity [GO:0004784]	GO:0004784; GO:0046872	GO:0004784~superoxide dismutase activity;GO:0046872~metal ion binding	NA	NA
N1_c22272_g1_i1	-7.95325	Superoxide dismutase [Cu-Zn] (EC 1.15.1.1)	SELMODRAFT_233596	Selaginella moellendorffii (Spikemoss)	NA	metal ion binding [GO:0046872]; superoxide dismutase activity [GO:0004784]	GO:0004784; GO:0046872	GO:0004784~superoxide dismutase activity;GO:0046872~metal ion binding	NA	NA
N2_c22037_g1_i1	6.3927	Superoxide dismutase [Cu-Zn] (EC 1.15.1.1)	Ccrd_008172	Cynara cardunculus var. scolymus (Globe artichoke) (Cynara scolymus)	NA	metal ion binding [GO:0046872]; superoxide dismutase activity [GO:0004784]	GO:0004784; GO:0046872	GO:0004784~superoxide dismutase activity;GO:0046872~metal ion binding	NA	NA
N2_c16102_g2_i1	2.19848	Superoxide dismutase [Cu-Zn] (EC 1.15.1.1)	GSCOC_T00025892001	Coffea canephora (Robusta coffee)	NA	metal ion binding [GO:0046872]; superoxide dismutase activity [GO:0004784]	GO:0004784; GO:0046872	GO:0004784~superoxide dismutase activity;GO:0046872~metal ion binding	NA	NA
N2_c16102_g1_i1	2.0737	Superoxide dismutase [Cu-Zn] (EC 1.15.1.1)	DCAR_002436	Daucus carota subsp. sativus	NA	metal ion binding [GO:0046872]; superoxide dismutase activity [GO:0004784]	GO:0004784; GO:0046872	GO:0004784~superoxide dismutase activity;GO:0046872~metal ion binding	NA	NA
N2_c22061_g1_i1	8.30707	Superoxide dismutase (EC 1.15.1.1)	sodA-2	Spirogyra sp. KG0101	NA	metal ion binding [GO:0046872]; superoxide dismutase activity [GO:0004784]	GO:0004784; GO:0046872	GO:0004784~superoxide dismutase activity;GO:0046872~metal ion binding	NA	NA
N2_c18702_g2_i2	2.20491	Cu/Zn-superoxide dismutase copper chaperone	CCS GLYMA_05G055000	Glycine max (Soybean) (Glycine hispida)	NA	chloroplast stroma [GO:0009570]; cytoplasm [GO:0005737]; copper ion binding [GO:0005507]; superoxide dismutase activity [GO:0004784]; superoxide dismutase copper chaperone activity [GO:0016532]; zinc ion binding [GO:0008270]; metal ion transport [GO:0030001]; removal of superoxide radicals [GO:0019430]	GO:0004784; GO:0005507; GO:0005737; GO:0008270; GO:0009570; GO:0016532; GO:0019430; GO:0030001	GO:0004784~superoxide dismutase activity;GO:0005507~copper ion binding;GO:0008270~zinc ion binding;GO:0016532~superoxide dismutase copper chaperone activity	GO:0019430~removal of superoxide radicals;GO:0030001~metal ion transport	GO:0005737~cytoplasm;GO:0009570~chloroplast stroma
N2_c18702_g2_i1	2.42257	Copper chaperone for superoxide dismutase	glysoja_030920	Glycine soja (Wild soybean)	NA	metal ion binding [GO:0046872]; metal ion transport [GO:0030001]; oxidation-reduction process [GO:0055114]; superoxide metabolic process [GO:0006801]	GO:0006801; GO:0030001; GO:0046872; GO:0055114	GO:0046872~metal ion binding	GO:0006801~superoxide metabolic process;GO:0030001~metal ion transport;GO:0055114~oxidation-reduction process	NA
Antioxidants related
ADH	Alcohol dehydrogenase
N1_c16022_g1_i1	-6.40317	ADH1 (EC 1.1.1.1) (Fragment)	NA	Solanum lycopersicum (Tomato) (Lycopersicon esculentum)	NA	alcohol dehydrogenase (NAD) activity [GO:0004022]	GO:0004022	GO:0004022~alcohol dehydrogenase (NAD) activity	NA	NA
N2_c19573_g1_i2	3.94673	Alcohol dehydrogenase, C-terminal	Ccrd_005473	Cynara cardunculus var. scolymus (Globe artichoke) (Cynara scolymus)	NA	oxidoreductase activity [GO:0016491]; zinc ion binding [GO:0008270]	GO:0008270; GO:0016491	GO:0008270~zinc ion binding;GO:0016491~oxidoreductase activity	NA	NA
N2_c20781_g1_i1	6.65394	ADH1 (EC 1.1.1.1) (Fragment)	NA	Solanum lycopersicum (Tomato) (Lycopersicon esculentum)	NA	alcohol dehydrogenase (NAD) activity [GO:0004022]	GO:0004022	GO:0004022~alcohol dehydrogenase (NAD) activity	NA	NA
NADH dehydrogenase
N1_c13194_g1_i1	-2.87421	NADH dehydrogenase subunit F (Fragment)	ndhF	Nardostachys jatamansi	NA	chloroplast [GO:0009507]; integral component of membrane [GO:0016021]; NADH dehydrogenase (ubiquinone) activity [GO:0008137]; ATP synthesis coupled electron transport [GO:0042773]	GO:0008137; GO:0009507; GO:0016021; GO:0042773	GO:0008137~NADH dehydrogenase (ubiquinone) activity	GO:0042773~ATP synthesis coupled electron transport	GO:0009507~chloroplast;GO:0016021~integral component of membrane
N2_c7809_g2_i1	6.973	NADH dehydrogenase subunit 7	nad7	Hordeum vulgare subsp. vulgare (Domesticated barley)	NA	mitochondrion [GO:0005739]; NAD binding [GO:0051287]; oxidoreductase activity, acting on NAD(P)H [GO:0016651]; quinone binding [GO:0048038]	GO:0005739; GO:0016651; GO:0048038; GO:0051287	GO:0016651~oxidoreductase activity, acting on NAD(P)H;GO:0048038~quinone binding;GO:0051287~NAD binding	NA	GO:0005739~mitochondrion
N2_c22105_g1_i1	7.06539	NADH dehydrogenase [ubiquinone] 1 alpha subcomplex subunit 5 (Fragment)	NDUFA5_0 g.8162	Anthurium amnicola	NA	mitochondrial inner membrane [GO:0005743]; oxidoreductase activity, acting on NAD(P)H [GO:0016651]; respiratory electron transport chain [GO:0022904]	GO:0005743; GO:0016651; GO:0022904	GO:0016651~oxidoreductase activity, acting on NAD(P)H	GO:0022904~respiratory electron transport chain	GO:0005743~mitochondrial inner membrane
Phosphoglycerate
N1_c16580_g2_i1	-2.38216	D-3-phosphoglycerate dehydrogenase (EC 1.1.1.95)	POPTR_0009s09950g	Populus trichocarpa (Western balsam poplar) (Populus balsamifera subsp. trichocarpa)	PATHWAY: Amino-acid biosynthesis; L-serine biosynthesis; L-serine from 3-phospho-D-glycerate: step 1/3. {ECO:0000256|RuleBase:RU363003}.	amino acid binding [GO:0016597]; NAD binding [GO:0051287]; phosphoglycerate dehydrogenase activity [GO:0004617]; L-serine biosynthetic process [GO:0006564]	GO:0004617; GO:0006564; GO:0016597; GO:0051287	GO:0004617~phosphoglycerate dehydrogenase activity;GO:0016597~amino acid binding;GO:0051287~NAD binding	GO:0006564~L-serine biosynthetic process	NA
N2_c16966_g2_i1	-2.86257	Phosphoglycerate kinase (EC 2.7.2.3)	F383_22605	Gossypium arboreum (Tree cotton) (Gossypium nanking)	NA	phosphoglycerate kinase activity [GO:0004618]; glycolytic process [GO:0006096]	GO:0004618; GO:0006096	GO:0004618~phosphoglycerate kinase activity	GO:0006096~glycolytic process	NA
N1_c13076_g1_i1	-2.53545	Phosphoglycerate kinase (EC 2.7.2.3)	NA	Solanum tuberosum (Potato)	NA	ATP binding [GO:0005524]; phosphoglycerate kinase activity [GO:0004618]; glycolytic process [GO:0006096]	GO:0004618; GO:0005524; GO:0006096	GO:0004618~phosphoglycerate kinase activity;GO:0005524~ATP binding	GO:0006096~glycolytic process	NA
N2_c19557_g2_i1	3.09024	D-3-phosphoglycerate dehydrogenase (EC 1.1.1.95)	NA	Solanum lycopersicum (Tomato) (Lycopersicon esculentum)	PATHWAY: Amino-acid biosynthesis; L-serine biosynthesis; L-serine from 3-phospho-D-glycerate: step 1/3. {ECO:0000256|RuleBase:RU363003}.	amino acid binding [GO:0016597]; NAD binding [GO:0051287]; phosphoglycerate dehydrogenase activity [GO:0004617]; L-serine biosynthetic process [GO:0006564]	GO:0004617; GO:0006564; GO:0016597; GO:0051287	GO:0004617~phosphoglycerate dehydrogenase activity;GO:0016597~amino acid binding;GO:0051287~NAD binding	GO:0006564~L-serine biosynthetic process	NA
N2_c16843_g2_i1	2.42538	D-3-phosphoglycerate dehydrogenase (EC 1.1.1.95)	NA	Solanum chacoense (Chaco potato)	PATHWAY: Amino-acid biosynthesis; L-serine biosynthesis; L-serine from 3-phospho-D-glycerate: step 1/3. {ECO:0000256|RuleBase:RU363003}.	amino acid binding [GO:0016597]; NAD binding [GO:0051287]; phosphoglycerate dehydrogenase activity [GO:0004617]; L-serine biosynthetic process [GO:0006564]	GO:0004617; GO:0006564; GO:0016597; GO:0051287	GO:0004617~phosphoglycerate dehydrogenase activity;GO:0016597~amino acid binding;GO:0051287~NAD binding	GO:0006564~L-serine biosynthetic process	NA
N2_c19557_g1_i1	2.23011	D-3-phosphoglycerate dehydrogenase (EC 1.1.1.95)	DCAR_021994	Daucus carota subsp. sativus	PATHWAY: Amino-acid biosynthesis; L-serine biosynthesis; L-serine from 3-phospho-D-glycerate: step 1/3. {ECO:0000256|RuleBase:RU363003}.	amino acid binding [GO:0016597]; NAD binding [GO:0051287]; phosphoglycerate dehydrogenase activity [GO:0004617]; L-serine biosynthetic process [GO:0006564]	GO:0004617; GO:0006564; GO:0016597; GO:0051287	GO:0004617~phosphoglycerate dehydrogenase activity;GO:0016597~amino acid binding;GO:0051287~NAD binding	GO:0006564~L-serine biosynthetic process	NA
N2_c8000_g2_i1	9.05729	Phosphoglycerate kinase (EC 2.7.2.3) (Fragment)	PGK2_1 g.27146	Anthurium amnicola	NA	ATP binding [GO:0005524]; phosphoglycerate kinase activity [GO:0004618]; glycolytic process [GO:0006096]	GO:0004618; GO:0005524; GO:0006096	GO:0004618~phosphoglycerate kinase activity;GO:0005524~ATP binding	GO:0006096~glycolytic process	NA
N2_c8000_g1_i1	7.06539	Phosphoglycerate kinase (EC 2.7.2.3) (Fragment)	PGK2_1 g.27146	Anthurium amnicola	NA	ATP binding [GO:0005524]; phosphoglycerate kinase activity [GO:0004618]; glycolytic process [GO:0006096]	GO:0004618; GO:0005524; GO:0006096	GO:0004618~phosphoglycerate kinase activity;GO:0005524~ATP binding	GO:0006096~glycolytic process	NA
Ethylene-responsive transcription factor
N1_c18830_g1_i3	-2.15642	Callus-expressing factor (ethylene-responsive transcription factor RAP2-12-like)	CEF1 LOC107788512	Nicotiana tabacum (Common tobacco)	NA	nucleus [GO:0005634]; DNA binding [GO:0003677]; transcription factor activity, sequence-specific DNA binding [GO:0003700]; transcription, DNA-templated [GO:0006351]	GO:0003677; GO:0003700; GO:0005634; GO:0006351	GO:0003677~DNA binding;GO:0003700~sequence-specific DNA binding transcription factor activity	GO:0006351~transcription, DNA-templated	GO:0005634~nucleus
N2_c18928_g1_i3	-2.14877	Callus-expressing factor (ethylene-responsive transcription factor RAP2-12-like)	CEF1 LOC107788512	Nicotiana tabacum (Common tobacco)	NA	nucleus [GO:0005634]; DNA binding [GO:0003677]; transcription factor activity, sequence-specific DNA binding [GO:0003700]; transcription, DNA-templated [GO:0006351]	GO:0003677; GO:0003700; GO:0005634; GO:0006351	GO:0003677~DNA binding;GO:0003700~sequence-specific DNA binding transcription factor activity	GO:0006351~transcription, DNA-templated	GO:0005634~nucleus
N1_c5390_g2_i1	-3.90916	Ethylene-responsive transcription factor	L484_009627	Morus notabilis	NA	nucleus [GO:0005634]; DNA binding [GO:0003677]; transcription factor activity, sequence-specific DNA binding [GO:0003700]; transcription, DNA-templated [GO:0006351]	GO:0003677; GO:0003700; GO:0005634; GO:0006351	GO:0003677~DNA binding;GO:0003700~sequence-specific DNA binding transcription factor activity	GO:0006351~transcription, DNA-templated	GO:0005634~nucleus
N1_c19523_g4_i1	-2.71448	Ethylene-responsive transcription factor 3	ERF3_1 A4A49_28744	Nicotiana attenuata (Coyote tobacco)	NA	nucleus [GO:0005634]; DNA binding [GO:0003677]; transcription factor activity, sequence-specific DNA binding [GO:0003700]; transcription, DNA-templated [GO:0006351]	GO:0003677; GO:0003700; GO:0005634; GO:0006351	GO:0003677~DNA binding;GO:0003700~sequence-specific DNA binding transcription factor activity	GO:0006351~transcription, DNA-templated	GO:0005634~nucleus
N1_c6243_g2_i1	-4.35992	Dehydration responsive element binding transcription factor (Ethylene-responsive transcription factor)	DREB6C L484_000151 L484_003883	Morus notabilis	NA	nucleus [GO:0005634]; DNA binding [GO:0003677]; transcription factor activity, sequence-specific DNA binding [GO:0003700]; transcription, DNA-templated [GO:0006351]	GO:0003677; GO:0003700; GO:0005634; GO:0006351	GO:0003677~DNA binding;GO:0003700~sequence-specific DNA binding transcription factor activity	GO:0006351~transcription, DNA-templated	GO:0005634~nucleus
N1_c16608_g1_i1	-3.66076	Dehydration-responsive element-binding protein DREB3	DREB3	Solanum tuberosum (Potato)	NA	nucleus [GO:0005634]; DNA binding [GO:0003677]; transcription factor activity, sequence-specific DNA binding [GO:0003700]; transcription, DNA-templated [GO:0006351]	GO:0003677; GO:0003700; GO:0005634; GO:0006351	GO:0003677~DNA binding;GO:0003700~sequence-specific DNA binding transcription factor activity	GO:0006351~transcription, DNA-templated	GO:0005634~nucleus
N1_c16608_g1_i2	-3.57746	Dehydration-responsive element-binding protein DREB3	DREB3	Solanum tuberosum (Potato)	NA	nucleus [GO:0005634]; DNA binding [GO:0003677]; transcription factor activity, sequence-specific DNA binding [GO:0003700]; transcription, DNA-templated [GO:0006351]	GO:0003677; GO:0003700; GO:0005634; GO:0006351	GO:0003677~DNA binding;GO:0003700~sequence-specific DNA binding transcription factor activity	GO:0006351~transcription, DNA-templated	GO:0005634~nucleus
N1_c16608_g1_i3	-2.89433	Dehydration-responsive element-binding protein DREB3	DREB3	Solanum tuberosum (Potato)	NA	nucleus [GO:0005634]; DNA binding [GO:0003677]; transcription factor activity, sequence-specific DNA binding [GO:0003700]; transcription, DNA-templated [GO:0006351]	GO:0003677; GO:0003700; GO:0005634; GO:0006351	GO:0003677~DNA binding;GO:0003700~sequence-specific DNA binding transcription factor activity	GO:0006351~transcription, DNA-templated	GO:0005634~nucleus
N2_c20804_g1_i1	7.76168	Ethylene-responsive transcription factor, putative	RCOM_0463510	Ricinus communis (Castor bean)	NA	nucleus [GO:0005634]; DNA binding [GO:0003677]; transcription factor activity, sequence-specific DNA binding [GO:0003700]; transcription, DNA-templated [GO:0006351]	GO:0003677; GO:0003700; GO:0005634; GO:0006351	GO:0003677~DNA binding;GO:0003700~sequence-specific DNA binding transcription factor activity	GO:0006351~transcription, DNA-templated	GO:0005634~nucleus
N2_c8839_g1_i1	8.38084	Ap2-like ethylene-responsive transcription factor ant	ANT_1 A4A49_28124	Nicotiana attenuata (Coyote tobacco)	NA	nucleus [GO:0005634]; DNA binding [GO:0003677]; transcription factor activity, sequence-specific DNA binding [GO:0003700]; multicellular organism development [GO:0007275]; transcription, DNA-templated [GO:0006351]	GO:0003677; GO:0003700; GO:0005634; GO:0006351; GO:0007275	GO:0003677~DNA binding;GO:0003700~sequence-specific DNA binding transcription factor activity	GO:0006351~transcription, DNA-templated;GO:0007275~multicellular organismal development	GO:0005634~nucleus
N2_c8839_g1_i2	7.23412	Ap2-like ethylene-responsive transcription factor ant	ANT_1 A4A49_28124	Nicotiana attenuata (Coyote tobacco)	NA	nucleus [GO:0005634]; DNA binding [GO:0003677]; transcription factor activity, sequence-specific DNA binding [GO:0003700]; multicellular organism development [GO:0007275]; transcription, DNA-templated [GO:0006351]	GO:0003677; GO:0003700; GO:0005634; GO:0006351; GO:0007275	GO:0003677~DNA binding;GO:0003700~sequence-specific DNA binding transcription factor activity	GO:0006351~transcription, DNA-templated;GO:0007275~multicellular organismal development	GO:0005634~nucleus
N2_c19755_g1_i1	3.56176	AP2/ERF domain-containing transcription factor, putative	TCM_015898	Theobroma cacao (Cacao) (Cocoa)	NA	nucleus [GO:0005634]; DNA binding [GO:0003677]; transcription factor activity, sequence-specific DNA binding [GO:0003700]; transcription, DNA-templated [GO:0006351]	GO:0003677; GO:0003700; GO:0005634; GO:0006351	GO:0003677~DNA binding;GO:0003700~sequence-specific DNA binding transcription factor activity	GO:0006351~transcription, DNA-templated	GO:0005634~nucleus
N1_c18737_g1_i2	2.53892	AP2/ERF domain-containing transcription factor, putative	TCM_015898	Theobroma cacao (Cacao) (Cocoa)	NA	nucleus [GO:0005634]; DNA binding [GO:0003677]; transcription factor activity, sequence-specific DNA binding [GO:0003700]; transcription, DNA-templated [GO:0006351]	GO:0003677; GO:0003700; GO:0005634; GO:0006351	GO:0003677~DNA binding;GO:0003700~sequence-specific DNA binding transcription factor activity	GO:0006351~transcription, DNA-templated	GO:0005634~nucleus
N2_c15158_g1_i1	5.17706	AP2/ERF domain-containing protein	Ccrd_014045	Cynara cardunculus var. scolymus (Globe artichoke) (Cynara scolymus)	NA	nucleus [GO:0005634]; DNA binding [GO:0003677]; transcription factor activity, sequence-specific DNA binding [GO:0003700]; transcription, DNA-templated [GO:0006351]	GO:0003677; GO:0003700; GO:0005634; GO:0006351	GO:0003677~DNA binding;GO:0003700~sequence-specific DNA binding transcription factor activity	GO:0006351~transcription, DNA-templated	GO:0005634~nucleus
N2_c8839_g2_i1	7.45514	AP6/EREBP Transcription Factors (Fragment)	WRI6	Salvia miltiorrhiza (Chinese sage)	NA	nucleus [GO:0005634]; DNA binding [GO:0003677]; transcription factor activity, sequence-specific DNA binding [GO:0003700]; multicellular organism development [GO:0007275]; transcription, DNA-templated [GO:0006351]	GO:0003677; GO:0003700; GO:0005634; GO:0006351; GO:0007275	GO:0003677~DNA binding;GO:0003700~sequence-specific DNA binding transcription factor activity	GO:0006351~transcription, DNA-templated;GO:0007275~multicellular organismal development	GO:0005634~nucleus
N2_c21546_g1_i1	7.06539	AP12/EREBP Transcription Factors	WRI12	Salvia miltiorrhiza (Chinese sage)	NA	nucleus [GO:0005634]; DNA binding [GO:0003677]; transcription factor activity, sequence-specific DNA binding [GO:0003700]; multicellular organism development [GO:0007275]; transcription, DNA-templated [GO:0006351]	GO:0003677; GO:0003700; GO:0005634; GO:0006351; GO:0007275	GO:0003677~DNA binding;GO:0003700~sequence-specific DNA binding transcription factor activity	GO:0006351~transcription, DNA-templated;GO:0007275~multicellular organismal development	GO:0005634~nucleus
