# Supplementary material for: De novo transcriptome analysis of the critically endangered alpine Himalayan herb Nardostachys jatamansi reveals the biosynthesis pathway genes of tissue-specific secondary metabolites
Source: Sci Rep. 2020 Oct 14;10:17186. doi: 10.1038/s41598-020-74049-1 (PMC7560736; doi:10.1038/s41598-020-74049-1)
Supplement: Supplementary file 9 — Supplementary Table S8. [file 41598_2020_74049_MOESM9_ESM.xlsx]

## Sheet: Table S8
Original Research Article
Title of the manuscript:
De novo transcriptome analysis of the critically endangered alpine Himalayan herb Nardostachys jatamansi reveals the biosynthesis pathway genes of tissue-specific secondary metabolites
Nisha Dhiman1,2, Anil Kumar3, Dinesh Kumar3, Amita Bhattacharya1,2*
1Division of Biotechnology, CSIR-Institute of Himalayan Bioresource Technology, Palampur-176061, H.P., India
2Academy of Scientific and Innovative Research, CSIR-Institute of Himalayan Bioresource Technology, Palampur-176061, H.P., India
3Natural Product Chemistry and Process Development Division, CSIR-Institute of Himalayan Bioresource Technology, Palampur-176061, H.P., India
*Corresponding Author
Email address: amitabhatta@ihbt.res.in; amitabhatta@yahoo.co.uk
ORCID ID: orcid.org/0000-0003-1936-2995
Supplementary Table 8: Details of primers used for validation of genes identified through transcriptome analysis of leaves and rhizomes of N. jatamansi; and analysis of expression patterns of genes involved in plant’s response to light and temperature
Sr. no.	Primers screened positive and exact	Gene ID	Gene Name	Codes	Primer Sequence
1	6	N2_c16902_g1_i1	(-)-alpha-terpineol synthase	aTERP-F	CCCCCCTAGTTGAAAGGTACGAT
				aTERP-R	TACGGACGAGAGCGGGAAAT
2	12	N1_c19023_g3_i1	Terpene synthase (TPS9)	TPS9-F	TGGAAGCAGAGTGGGACAACA
				TPS9-R	AGAGAAGAGGACCGGACGAAGA
3	17	N2_c13393_g2_i1	1-deoxy-d-xylulose-5-phosphate synthase 1 (DXS1)	DXS1-F	TGCACCGGGACCAGTTTTG
				DXS1-R	AAATTTCACAACCCCGTGCAT
4	23	N2_c14156_g1_i1	Farnesyl pyrophosphate synthase	FPS-F	GGACTTGAGATCGGTCATTGTGTT
				FPS-R	CACCATTGTACGGCGTTCTCTCT
5	28	N1_c13779_g1_i1	Phytoene synthase	PHYTS-F	ATGCACCTTCTTCAGCCTGGTT
				PHYTS-F-R	GGCACAATTTGGATTGAGTGATG
6	33	N3_c12078_g1_i1	Ent-kaurene oxidase (KO2)	KO2a-F	GCCCAGCATATCGACATTTCC
				kO2a-R	CTGGCGCACTCCAAGCTTTT
7	35	N3_c17179_g2_i1	Terpene cyclase/mutase family member	TERCYC-F	CCTCAACAGCCGAAGGAATGT
				TERCYC-R	TCCTGCAACACCGACAATTGAT
8	36	N1_c18661_g4_i1	Terpene cyclase/mutase family member (	TERCYCa-F	TGGACCGATCACGAAACTTGTT
				TERCYCa-R	CCTTGCTACAATTATGGCGTTGTT
9	49	N2_c19805_g2_i1	Caffeate O-methyltransferase (COMT) family	COMT-F	TCCAAAGCGTTCCCGAAAAT
				COMT-R	TGTCACCGCCGACAAACCT
10		N2_c19805_g2_i1	COMT	NjCOMT-F	GGAGTGTGGGTGGGTTTTTG
				NjCOMT-R	TATTTTCGGGAACGCTTTGG
11		N1_c18128_g1_i2	Putative CONSTANS interacting protein 2a-like	NjConstans-F	CAATGTCCACCAGGAAATCGA
				NjConstans-R	CCACGCAGAAGAGAACAAACG
12		N2_c14470_g2_i1	Receptor-like protein kinase FERONIA (Fragment)	NjFero-F	CGAGTATATGGCCGGTGGAA
				NjFero-R	TGAGGCGTTCAACCCAACAT
13		N2_c15414_g1_i1	Bidirectional sugar transporter SWEET	NjSWEET-F	GTCACCACTGCCGACGTTTT
				NjSWEET-R	CCAAAGCATCGCACTGAACA
14		N2_c11925_g1_i1	Patatin	NjPata-F	AATCGTATGTCACCCAACTTTTCC
				NjPata-R	TTGGCGAAGCTGTAGAAATGC
15		N1_c5061_g1_i1	Chlorophyll a-b binding protein, chloroplastic	NjChloBP-F	GTGACTCATGCAGGCCCAAT
				NjChloBP-R	TAGGGAGCAGATCCAGCAAGAA
16		N1_c15056_g1_i1	Sedoheptulose-1,7-bisphosphatase, chloroplastic	NjSedo-F	TGATGTGCATGGGAGAAGCA
				NjSedo-R	CTCATCGCCAAAAGTGTTGACA
17		N1_c15720_g1_i1	Photosystem I reaction center subunit XI, chloroplastic	NjPSI-F	ATCGACGGATCTCCTTCCTTAAA
				NjPSI-R	GCGAAGCAGGATCCTTAGCA
18		N1_c22791_g1_i1	Photosystem II protein D1 (PSII D1 protein) (EC 1.10.3.9) (Photosystem II Q(B) protein)	NjPSII-F	GGCATCCGTTGATGAATGGT
				NjPSII-R	CTCCCACTCACGACCCATGTA
19		N2_c21152_g1_i1	Dehydrin 2	NjDehy2-F	TGCTCAGGCTCGAACTCAATC
				NjDehy2-R	ACGGATCGAGGAGTGTTTGATG
20		N1_c5851_g2_i1	44 kDa dehydrin-like protein	Nj44Dehy-F	ACAAAGTGGAGTTGGTGTTCATGA
				Nj44Dehy-R	CAGCTTCAGTACCGGCATAAGG
21		N2_c8839_g1_i1	Ap2-like ethylene-responsive transcription factor ant	NjAp2-F	GCGGCCATCAAATTTCGA
				NjAp2-R	CTCCGGCAAGAAGCGTATTG
22		N1_c2536_g1_i1	Transcription factor BHLH010 (Fragment)	NjbHLH010-F	CAATCTGTCCGTTTTCCCATGT
				NjbHLH010-R	CGTTCGTCCTCATTCGACTTCT
